# Supplementary material for: The dominantly expressed class II molecule from a resistant MHC haplotype presents only a few Marek’s disease virus peptides by using an unprecedented binding motif
Source: PLoS Biol. 2021 Apr 26;19(4):e3001057. doi: 10.1371/journal.pbio.3001057 (PMC8101999; doi:10.1371/journal.pbio.3001057)
Supplement: S1 Data — (XLSX) [file pbio.3001057.s015.xlsx]

## Sheet: S1. 2018 RB1B
	2018							Statistics
	RB1B-infected bursal B cells
	MHC class II by 2G11 mAb							BLB Motif	Counts	%		BLB Motif	Count	%
								1	595	31.9206		1	676.5	47.6744
	m indicates oxidized methionine							2	661	35.4614		2	742.5	52.3256
Length	Sequence	Gene	Protein Group Accessions	BLB Motif	9mer Core	10mer Core		Both	163	8.74464
8	DIDTAAKF		A0A1D5NYB1;A0A1L1RV77;A0A1L1RS52;A0A1D5PK08;E1BQ71;E1BV48	Neither	-	-		Neither	445	23.8734
8	EAYLGKTV		O73885;A0A1L1RPG0;F1NWP3;A0A1D5PFJ6	Neither	-	-		Total	1864	100		Total	1419
8	EDLALYLK	RC3H2	F1NZ02	Neither	-	-
8	FDVIHTPN		F1NYE5;A0A1L1RW34;A0A1L1RLT2	Neither	-	-
8	GLGKGHKF		P51417;A0A1L1RV45;A0A1L1RWD5;F1NQG5	Neither	-	-
8	IPFISKEL	COPS2	E1C3U6	Neither	-	-		the number of peptides is in brackets
8	KIAEAVKL		A0A1D5PJU6;F1NLY0	Neither	-	-
8	KIAKALEV	ATP5F1	F1NSC1	Neither	-	-
8	KLEDGPKF		Q90835;A0A1L1S0Z9;A0A1L1RMD5;A0A1L1RRY4;A0A1L1RZT5;A0A1L1RTI7;A0A1D5PPD4;A0A1L1RRR1;A0A1L1RWI1;A0A1D5P7E2;A0A1D5P8X7;A0A1L1RM02;A0A1D5P5X9;A0A1I7Q425;A0A1L1RZ02	Neither	-	-
8	KVHQSVEL		A0A1D5P3F7;R4GI47;A0A1D5P845	Neither	-	-
8	LKVKGNVF		A0A1L1RN92;A0A1D5PW24;A0A1D5NVG3;A0A1L1S086;Q5ZKK8	Neither	-	-
8	LPLQDVYK		Q90835;A0A1L1S0Z9;F1N9H4;A0A1L1RMD5;A0A1L1RRY4;A0A1L1RTI7;A0A1D5PPD4;A0A1L1RRR1;A0A1L1RRZ5;A0A1L1RM02;A0A1D5PS72;A0A1D5P5X9;A0A1I7Q425;A0A1L1RVL2	Neither	-	-
8	LRDNIQGI		P62801;P70081	Neither	-	-
8	NPLYVMLP	SLC13A2	E1BTC0	Neither	-	-
8	NRDIVSGL		A0A1L1RLF6;A0A1L1RL53;F1NLT8	Neither	-	-
8	PGHLQEGF		F1NYE5;A0A1D5NZM0	Neither	-	-
8	RNDLVSGI		A0A1D5P990;A0A1D5PIV2;A0A1D5NXZ7	Neither	-	-
8	SGQISKLT		F1NYL5;Q6J613	Neither	-	-
8	TFNTPAMY		P60706;Q5ZMQ2;P53478;A0A1L1RLK7;A0A1L1RRL2;A0A1D5PPD8;A0A1L1RUQ9;A0A1L1RPY3;A0A1D5NY71;A0A1L1RRH8;A0A1D5P5D1;A0A1L1RUN4;A0A1D5P630	Neither	-	-
8	VAFISKFL	BTG1	P34743	Neither	-	-
8	VAPEEHPV		P60706;Q5ZMQ2;P53478;A0A1L1RLK7;A0A1L1RRL2;A0A1D5PPD8;A0A1L1RPY3;A0A1D5NY71;A0A1D5P630	Neither	-	-
8	VDINIAQK		A0A1D5P3T1;F1NZT4	Neither	-	-
8	VIMETRQV		A0A1D5PHP4;A0A1D5PL83	Neither	-	-
9	FEWENKVTV	COPB1	Q5ZIA5	Neither	-	-
9	FSGKLYLIG	CD81	F1NW06	Neither	-	-
9	ILEERILGA		A0A1D5PN54;A0A1D5P3S4;A0A1D5PJG9	Neither	-	-
9	ILNHPGQIS		Q90835;A0A1L1S0Z9;F1N9H4;A0A1L1RMD5;A0A1L1RRY4;A0A1L1RZT5;A0A1L1RTI7;A0A1D5PPD4;A0A1L1RRR1;A0A1L1RWI1;A0A1D5P7E2;A0A1D5P8X7;A0A1L1RM02;A0A1D5P5X9;A0A1I7Q425;A0A1L1RZ02	Neither	-	-
9	ITSSTRYSL		P09654;F1NJ08	Neither	-	-
9	KEITALAPS	#VALUE!	F1P476;P60706;P68034;Q5ZMQ2;P63270;P68139;P53478;P08023;A0A1L1RTU4;A0A1L1RY56;A0A1L1RRL2;A0A1L1RPH2;A0A1D5NV17;A0A1I7Q414;A0A1L1RUQ9;A0A1L1RJ66;A0A1L1RU07;A0A1D5NY71;A0A1L1RJ52;A0A1L1RRH8;A0A1D5P5D1;A0A1D5P6U1;A0A1D5NTE4;A0A1L1RXB8;A0A1D5P630;A0A1D5PK53;A0A1L1RVP5;A0A1L1RSN4;A0A1L1RYI0;A0A1D5P681;A0A1L1RN10;A0A1D5PSY6;A0A1L1RRX5	Neither	-	-
9	KLFGMIITI		A0A1D5NXC6;F1NBN1	Neither	-	-
9	LSANHSLKP		A0A1D5P006;E1BS97	Neither	-	-
9	LTEAPLNPK		F1P476;P60706;P68034;Q5ZMQ2;P63270;P68139;P53478;P08023;A0A1L1RLK7;A0A1L1RRL2;A0A1L1RPH2;A0A1D5NV17;A0A1I7Q414;A0A1D5PPD8;A0A1L1RPY3;A0A1L1RU07;A0A1D5NY71;A0A1D5NTE4;A0A1D5P630;A0A1D5PK53;A0A1L1RSN4;A0A1L1RYI0	Neither	-	-
9	QSGQISKLT		F1NYL5;Q6J613	Neither	-	-
9	SGQISKLTK		F1NYL5;Q6J613	Neither	-	-
9	SGTRYITSS		P09654;F1NJ08	Neither	-	-
9	SIIGRLLEV		A0A1L1RXL4;A0A1D5P659;A0A1D5P888	Neither	-	-
9	SLGVLLSLQ	CACNA2D2	A0A1D5PIN9	Neither	-	-
9	SWEDLWKLG		Q90999;A0A1I7Q417	Neither	-	-
9	TEAPLNPKA		F1P476;P60706;P68034;Q5ZMQ2;P63270;P68139;P53478;P08023;A0A1L1RLK7;A0A1L1RRL2;A0A1L1RPH2;A0A1D5NV17;A0A1I7Q414;A0A1D5PPD8;A0A1L1RPY3;A0A1L1RU07;A0A1D5NY71;A0A1D5NTE4;A0A1D5P630;A0A1D5PK53;A0A1L1RSN4;A0A1L1RYI0	Neither	-	-
9	TLIEDILGV	TRPC4AP	Q5ZKM6	Neither	-	-
9	VAPEEHPTL		F1P476;P68034;P63270;P68139;P08023;A0A1L1RPH2;A0A1I7Q414;A0A1L1RU07;A0A1D5NTE4;A0A1D5PK53;A0A1L1RSN4;A0A1L1RYI0	Neither	-	-
9	VAPEEHPVL		P60706;Q5ZMQ2;P53478;A0A1L1RLK7;A0A1L1RRL2;A0A1D5PPD8;A0A1L1RPY3;A0A1D5NY71;A0A1D5P630	Neither	-	-
9	VLIENVASL	GPX2	A0A1D5PA53	Neither	-	-
9	VSKGTLVQT		P08285;P08287;P08286;P08288;P09987;P08284;F1NME1;F1NPJ2	Neither	-	-
9	YISPKRYDS	LOC422511	A0A1D5PGQ4	Neither	-	-
10	AKDIGFIKLD	RPS29	E1C3G8	Neither	-	-
10	AMKVLPLAPS		F1NYL5;Q6J613	Neither	-	-
10	DDESDPFEVL		F1NYE5;A0A1D5NZM0	Neither	-	-
10	DLKIIHPDKY		Q5F4C0;F1NMC8	Neither	-	-
10	HSMSAEVFGP		P53411;F1NX79	Neither	-	-
10	IIEVDPDTKE		P08636;F1NY38;A0A1L1RSR2	2	-	IIEVDPDTKE
10	IRDAVTYTEH		P62801;P70081	Neither	-	-
10	IRNDEELNKL		P02263;P35062;P70082;A0A1L1RNY8;R4GJP9;A0A1D5PA20	Neither	-	-
10	ITSSTRYSLG		P09654;F1NJ08	1	ITSSTRYSL	-
10	KKAQDEGLLL		A0A1L1RJ30;A0A1L1RSV6;A0A1L1RKG7;E1BTT4	Neither	-	-
10	KSDVWSFGVL		Q8JH64;F1N9Y5;Q91048;F1NLV8;A0A1D5NXK5;F1NZY8;A0A1D5PDN9;A0A1L1RVS7;E1C5T2;A0A1D5PET5;F1P040;F1NGV4;A0A0A0MQ53;E1C6Q5;Q5ZLF2	Neither	-	-
10	NPNTVIILIG	RAB14	Q5ZKU5	Neither	-	-
10	QQSGQISKLT		F1NYL5;Q6J613	Neither	-	-
10	RLVTPRVLQH		P47838;A0A1L1RW93;A0A1L1RWW0;F7BYQ2;A0A1L1RJ94	Neither	-	-
10	RVAPEEHPVL		P60706;Q5ZMQ2;P53478;A0A1L1RLK7;A0A1L1RRL2;A0A1D5PPD8;A0A1L1RPY3;A0A1D5NY71;A0A1D5P630	Neither	-	-
10	RYTVKQMKMY	TIMP3	P26652	1	YTVKQMKMY	-
10	TPFLALQLLD		A0A1D5PS13;A0A1L1RSA5	Neither	-	-
10	VAPEEHPVLL		P60706;Q5ZMQ2;P53478;A0A1L1RLK7;A0A1L1RRL2;A0A1D5PPD8;A0A1L1RPY3;A0A1D5NY71;A0A1D5P630	Neither	-	-
11	ATVKKGKPELR		E1BY89;A0A1L1S0C8;A0A1D5PDZ9;A0A1D5P776	Neither	-	-
11	AVIKTWRDGPY	TMEM87A	F1NI39	Both	IKTWRDGPY	VIKTWRDGPY
11	DLKIIHPDKYH		Q5F4C0;F1NMC8	Neither	-	-
11	EITALAPSTMK	#VALUE!	F1P476;P60706;P68034;Q5ZMQ2;P63270;P68139;P53478;P08023;A0A1L1RTU4;A0A1L1RY56;A0A1L1RRL2;A0A1L1RPH2;A0A1D5NV17;A0A1I7Q414;A0A1L1RUQ9;A0A1L1RJ66;A0A1L1RU07;A0A1D5NY71;A0A1L1RJ52;A0A1L1RRH8;A0A1D5P5D1;A0A1D5NTE4;A0A1L1RXB8;A0A1D5P630;A0A1D5PK53;A0A1L1RVP5;A0A1L1RSN4;A0A1L1RYI0;A0A1D5P681;A0A1L1RN10;A0A1D5PSY6;A0A1L1RRX5	1	ITALAPSTM	-
11	FIGVKFRNDLF	CCR7	E3VW39	Neither	-	-
11	GRFVFFKGNRY	MMP15	A0A1D5PR25	1	FVFFKGNRY	-
11	GVFHVEKNGRY		A0A1D5PVD2;A0A1D5PBN1	1	FHVEKNGRY	-
11	IGMIQALGGFF		P09572;P24798;P24797;A0A1D5PE50;A0A1D5P0G4;A0A1D5PU80	Neither	-	-
11	IIEPSLRQLAQ		P62985;O42388	Neither	-	-
11	IIPASTGAAKA		P00356;A0A1D5P6P0;A0A1L1RZ68;A0A1D5PEE2;A0A1L1RUV2;A0A1D5NXY1	1	IPASTGAAK	-
11	KKFEAKYSGKP	UBN2	F1NK53	1	FEAKYSGKP	-
11	KKVHPAVVIRQ		E1BY89;A0A1L1S0C8;A0A1D5P776	Neither	-	-
11	KTLEMELEKVK	PCNT	F1NGJ4	Neither	-	-
11	KVLDKEKKDKK	SPG20	F1P4M9	Neither	-	-
11	KVYNDAQNLLK		A0A1D5PJU6;F1NLY0	Neither	-	-
11	LNVLAEKFPDI		A0A1D5NXX9;A0A1D5PSC6;A0A1D5NVA8;E1C7P2	2	-	LNVLAEKFPD
11	LPLDYKQERQY	CELSR1	A0A1D5NTC0	1	LDYKQERQY	-
11	LQNIGAMLSYL	SLC38A1	F1NYN5	2	-	LQNIGAMLSY
11	LRDNIQGITKP		P62801;P70081	Neither	-	-
11	LRVAPEEHPVL		P60706;Q5ZMQ2;P53478;A0A1L1RLK7;A0A1L1RRL2;A0A1D5PPD8;A0A1L1RPY3;A0A1D5NY71;A0A1D5P630	1	LRVAPEEHP	-
11	LTEAPLNPKAN		F1P476;P60706;P68034;Q5ZMQ2;P63270;P68139;P53478;P08023;A0A1L1RLK7;A0A1L1RRL2;A0A1L1RPH2;A0A1D5NV17;A0A1I7Q414;A0A1D5PPD8;A0A1L1RPY3;A0A1L1RU07;A0A1D5NY71;A0A1D5NTE4;A0A1D5P630;A0A1D5PK53;A0A1L1RSN4;A0A1L1RYI0	Neither	-	-
11	NIQKESTLHLV		P0CG62;A0A1L1RWB4;P62985;P79781;A0A1D5PHP6;A0A1L1RRG3;A0A1L1RYF6;A0A1D5P6T4;A0A1L1RVM5;A0A1L1RTJ9;A0A1L1RJ93;A0A1D5P546;A0A1D5NVA7;O42388	Neither	-	-
11	PPMEAAGFTAQ		Q90835;A0A1L1S0Z9;A0A1L1RMD5;A0A1L1RRY4;A0A1L1RZT5;A0A1L1RTI7;A0A1D5PPD4;A0A1L1RRR1;A0A1L1RWI1;A0A1D5P7E2;A0A1D5P8X7;A0A1L1RM02;A0A1D5P5X9;A0A1I7Q425;A0A1L1RZ02	Neither	-	-
11	PRIASNAGSIA		E1BY89;A0A1L1S0C8;A0A1D5PBB4;A0A1D5PDZ9;A0A1D5P776	Neither	-	-
11	RGFQIMPHVQY	TIMP3	P26652	1	FQIMPHVQY	-
11	RPVAAAPGMLN		A5HUL2;A5HUL4	1	VAAAPGMLN	-
11	SLGSALRPSSA		P09654;F1NJ08	Neither	-	-
11	SPFDGVHDRAY	GLB1	A0A1D5PXL0	1	FDGVHDRAY	-
11	SPSPPRLFPLV		P01875	Neither	-	-
11	TGPNLHGLFGR	CYC	P67881	Neither	-	-
11	TLLIKTVETRD		P09654;A0A1L1RXL9;F1NJ08;A0A1L1RRR9;A0A1L1RX27;A0A1L1RW09;A0A1D5NT62;A0A1L1RV87	Neither	-	-
11	TNNLRPKKKVK		P62985;O42388	Neither	-	-
11	TTSKFGHGRFQ		A0A1D5NUI1;A0A1L1RTR1;A0A1D5P455;A0A1D5PMH6;A0A1L1RUP9;A0A1L1RRE0;Q5ZJZ2	Neither	-	-
11	TYFPHFDLSHG	HBAA	P01994	1	YFPHFDLSH	-
11	VAPEEHPVLLT		P60706;Q5ZMQ2;P53478;A0A1L1RLK7;A0A1L1RRL2;A0A1D5PPD8;A0A1L1RPY3;A0A1D5NY71;A0A1D5P630	Neither	-	-
11	VELQKEEAQKL	HNRNPU	F1NSP8	Neither	-	-
11	VETRDGQVINE		P09654;A0A1L1RXL9;F1NJ08;A0A1L1RRR9;A0A1L1RX27;A0A1L1RW09;A0A1D5NT62;A0A1L1RV87	Neither	-	-
11	VFPSIVGRPRH		F1P476;P60706;P68034;Q5ZMQ2;P63270;P68139;P53478;P08023;A0A1L1RPH2;A0A1D5NV17;A0A1I7Q414;A0A1D5PPD8;A0A1L1RU07;A0A1D5NY71;A0A1D5P5D1;A0A1D5P630	1	VFPSIVGRP	-
11	VTGNKILRILK		Q6ITC7;A0A1D5PQ38;A0A1D5PDQ6;A0A1L1RXU9	Neither	-	-
11	YISPKRYDSIE	LOC422511	A0A1D5PGQ4	1	ISPKRYDSI	-
11	YITSSTRYSLG		P09654;F1NJ08	1	ITSSTRYSL	-
11	YVYQQSGQISK		F1NYL5;Q6J613	Neither	-	-
11	YYVAIRQQHFT	LAMP3	E1BU34	1	YVAIRQQHF	-
12	AKDVKFGADARA	HSPD1	Q5ZL72	Neither	-	-
12	ALAAGGYDVEKN		P08287;P08286;P08288;P09987;P08284;F1NME1;F1NPJ2	2	-	LAAGGYDVEK
12	ALAAGGYDVEKS		P08285	2	-	LAAGGYDVEK
12	DKYSSRVVRVIS		P01038;A0A1L1S0C3	Neither	-	-
12	DYNIQKESTLHL		P0CG62;A0A1L1RWB4;P79781;A0A1D5PHP6;A0A1L1RYF6;A0A1D5P6T4;A0A1L1RVM5;A0A1L1RTJ9;A0A1L1RJ93;A0A1D5P546;A0A1D5NVA7;O42388	Neither	-	-
12	FRPLYTHEYKGP		Q5F3A1;A0A1D5PHU6	1	FRPLYTHEY	-
12	GDIFSFPSVDYE		A0A1D5PKP8;F1NWP6	1	IFSFPSVDY	-
12	GFRTHFGGGKTT		A0A1L1RT65;F1NF89;A0A1D5P4V9;A0A1D5PGS1	Neither	-	-
12	GFVKVVKNKAYF		P22451;A0A1D5PBA1;A0A1D5PK24;F2Z4K4	1	VKVVKNKAY	-
12	GILYYVAIRQQH	LAMP3	E1BU34	1	LYYVAIRQQ	-
12	GPISSILVNKYG		F1NVU4;Q5ZLZ6	1	ISSILVNKY	-
12	GRPVAAAPGMLN		A5HUL2;A5HUL4	1	VAAAPGMLN	-
12	GRTTGIVMDSGD		P60706;Q5ZMQ2;P53478;A0A1L1RLK7;A0A1L1RRL2;A0A1D5PPD8;A0A1L1RUQ9;A0A1L1RPY3;A0A1D5NY71;A0A1L1RRH8;A0A1D5P5D1;A0A1L1RUN4;A0A1D5P630;A0A1D5P681	Neither	-	-
12	GSQIVDIDKRKY	GABARAPL2	F1NNM2	Neither	-	-
12	GVFHVEKNGRYS		A0A1D5PVD2;A0A1D5PBN1	1	FHVEKNGRY	-
12	IAYWIGLQKNKY	chB1	Q90WF6	1	WIGLQKNKY	-
12	IGMIQALGGFFT		P09572;P24797;A0A1D5PE50;A0A1D5P0G4;A0A1D5PU80	Neither	-	-
12	IIEPSLRQLAQK		P62985;O42388	Neither	-	-
12	ILYYVAIRQQHF	LAMP3	E1BU34	1	YVAIRQQHF	-
12	ITPVYTMAPNVQ	RBM47	E1BVJ9	1	ITPVYTMAP	-
12	KCITSELLKDIP		A0A1D5PV41	Neither	-	-
12	KRYDSIELRPVG	LOC422511	A0A1D5PGQ4	Neither	-	-
12	KSWRATRYEEYE		A0A1L1RK36;F1NWG2	1	WRATRYEEY	-
12	KSWSRWTVPSFL	chB1	Q90WF6	Both	WSRWTVPSF	WSRWTVPSFL
12	KTLELAKVTQFK		F1NWZ4;E1C9G1	1	LELAKVTQF	-
12	KVDLKVEDVNLF		F1NMK5;A0A1D5P367	Neither	-	-
12	LMDLKIIHPDKY		Q5F4C0;F1NMC8	Neither	-	-
12	LNVLAEKFPDII		A0A1D5NXX9;A0A1D5PSC6;A0A1D5NVA8;E1C7P2	2	-	LNVLAEKFPD
12	MDLKIIHPDKYH		Q5F4C0;F1NMC8	Neither	-	-
12	MEHIHKLKADKA		A0A1L1RN92;A0A1D5PW24;A0A1D5NVG3;A0A1L1S086;Q5ZKK8	Neither	-	-
12	NAVIKTWRDGPY	TMEM87A	F1NI39	Both	IKTWRDGPY	VIKTWRDGPY
12	NIIPASTGAAKA		P00356;A0A1D5P6P0;A0A1L1RZ68;A0A1D5PEE2;A0A1L1RUV2;A0A1D5NXY1	1	IPASTGAAK	-
12	NMPMAMKVLPLA		F1NYL5;Q6J613	1	MPMAMKVLP	-
12	NVLKVTKAAGTK		A0A1L1RW53;Q98TH5	Neither	-	-
12	PAMPEILELDYF	LOC423222	E1BU39	Neither	-	-
12	PGVTVKDVNQQE	RPS19	A0A1D5PDV6	Neither	-	-
12	PSGPSNPMNPAI		A0A1D5PY57	Neither	-	-
12	QIYSVGQVLHFK		A0A1D5PAV2;Q90WJ4	2	-	IYSVGQVLHF
12	RYITSSTRYSLG		P09654;F1NJ08	1	RYITSSTRY	-
12	SAIRRLKELKDQ		P32046;A0A1L1S0Q5;A0A1L1RRM5	2	-	IRRLKELKDQ
12	SALRPSSARYVS		P09654;F1NJ08	1	LRPSSARYV	-
12	SGTRYITSSTRY		P09654;F1NJ08	Neither	-	-
12	SLFAGYFLSLNE	ETS2	P10157	Neither	-	-
12	SLPPGLAVKELK	RPL38	E1BU66	Neither	-	-
12	SLQNIGAMLSYL	SLC38A1	F1NYN5	2	-	LQNIGAMLSY
12	TLLIKTVETRDG		P09654;A0A1L1RXL9;F1NJ08;A0A1L1RRR9;A0A1L1RX27;A0A1L1RW09;A0A1D5NT62;A0A1L1RV87	Neither	-	-
12	TRYSLGSALRPS		P09654;F1NJ08	Both	YSLGSALRP	RYSLGSALRP
12	TTSKFGHGRFQT		A0A1D5NUI1;A0A1L1RTR1;A0A1D5P455;A0A1D5PMH6;A0A1L1RUP9;A0A1L1RRE0;Q5ZJZ2	Neither	-	-
12	VGLGFGVPFVLM	LOC416197	F1NHZ1	Neither	-	-
12	YASGRTTGIVMD		P60706;Q5ZMQ2;P53478;A0A1L1RLK7;A0A1L1RRL2;A0A1D5PPD8;A0A1L1RUQ9;A0A1L1RPY3;A0A1D5NY71;A0A1L1RRH8;A0A1D5P5D1;A0A1L1RUN4;A0A1D5P630;A0A1D5P681	Neither	-	-
12	YNIQKESTLHLV		P0CG62;A0A1L1RWB4;P79781;A0A1D5PHP6;A0A1L1RYF6;A0A1D5P6T4;A0A1L1RVM5;A0A1L1RTJ9;A0A1L1RJ93;A0A1D5P546;A0A1D5NVA7;O42388	Neither	-	-
12	YTFYVRSKINNY		A0A1D5PKP8;F1NWP6	1	YVRSKINNY	-
12	YVYQQSGQISKL		F1NYL5;Q6J613	Neither	-	-
13	ANVIRYFPTQALN		A0A1D5PVD9;A0A1D5PCU1;A0A1L1RV81;F1NJ10;A0A1D5PU22;A0A1D5PE77;A0A1L1RQL5;Q5ZMJ6;Q5ZLG7	1	IRYFPTQAL	-
13	APYKLKPIAAEVY		P02789;E1BQC2;A0A1D5P4L7	1	LKPIAAEVY	-
13	DAGLRLLSEHLTM	CMIP	A0A1D5PGH8	2	-	LRLLSEHLTM
13	DKQYKKAHLGTAL	RPS23	F1NDC2	Neither	-	-
13	DLKIIHPDKYHIA		Q5F4C0;F1NMC8	Neither	-	-
13	DYNIQKESTLHLV		P0CG62;A0A1L1RWB4;P79781;A0A1D5PHP6;A0A1L1RYF6;A0A1D5P6T4;A0A1L1RVM5;A0A1L1RTJ9;A0A1L1RJ93;A0A1D5P546;A0A1D5NVA7;O42388	Neither	-	-
13	EDHQISEFGPLPW		A0A1D5PA54;A0A1D5PR19	1	ISEFGPLPW	-
13	EEVVQPIVSKLYG	HSPA5	Q90593	1	VQPIVSKLY	-
13	EGKELVKLGIIQY	TNFRSF18	F1NF51	Neither	-	-
13	EKRLREDISILIK		A0A1D5PNZ9;A0A1D5NY86;A0A1D5NUD3	Neither	-	-
13	FNRFEVEPGQTYQ		A0A1D5PA54;A0A1D5PR19	1	FEVEPGQTY	-
13	FRPLYTHEYKGPK		Q5F3A1;A0A1D5PHU6	1	FRPLYTHEY	-
13	FVYKGGKIYKVPS		F1NCZ2;A0A1L1RMW8;A0A1D5PB88;A0A1D5PXW8	Neither	-	-
13	GAMTSLGSYNKYK		F1P1E9;A0A1L1RU72	2	-	MTSLGSYNKY
13	GDIFSFPSVDYEK		A0A1D5PKP8;F1NWP6	1	IFSFPSVDY	-
13	GGDGYVCKVNHPD		P01875	Neither	-	-
13	GGPGARARYQKSY		A0A1L1RX06;R4GGJ0	Neither	-	-
13	GGVFHVEKNGRYS		A0A1D5PVD2;A0A1D5PBN1	1	FHVEKNGRY	-
13	GILYYVAIRQQHF	LAMP3	E1BU34	1	YVAIRQQHF	-
13	GKIDTIEIITDRQ	HNRNPA2B1	Q5ZME1	Neither	-	-
13	GQFKDIKLSDYRG	PRDX1	P0CB50	1	FKDIKLSDY	-
13	GSEVTFRTSQRYN		A0A1L1RJJ0;A0A1D5PL92	1	VTFRTSQRY	-
13	GSILASLSTFQQM	#VALUE!	F1P476;P60706;P68034;Q5ZMQ2;P63270;P68139;P53478;P08023;A0A1L1RTU4;A0A1L1RY56;A0A1L1RRL2;A0A1L1RPH2;A0A1D5NV17;A0A1I7Q414;A0A1L1RUQ9;A0A1L1RJ66;A0A1L1RJ52;A0A1L1RRH8;A0A1D5P5D1;A0A1D5P630;A0A1D5PK53;A0A1L1RVP5;A0A1L1RSN4;A0A1L1RYI0;A0A1D5P681;A0A1L1RN10;A0A1D5PSY6;A0A1L1RRX5	2	-	LASLSTFQQM
13	GTGASGSFKLNKK		P09987;F1NPJ2	Neither	-	-
13	GVYATKATSVRLR	VIM	F1NJ08	1	VYATKATSV	-
13	HDGRFVFFKGNRY	MMP15	A0A1D5PR25	1	FVFFKGNRY	-
13	IAYWIGLQKNKYP	chB1	Q90WF6	1	WIGLQKNKY	-
13	IEGSFVYKGGKIY		F1NCZ2;A0A1L1RMW8;A0A1D5PB88;A0A1D5PXW8	1	FVYKGGKIY	-
13	IERFTPVPALLFN	SLC7A6	A0A1D5NZJ6	1	FTPVPALLF	-
13	IEVFTPVVQRILK	CMIP	A0A1D5PMB6	1	IEVFTPVVQ	-
13	IGMIQALGGFFTY		P09572;P24797;A0A1D5PE50;A0A1D5P0G4;A0A1D5PU80	2	-	IQALGGFFTY
13	IKLWDIGGQPRFR		Q5ZKQ8;F1NSI8;F1P0Z7	2	-	LWDIGGQPRF
13	IKTVETRDGQVIN		P09654;A0A1L1RXL9;F1NJ08;A0A1L1RRR9;A0A1L1RX27;A0A1L1RW09;A0A1D5NT62;A0A1L1RV87	Neither	-	-
13	ILYYVAIRQQHFT	LAMP3	E1BU34	1	YVAIRQQHF	-
13	INLIAYREAHNYS	WBP1L	A0A1D5P854	1	IAYREAHNY	-
13	ISFTISRISYEDN	CD79B	Q8AV16	Neither	-	-
13	ISLERIDTLGIYG		A0A1D5PM55;Q5ZJS8;Q5I9D4	2	-	LERIDTLGIY
13	ITMQNIGAMSSYL		Q5F468;F1NYN4	2	-	MQNIGAMSSY
13	IVVLAFSKSQIFK	NPC1	F1NQT4	1	LAFSKSQIF	-
13	IYYVYQQSGQISK		F1NYL5;Q6J613	Neither	-	-
13	KAERVPQFDCLSH		A0A1D5PZK1	Neither	-	-
13	KAYYLPKDDEYYQ	CALCOCO2	E1BRX6	1	YLPKDDEYY	-
13	KSVIQARIGTEYR		P05300;A0A1D5PJ79;A0A1D5P3Y1;A0A1D5PG23	1	IQARIGTEY	-
13	KSVQKIGAALFFL	SLC38A2	Q5F468	2	-	VQKIGAALFF
13	KSWSRWTVPSFLK	chB1	Q90WF6	Both	WSRWTVPSF	WSRWTVPSFL
13	KVKTTKASTEIAY		A0A1D5PK70;A0A1D5PCL9	Both	TKASTEIAY	TTKASTEIAY
13	KVPKHVKKRREKT	RIOK1	E1BWH5	Neither	-	-
13	LEEIQVQHPNRFK		F1NZY9;A0A1L1RLZ8;A0A1L1RZM9	Neither	-	-
13	LEILMIGENPVIG	Lrrn1	A4ZZA2	2	-	ILMIGENPVI
13	LIRIPLTKFTSTR	CTSD	Q05744	1	LIRIPLTKF	-
13	LLPKKTESHKAKS		P70082;A0A1D5PA20	Neither	-	-
13	LMDLKIIHPDKYH		Q5F4C0;F1NMC8	Neither	-	-
13	LNVLAEKFPDIIL		A0A1D5NXX9;A0A1D5PSC6;A0A1D5NVA8;E1C7P2	2	-	LNVLAEKFPD
13	LPALEKLPTEEYA		A0A1D5PS13;A0A1L1RSA5	2	-	LEKLPTEEYA
13	LSVQKAAIQAFRK	APOB	F1NV02	Neither	-	-
13	MPFIEAFRQFQFK		A0A1D5PSR2;A0A1D5PBN4;A0A1L1RQ28;A0A1L1RSU2	1	IEAFRQFQF	-
13	MPMAMKVLPLAPS		F1NYL5;Q6J613	1	MPMAMKVLP	-
13	NIQKESTLHLVLR		P0CG62;A0A1L1RWB4;P62985;P79781;A0A1D5PHP6;A0A1L1RRG3;A0A1L1RYF6;A0A1D5P6T4;A0A1L1RVM5;A0A1L1RTJ9;A0A1L1RJ93;A0A1D5P546;A0A1D5NVA7;O42388	Neither	-	-
13	NKAVWAKGIRNVP		A0A1L1RNU2;F1P4V6	Neither	-	-
13	NMPMAMKVLPLAP		F1NYL5;Q6J613	1	MPMAMKVLP	-
13	NPIIYAFIGVKFR	CXCR5	G4U4M4	1	IYAFIGVKF	-
13	NPIIYAFVGEKFK	CCR8	A0A1D5P622	1	IYAFVGEKF	-
13	NQYVNKKFSNQYK		A0A1D5NU47;E1C0F3	Neither	-	-
13	NSQTVYAVPILTF		Q5F468;F1NYN4	1	VYAVPILTF	-
13	NVTTEVKSVEMHH		Q90835;A0A1L1S0Z9;A0A1L1RMD5;A0A1L1RRY4;A0A1L1RZT5;A0A1L1RTI7;A0A1D5PPD4;A0A1L1RRR1;A0A1L1RWI1;A0A1D5P7E2;A0A1L1RM02;A0A1D5PS72;A0A1D5P5X9;A0A1I7Q425	Neither	-	-
13	PELLEPIPYEFMA		A0A1L1RSZ3;A0A1D5NUC9;A0A1L1RLB0;R4GIQ2	Both	LEPIPYEFM	LEPIPYEFMA
13	PKFTGLGKEELLR		A0A1D5P7P7	2	-	FTGLGKEELL
13	PNIVGYRAFTEAN		A0A1D5PZW5;F1NGQ3	Neither	-	-
13	QQHFTAKLGNSYK	LAMP3	E1BU34	Neither	-	-
13	QTFFAGKYLNEYG	GNS	F1NI04	1	FAGKYLNEY	-
13	REIRRFSLMPPVR		A0A1L1RN73;A0A1L1RPL4;A0A1D5PXQ2;A0A1L1RK43	Both	IRRFSLMPP	IRRFSLMPPV
13	RYVSASPGGVYAT	VIM	F1NJ08	1	VSASPGGVY	-
13	SDVSVVKRSQRYL		R4GHA5;A0A1L1RRG5;A0A1L1RKJ7;Q5ZMK3	Both	SVVKRSQRY	VSVVKRSQRY
13	SDYNIQKESTLHL		P0CG62;A0A1L1RWB4;P79781;A0A1D5PHP6;A0A1L1RYF6;A0A1D5P6T4;A0A1L1RVM5;A0A1L1RTJ9;A0A1L1RJ93;A0A1D5P546;A0A1D5NVA7	Neither	-	-
13	SETGAGKHVPRAV		A0A1D5NW27;A0A1D5P198;P02552;F1NWX0;A0A1L1RK76;A0A1L1RR33;A0A1L1RWT9;A0A1L1RKE0;A0A1D5PA34;F1NW97;A0A1D5PA07;A0A1D5P6L2;A0A1D5PC38;A0A1D5PAR5	Neither	-	-
13	SEYVYEVVVDKKY		P87362;A0A1L1S0A2;A0A1L1RQJ8	1	YEVVVDKKY	-
13	SGKLYLIGIAAIV	CD81	F1NW06	2	-	LYLIGIAAIV
13	SGSQIVDIDKRKY	GABARAPL2	F1NNM2	Neither	-	-
13	SIIFASWSAGDYG		Q90997;F1NTM6;A0A1D5NZ05;A0A1D5PDQ5	1	FASWSAGDY	-
13	SIMFTKLNPFTLG		F1NIJ6;A0A1L1RR26;A0A1D5PRS4;A0A1L1RPE8	1	IMFTKLNPF	-
13	SLEELTRRAGGLY		A0A1L1RK36;F1NWG2	1	LTRRAGGLY	-
13	SPKRYDSIELRPV	LOC422511	A0A1D5PGQ4	Neither	-	-
13	SQTVYAVPILTFS		Q5F468;F1NYN4	1	VYAVPILTF	-
13	SRKLTDVEAQVLN	ANGPT4	A0A1D5PZA4	2	-	SRKLTDVEAQ
13	STSLQNIGAMLSY	SLC38A1	F1NYN5	2	-	LQNIGAMLSY
13	TFNRFEVEPGQTY		A0A1D5PA54;A0A1D5PR19	1	FEVEPGQTY	-
13	THRLSPLSTGDIR	FAM234A	A0A1D5P6S9	Both	LSPLSTGDI	LSPLSTGDIR
13	TINIHKRIHGVGF		A0A1L1RT94;F1P4V6	Neither	-	-
13	TPVQFYNEHVKPY		P87362;A0A1L1RQJ8	1	FYNEHVKPY	-
13	TRYITSSTRYSLG		P09654;F1NJ08	1	RYITSSTRY	-
13	TSLQNIGAMLSYL	SLC38A1	F1NYN5	2	-	LQNIGAMLSY
13	TSNVLIIGELLKQ	CCT6	Q5ZJ54	2	-	VLIIGELLKQ
13	TVFRMGSEGHQDI		F1NJZ7;A0A1D5PAY3	2	-	VFRMGSEGHQ
13	TVRTELMEQIPPI		E1BTJ9	Neither	-	-
13	VADMALHYANKYN		Q6EE31;A0A1L1RJB4;A0A1D5P2W3;A0A1L1RK58;F1NEF2;A0A1D5PZJ4;A0A1L1RVF6	1	MALHYANKY	-
13	VAVGVIKAVDKKA		Q90835;A0A1L1RT98;A0A1L1RMD5;A0A1L1RZT5;A0A1L1RTI7;A0A1D5PPD4;A0A1D5P7E2;A0A1D5P8X7;A0A1L1RM02;A0A1D5P5X9;A0A1I7Q425;A0A1L1RZ02;A0A1D5PZJ3	Neither	-	-
13	VINETSQHHDDLE		P09654;A0A1L1RXL9;F1NJ08;A0A1L1RRR9;A0A1L1RX27;A0A1L1RW09;A0A1D5NT62;A0A1L1RV87	Neither	-	-
13	VINSVDIKQTRPY		O93277;A0A1D5PS16;F1NRI3	1	VDIKQTRPY	-
13	VTNLRKMGAPKYG	FTH	P08267	2	-	LRKMGAPKYG
13	VTVKKLFVGGIKE	HNRNPA2B1	Q5ZME1	Neither	-	-
13	WPGLKEFSQQRWK		A0A1D5PBP3;Q5F3W4	1	LKEFSQQRW	-
13	YGGVFHVEKNGRY		A0A1D5PVD2;A0A1D5PBN1	1	FHVEKNGRY	-
13	YLVWTLGHPIRVK		Q90YI1;A0A1L1RMD7;F1P181	2	-	VWTLGHPIRV
13	YVYQQSGQISKLT		F1NYL5;Q6J613	Neither	-	-
13	YYTFYVRSKINNY		A0A1D5PKP8;F1NWP6	1	YVRSKINNY	-
14	ADGRVLLLGTVQAL	MFSD5	A0A1D5PLZ5	2	-	VLLLGTVQAL
14	ADYNIQKESTLHLV	UBA52	O42388	Neither	-	-
14	AGGHKLGLGLELEA		A0A1L1S0S0;A0A1L1RLH6;A0A1D5PA56;A0A1L1RVM8;Q9I9D1	Neither	-	-
14	ANVIRYFPTQALNF		A0A1D5PVD9;A0A1D5PCU1;A0A1L1RV81;F1NJ10;A0A1D5PU22;A0A1D5PE77;A0A1L1RQL5;Q5ZMJ6;Q5ZLG7	1	IRYFPTQAL	-
14	APEEISAMVLTKMK		Q90593;A0A1D5PG73	1	ISAMVLTKM	-
14	APRKGKEKKEEQVI		Q5ZHW8;A0A1L1RJG3	Neither	-	-
14	AVIKTWRDGPYIFI	TMEM87A	F1NI39	Both	IKTWRDGPY	IKTWRDGPYI
14	DARALMLQGVDLLA	HSPD1	Q5ZL72	2	-	LMLQGVDLLA
14	DDNTIRVLGRASLL	NRROS	A0A1D5PG00	2	-	IRVLGRASLL
14	DELQAQAQSSLLRL	GILT	K7XM59	Neither	-	-
14	DFDRFQQSSIGLYG	STOML1	F1NSB5	1	FQQSSIGLY	-
14	DIAYWIGLQKNKYP	chB1	Q90WF6	1	WIGLQKNKY	-
14	DIPEIRRFDPVPAQ		A0A1D5NWW0;A0A1D5NXL0;E1BZ39;A0A1D5PPE9	Both	IPEIRRFDP	IRRFDPVPAQ
14	DLEYMNEQKLNRYP	TMEM59	Q5ZLJ8	Neither	-	-
14	DLFAKLATGSYLPQ		A0A1L1RM37;F1P4X6;A0A1L1RMY2	Both	FAKLATGSY	FAKLATGSYL
14	DLKIIHPDKYHIAP		Q5F4C0;F1NMC8	Neither	-	-
14	DLVQRRIPGIYVLS	PPT1	F1NYK1	Both	VQRRIPGIY	VQRRIPGIYV
14	DNLDKLGEQDYLPS	GNA13	A0A1D5PQE8	2	-	LDKLGEQDYL
14	DPLPLQVDYELRFK	ABCA3	A0A1D5P0F9	1	LQVDYELRF	-
14	DRDDVALKNFAKYF	FTH	P08267	Both	VALKNFAKY	VALKNFAKYF
14	DTSVVKMKTEHPLN	NBR1	E1C6F8	Neither	-	-
14	DYNIQKESTLHLVL		P0CG62;A0A1L1RWB4;P79781;A0A1D5PHP6;A0A1L1RYF6;A0A1D5P6T4;A0A1L1RVM5;A0A1L1RTJ9;A0A1L1RJ93;A0A1D5P546;A0A1D5NVA7;O42388	Neither	-	-
14	EGKELVKLGIIQYT	TNFRSF18	F1NF51	2	-	LVKLGIIQYT
14	EGRIILPSYDMEYR		A0A1D5NWW0;A0A1D5NXL0;E1BZ39;A0A1D5PPE9	1	ILPSYDMEY	-
14	EILKKIDIPSVFIG		Q90972;A0A1D5PEQ0	2	-	LKKIDIPSVF
14	EISNIQIEDSGRYT	Lrrn1	A4ZZA2	1	IQIEDSGRY	-
14	ELEEIQVQHPNRFK		F1NZY9;A0A1L1RLZ8;A0A1L1RZM9	Neither	-	-
14	ELPKFEMHRGHEHP	CD40LG	Q9I8D8	1	FEMHRGHEH	-
14	ELTRRAGGLYSRTS		A0A1L1RK36;F1NWG2	Both	LTRRAGGLY	LTRRAGGLYS
14	EQRGAVEVSIRSPV	TMEM38B	R4GGD2	Neither	-	-
14	EQYETVAVKIFPYE		Q90999;A0A1I7Q417	1	YETVAVKIF	-
14	ESYISTIGVDFKIR	RAB1A	A0A1D5PE33	2	-	ISTIGVDFKI
14	ETGLLWRQKGSILP		A0A1D5P7U2	Neither	-	-
14	FLPALEKLPTEEYA		A0A1D5PS13;A0A1L1RSA5	2	-	LEKLPTEEYA
14	GDAGLRLLSEHLTM	CMIP	A0A1D5PGH8	2	-	LRLLSEHLTM
14	GDIFSFPSVDYEKY		A0A1D5PKP8;F1NWP6	1	IFSFPSVDY	-
14	GGASILATAANLLR		A0A1D5PGR8;A0A1D5P204;A0A1D5PM66	Neither	-	-
14	GILYYVAIRQQHFT	LAMP3	E1BU34	1	YVAIRQQHF	-
14	GKYTFAAHMDGTYK	TMED2	Q5ZKB0	1	FAAHMDGTY	-
14	GPISSILVNKYGSR		F1NVU4;Q5ZLZ6	1	ISSILVNKY	-
14	GPKFTGLGKEELLR		A0A1D5P7P7	2	-	FTGLGKEELL
14	GQISKLTKTSQTLK		F1NYL5;Q6J613	2	-	ISKLTKTSQT
14	GSDVSVVKRSQRYL		R4GHA5;A0A1L1RRG5;A0A1L1RKJ7;Q5ZMK3	Both	SVVKRSQRY	VSVVKRSQRY
14	GVFHVEKNGRYSLT		A0A1D5PVD2;A0A1D5PBN1	1	FHVEKNGRY	-
14	GVLFYMPTSHVQQM	gH	Q9E6P6	2	-	YMPTSHVQQM
14	HLEYLGLSAMMIRR	TLR1A	F6SU23	2	-	LEYLGLSAMM
14	IAKDVKQFYDQAFQ	CD81	F1NW06	1	VKQFYDQAF	-
14	IDSVIEFLKTTKFQ	APOB	F1NV02	1	IEFLKTTKF	-
14	IEGSFVYKGGKIYK		F1NCZ2;A0A1L1RMW8;A0A1D5PB88;A0A1D5PXW8	Neither	-	-
14	IGTLNMLGLAKRVG	UXS1	E1BV28	2	-	LNMLGLAKRV
14	IKLWDIGGQPRFRS		Q5ZKQ8;F1NSI8;F1P0Z7	2	-	LWDIGGQPRF
14	IKTVETRDGQVINE		P09654;A0A1L1RXL9;F1NJ08;A0A1L1RRR9;A0A1L1RX27;A0A1L1RW09;A0A1D5NT62;A0A1L1RV87	Neither	-	-
14	ILYSLALIQSHKYN	MAN2A1	F1NKR1	1	LALIQSHKY	-
14	ILYYVAIRQQHFTA	LAMP3	E1BU34	1	YVAIRQQHF	-
14	INPVIYAFAGEKFR	CCR5	B2BJC3	1	IYAFAGEKF	-
14	INVVISKGIPYYEG	DCBLD2	E1C341	Neither	-	-
14	IPIDYQSLVKRIYH	SCAMP4	E1BQX4	1	YQSLVKRIY	-
14	IPNLDKLGYAKDMR		F1NZY9;A0A1L1RLZ8;A0A1L1RZM9	2	-	LDKLGYAKDM
14	ISFTISRISYEDNG	CD79B	Q8AV16	2	-	ISRISYEDNG
14	ISFTVNDPKSYDPY		P08251;F1NSV6	1	FTVNDPKSY	-
14	ISFVFVKKDPTYYV	LAMP3	E1BU34	Both	FVKKDPTYY	VFVKKDPTYY
14	ISLERIDTLGIYGK		A0A1D5PM55;Q5ZJS8;Q5I9D4	2	-	LERIDTLGIY
14	ISPKRYDSIELRPV	LOC422511	A0A1D5PGQ4	1	ISPKRYDSI	-
14	ISSLTVIGMLAAIT		Q5ZI05;F1NWK3;A0A1D5P346	2	-	LTVIGMLAAI
14	ITIMPSSIYEYIIK		A0A1L1RZ83;A0A1D5PES5;Q5ZHM8	1	IMPSSIYEY	-
14	ITSLYLLGHDIRIS	MGAT5	F1NEL5	2	-	LYLLGHDIRI
14	IVGHIVIPRINPYH		A0A1D5PVD2;A0A1D5PBN1	1	IVIPRINPY	-
14	IVGRPRHQGVMVGM		F1P476;P60706;P68034;Q5ZMQ2;P63270;P68139;P53478;P08023;A0A1L1RPH2;A0A1D5NV17;A0A1I7Q414;A0A1D5PPD8;A0A1L1RU07;A0A1D5NY71;A0A1D5P5D1;A0A1D5P630	1	IVGRPRHQG	-
14	IVKLNKIGLTLGLM		A0A1L1RNH6;A0A1L1RKJ4;A0A1L1RK60;A0A1L1RK53;A0A1D5PCK5	2	-	LNKIGLTLGL
14	KDNPVYAPVYFPME		P14791;F1NQF4	1	DNPVYAPVY	-
14	KEPGLQIWRIEKFD		O93510;F1NKF3;A0A1D5PNS4;A0A1D5PH32	1	LQIWRIEKF	-
14	KEQTLEINENLQVH	LAMP2	Q90617	Neither	-	-
14	KIRKIGEAEAFVIE		A0A1D5PCD1;A0A1L1RV80;Q5ZHQ3	2	-	IRKIGEAEAF
14	KLENFIQEHLKIIG	CD151	Q5ZII8	Neither	-	-
14	KMSMSTMNMPMAMK		F1NYL5;Q6J613	1	MSMSTMNMP	-
14	KSWSRWTVPSFLKN	chB1	Q90WF6	Both	WSRWTVPSF	WSRWTVPSFL
14	KTLELAKVTQFKTM		F1NWZ4;E1C9G1	Neither	-	-
14	KVADMALHYANKYN		Q6EE31;A0A1L1RJB4;A0A1D5P2W3;A0A1L1RK58;F1NEF2;A0A1D5PZJ4;A0A1L1RVF6	1	MALHYANKY	-
14	LANVIRYFPTQALN		A0A1D5PVD9;A0A1D5PCU1;A0A1L1RV81;F1NJ10;A0A1D5PU22;A0A1D5PE77;A0A1L1RQL5;Q5ZMJ6;Q5ZLG7	1	IRYFPTQAL	-
14	LDNLDKLGEQDYLP	GNA13	A0A1D5PQE8	2	-	LDKLGEQDYL
14	LEALLKIGDWQHAQ		A0A1D5PRL3;E1BSI5	2	-	LLKIGDWQHA
14	LEEVVQPIVSKLYG	HSPA5	Q90593	1	VQPIVSKLY	-
14	LEGHREIVELLLSH	ANKRD50	F1NLN5	Neither	-	-
14	LGAMTSLGSYNKYK		F1P1E9;A0A1L1RU72	2	-	MTSLGSYNKY
14	LIRIPLTKFTSTRR	CTSD	Q05744	1	LIRIPLTKF	-
14	LKNLGYLGYTSGFS		Q5F468;F1NYN4;F1NYN5	2	-	LKNLGYLGYT
14	LMDLKIIHPDKYHI		Q5F4C0;F1NMC8	Neither	-	-
14	LNPIIYAFVGEKFK	CCR8	A0A1D5P622	1	IYAFVGEKF	-
14	LPALEKLPTEEYAK		A0A1D5PS13;A0A1L1RSA5	2	-	LEKLPTEEYA
14	LPDKTLQFVKDHPL		Q90665;F1NCF9	Neither	-	-
14	LPIDKRQLYEFDIK	GNS	F1NI04	1	IDKRQLYEF	-
14	LPKFEMHRGHEHPH	CD40LG	Q9I8D8	1	FEMHRGHEH	-
14	LPLNTLGPVMKMEP	AP2B1	A0A1D5P7Y8	Both	LGPVMKMEP	LNTLGPVMKM
14	LSDYNIQKESTLHL		P0CG62;A0A1L1RWB4;P79781;A0A1D5PHP6;A0A1L1RYF6;A0A1D5P6T4;A0A1L1RVM5;A0A1L1RTJ9;A0A1L1RJ93;A0A1D5P546;A0A1D5NVA7	Neither	-	-
14	LSVQKAAIQAFRKM	APOB	F1NV02	Neither	-	-
14	MEKHKEVFFVIHLH		A0A1D5PPD0;F1NGB5;A0A1D5P8H8	1	MEKHKEVFF	-
14	NDQYLKLLGAMKYR		F1NIN2;A0A1D5PBE6;A0A1L1RXB2;A0A1D5PV01	2	-	LKLLGAMKYR
14	NDRYLKVSQSMRYE	APOB	F1NV02	1	LKVSQSMRY	-
14	NFAKYFLHQSHEER	FTH	P08267	Neither	-	-
14	NLPEVVSLGTWTIT		A0A1D5PFG3;A0A1D5PWR4;A0A1D5PQ85;A0A1D5P9F9	2	-	VVSLGTWTIT
14	NMPMAMKVLPLAPS		F1NYL5;Q6J613	1	MPMAMKVLP	-
14	NPLFYLLNGELEYQ	IL21R	F1P495	2	-	FYLLNGELEY
14	NSQTVYAVPILTFS		Q5F468;F1NYN4	1	VYAVPILTF	-
14	NVTTEVKSVEMHHE		Q90835;A0A1L1S0Z9;A0A1L1RMD5;A0A1L1RRY4;A0A1L1RZT5;A0A1L1RTI7;A0A1D5PPD4;A0A1L1RRR1;A0A1L1RWI1;A0A1D5P7E2;A0A1L1RM02;A0A1D5PS72;A0A1D5P5X9;A0A1I7Q425	Neither	-	-
14	PPAPGYAPLPGHNY		A0A1L1RJF2;A5HUL8	1	YAPLPGHNY	-
14	PTNSIMFTKLNPFT		F1NIJ6;A0A1L1RR26;A0A1D5PRS4;A0A1L1RPE8	1	IMFTKLNPF	-
14	QPQGQLVSRPPANY	SDCBP	Q5ZHM8	1	LVSRPPANY	-
14	QVINETSQHHDDLE		P09654;A0A1L1RXL9;F1NJ08;A0A1L1RRR9;A0A1L1RX27;A0A1L1RW09;A0A1D5NT62;A0A1L1RV87	Neither	-	-
14	RAYNLAKEQRLNFG	STUB1	Q5ZHY5	Neither	-	-
14	RDNIQGITKPAIRR		P62801;P70081	2	-	IQGITKPAIR
14	RFILPIGATVNMDG	SLC1A4	E1BRV6	2	-	ILPIGATVNM
14	RGFQIMPHVQYIYT	TIMP3	P26652	1	FQIMPHVQY	-
14	RGTIEILSDVQLIK		P47826;A0A1D5PK69	2	-	IEILSDVQLI
14	RKGKIISLHQEKFL		A0A1D5PL84;F1NNE7	Neither	-	-
14	RKIQMQSGTAYSHR	APOB	F1NV02	1	IQMQSGTAY	-
14	RPGTVALREIRRYQ		P84229;P84247;A0A1L1RIS6;A0A1I7Q449;A0A1L1S0L7;A0A1D5PC18	1	VALREIRRY	-
14	RQALEMLGKASRLL	NAPG	E1BWS2	2	-	LEMLGKASRL
14	RSEIDLLDIRHEFR		P17153;A0A1D5PQU4;F1NJI0	Neither	-	-
14	RSEIDMLDIREVFR		P51901;E1BWX1;A0A1D5PY67;Q6B344	Neither	-	-
14	RSRLESLGTPGTWN		P00504;F1NTM7	2	-	LESLGTPGTW
14	RSSITASAAVAFHS	MPEG1	R4GL52	1	ITASAAVAF	-
14	RTLRGHLAKIYAMH		A0A1L1RM11;A0A1D5PYJ0;E1BW98;A0A1D5P7Z5;F1NLV4	1	LRGHLAKIY	-
14	SDALETLGFLNHYQ		A0A1L1RMH8	2	-	LETLGFLNHY
14	SDVLDTLGRPGYYT		F1N8W3;F1P4N9	2	-	LDTLGRPGYY
14	SDVNLKHENILQFL		Q90999;A0A1I7Q417	Neither	-	-
14	SDYNIQKESTLHLV		P0CG62;A0A1L1RWB4;P79781;A0A1D5PHP6;A0A1L1RYF6;A0A1D5P6T4;A0A1L1RVM5;A0A1L1RTJ9;A0A1L1RJ93;A0A1D5P546;A0A1D5NVA7	Neither	-	-
14	SETGAGKHVPRAVF		A0A1D5NW27;A0A1D5P198;P02552;F1NWX0;A0A1L1RK76;A0A1L1RR33;A0A1L1RWT9;A0A1L1RKE0;A0A1D5PA34;F1NW97;A0A1D5PA07;A0A1D5P6L2;A0A1D5PC38;A0A1D5PAR5	Neither	-	-
14	SGKLYLIGIAAIVV	CD81	F1NW06	2	-	LYLIGIAAIV
14	SGSQIVDIDKRKYL	GABARAPL2	F1NNM2	2	-	IVDIDKRKYL
14	SITMQNIGAMSSYL		Q5F468;F1NYN4	2	-	MQNIGAMSSY
14	SLEELTRRAGGLYS		A0A1L1RK36;F1NWG2	Both	LTRRAGGLY	LTRRAGGLYS
14	SPKRYDSIELRPVG	LOC422511	A0A1D5PGQ4	Neither	-	-
14	SQIHDIVLVGGSTR		O73885;A0A1L1RPG0;F1NWP3;A0A1D5PFJ6	Neither	-	-
14	STSLQNIGAMLSYL	SLC38A1	F1NYN5	2	-	LQNIGAMLSY
14	SVIIESLGHEERYE	ATP8A1	F1NX55	2	-	IESLGHEERY
14	SVQKIGAALFFLSG	SLC38A2	Q5F468	2	-	VQKIGAALFF
14	SVVLLVGLPANALA	LOC416197	F1NHZ1	2	-	LVGLPANALA
14	SYRDSYDSYATHNE	CIRBP	A0A1D5P359	Neither	-	-
14	TDYLMKILTERGYS	#VALUE!	F1P476;P60706;P68034;Q5ZMQ2;P63270;P68139;P53478;A0A1L1RLK7;A0A1L1RRL2;A0A1L1RPH2;A0A1D5NV17;A0A1I7Q414;A0A1D5PPD8;A0A1L1RUQ9;A0A1L1RPY3;A0A1L1RJ66;A0A1L1RU07;A0A1D5NY71;A0A1L1RJ52;A0A1L1RRH8;A0A1D5P5D1;A0A1L1RUN4;A0A1D5P6U1;A0A1D5NTE4;A0A1L1RXB8;A0A1D5P630;A0A1D5PK53;A0A1L1RYI0;A0A1D5P681	2	-	LMKILTERGY
14	TFNRFEVEPGQTYQ		A0A1D5PA54;A0A1D5PR19	1	FEVEPGQTY	-
14	TIKLWDIGGQPRFR		Q5ZKQ8;F1NSI8;F1P0Z7	2	-	LWDIGGQPRF
14	TIYYVYQQSGQISK		F1NYL5;Q6J613	Neither	-	-
14	TLSDYNIQKESTLH		P0CG62;A0A1L1RWB4;P79781;A0A1D5PHP6;A0A1L1RYF6;A0A1D5P6T4;A0A1L1RVM5;A0A1L1RTJ9;A0A1L1RJ93;A0A1D5P546;A0A1D5NVA7	Neither	-	-
14	TMKIKIIAPPERKY		F1P476;P60706;P68034;Q5ZMQ2;P63270;P68139;P53478;P08023;A0A1L1RTU4;A0A1L1RY56;A0A1L1RRL2;A0A1L1RPH2;A0A1I7Q414;A0A1L1RUQ9;A0A1L1RJ66;A0A1L1RJ52;A0A1L1RRH8;A0A1D5P5D1;A0A1D5P630;A0A1D5PK53;A0A1L1RVP5;A0A1L1RYI0;A0A1D5P681;A0A1L1RN10;A0A1D5PSY6;A0A1L1RRX5	Both	IIAPPERKY	IKIIAPPERK
14	TPDLAVLLFPAMSM	SLC43A3	F1NBT7	Both	VLLFPAMSM	LAVLLFPAMS
14	TRYSLGSALRPSSA		P09654;F1NJ08	Both	YSLGSALRP	RYSLGSALRP
14	TVAVGVIKAVDKKA		Q90835;A0A1L1RT98;A0A1L1RMD5;A0A1L1RZT5;A0A1L1RTI7;A0A1D5PPD4;A0A1D5P7E2;A0A1D5P8X7;A0A1L1RM02;A0A1D5P5X9;A0A1I7Q425;A0A1L1RZ02;A0A1D5PZJ3	Neither	-	-
14	TVKNIIISQMNSFL		F1NDA2;A0A1L1RMX2	1	IIISQMNSF	-
14	VAYLKNIGFDEAFN		A0A1D5PY35;F1NCM5	2	-	LKNIGFDEAF
14	VDATVNQMLANRYG		A0A1L1RRU9;F1NK96	1	VNQMLANRY	-
14	VEDAFLEAAKKIYQ	RAB14	Q5ZKU5	1	FLEAAKKIY	-
14	VIEGSFVYKGGKIY		F1NCZ2;A0A1L1RMW8;A0A1D5PB88;A0A1D5PXW8	1	FVYKGGKIY	-
14	VINSVDIKQTRPYR		O93277;A0A1D5PS16;F1NRI3	1	VDIKQTRPY	-
14	VMEMAELGPLNKFL		F1N9Y5;A0A0A0MQ53	2	-	MAELGPLNKF
14	VNEIYLLDSGAQYK	XPNPEP1	F1P0A1	2	-	IYLLDSGAQY
14	VNKYQYLITGRVYE	TIMP3	P26652	1	YQYLITGRV	-
14	VNVVPTFGKKKGPN		A0A1L1RWQ5;A0A1L1RTC9;A0A1D5PQV1	Both	VVPTFGKKK	VPTFGKKKGP
14	VPLIERLGTPQQIA		F1NE09;A0A1D5P655;E1BW56	2	-	IERLGTPQQI
14	VPMELWKFTPLVLK		E1BQJ8;A0A1L1RPW8;A0A1D5PYC1	2	-	LWKFTPLVLK
14	VPSVHDIGALVAFG	DRAM1	E1BYC9	2	-	VHDIGALVAF
14	YEISSVPTFLFFKN		F1NNP6;A0A1D5NW30	1	ISSVPTFLF	-
14	YGGVFHVEKNGRYS		A0A1D5PVD2;A0A1D5PBN1	1	FHVEKNGRY	-
14	YNIQKESTLHLVLR		P0CG62;A0A1L1RWB4;P79781;A0A1D5PHP6;A0A1L1RYF6;A0A1D5P6T4;A0A1L1RVM5;A0A1L1RTJ9;A0A1L1RJ93;A0A1D5P546;A0A1D5NVA7;O42388	Neither	-	-
14	YPEEISSMVLTKMK		O73885;F1NWP3;A0A1D5PFJ6	1	ISSMVLTKM	-
14	YSKILFKAEPLAFT	APOB	F1NV02	2	-	ILFKAEPLAF
14	YVYQQSGQISKLTK		F1NYL5;Q6J613	Neither	-	-
15	ADIAYWIGLQKNKYP	chB1	Q90WF6	1	WIGLQKNKY	-
15	AEITGLDPGTLYIFT		Q9W6V5;R4GJB9;F1P3J3	Both	LDPGTLYIF	ITGLDPGTLY
15	AGPKFTGLGKEELLR		A0A1D5P7P7	2	-	FTGLGKEELL
15	AGQERYHSLAPMYYR		Q5ZHW4;Q98932;A0A1D5PUC1;A0A1D5PKU6;A0A1D5NVA3;Q5ZIP7	1	YHSLAPMYY	-
15	ANVIRYFPTQALNFA		A0A1D5PVD9;A0A1D5PCU1;A0A1L1RV81;F1NJ10;A0A1D5PU22;A0A1D5PE77;A0A1L1RQL5;Q5ZMJ6;Q5ZLG7	1	IRYFPTQAL	-
15	APEEISAMVLTKMKE		Q90593;A0A1D5PG73	1	ISAMVLTKM	-
15	APFYTRASPKSLNFG	ECE-1	Q9DGN6	Both	YTRASPKSL	FYTRASPKSL
15	APYKLKPIAAEVYEH		P02789;E1BQC2;A0A1D5P4L7	Both	LKPIAAEVY	LKPIAAEVYE
15	AQDVISTIGQAFELR		E1C4D4;A0A1D5NYP8;A0A1D5PTU1	2	-	ISTIGQAFEL
15	ASLIGIGYTLALRPG		A0A1L1RQZ3;A0A1D5P9J9;A0A1L1RR38;A0A1L1RKA6;A0A1D5Q021	2	-	LIGIGYTLAL
15	ASLSVQKAAIQAFRK	APOB	F1NV02	Neither	-	-
15	ATREIRRFSLMPPVR		A0A1L1RN73;A0A1L1RPL4;A0A1D5PXQ2;A0A1L1RK43	Both	IRRFSLMPP	IRRFSLMPPV
15	AVKIHSFPTLKFFPA		P09102;A0A1L1RZP5;A0A1L1RKM2;A0A1D5PV06	1	IHSFPTLKF	-
15	DAGLRLLSEHLTMLQ	CMIP	A0A1D5PGH8	2	-	LRLLSEHLTM
15	DAPLLPTISTRLVYT	TMEM79	A0A1L1RTF6	2	-	LPTISTRLVY
15	DENRRLWYAPNQVFK	JAK1	F1NMJ9	1	LWYAPNQVF	-
15	DHVTNLRKMGAPKYG	FTH	P08267	2	-	LRKMGAPKYG
15	DIIEELGEQREQLER	VTI1B	E1BUX5	2	-	IEELGEQREQ
15	DIPEIRRFDPVPAQY		A0A1D5NWW0;A0A1D5NXL0;E1BZ39;A0A1D5PPE9	Both	IPEIRRFDP	IRRFDPVPAQ
15	DISLAFFEAASMMRQ	JAK1	F1NMJ9	1	FEAASMMRQ	-
15	DKPFLEKLGITSVPS		A0A1D5PH81;F1P458;A0A1D5P537	2	-	LEKLGITSVP
15	DLEYMNEQKLNRYPS	TMEM59	Q5ZLJ8	Neither	-	-
15	DLKIIHPDKYHIAPK		Q5F4C0;F1NMC8	Neither	-	-
15	DNLDKLGEQDYLPSQ	GNA13	A0A1D5PQE8	2	-	LDKLGEQDYL
15	DNMLEPSSNMPWFKG		Q90835;A0A1L1S0Z9;A0A1L1RMD5;A0A1L1RRY4;A0A1L1RTI7;A0A1L1RRR1;A0A1L1RRZ5;A0A1D5P5X9;A0A1I7Q425;A0A1D5PZJ3;A0A1L1RVL2	1	LEPSSNMPW	-
15	DPPHQYVPWVVINGK	GILT	K7XM59	1	DPPHQYVPW	-
15	DSMEVKSLGKPERYK		A0A1D5NWV5;F1NFH6;A0A1D5NT64;A0A1D5NXV9;A0A1D5PJF6	2	-	VKSLGKPERY
15	DVISTIGQAFELRFK		E1C4D4;A0A1D5NYP8;A0A1D5PTU1	2	-	ISTIGQAFEL
15	DVSISYLPLAHMFER	ACSL5	F1NNV2	1	ISYLPLAHM	-
15	DYLDQLPDFPYKDDL		Q5ZML7;F1NRF7;A0A1D5P4R8;A0A1D5PXG8	Both	LDQLPDFPY	LDQLPDFPYK
15	DYNIQKESTLHLVLR		P0CG62;A0A1L1RWB4;P79781;A0A1D5PHP6;A0A1L1RYF6;A0A1D5P6T4;A0A1L1RVM5;A0A1L1RTJ9;A0A1L1RJ93;A0A1D5P546;A0A1D5NVA7;O42388	Neither	-	-
15	EAEKIRKIGEAEAFV		A0A1D5PCD1;A0A1L1RV80;Q5ZHQ3	2	-	IRKIGEAEAF
15	EDFLMYKSGVYQHVS		P43233;A0A1L1RS19;A0A1D5PUR5	1	FLMYKSGVY	-
15	EELTRRAGGLYSRTS		A0A1L1RK36;F1NWG2	Both	LTRRAGGLY	LTRRAGGLYS
15	EGILYYVAIRQQHFT	LAMP3	E1BU34	1	YVAIRQQHF	-
15	EGRDIIVIGNDITYR		P11029;A0A1D5PL68;A0A1D5PBX7;F1NWT0;A0A1D5NTV3	2	-	IIVIGNDITY
15	EILKKIDIPSVFIGE		Q90972;A0A1D5PEQ0	2	-	LKKIDIPSVF
15	EISFTVNDPKSYDPY		P08251;F1NSV6	1	FTVNDPKSY	-
15	EIVEKQGDVIEYLQR	TMEM192	F1P5A2	2	-	VEKQGDVIEY
15	EKIRKIGEAEAFVIE		A0A1D5PCD1;A0A1L1RV80;Q5ZHQ3	2	-	IRKIGEAEAF
15	ELGGDKKRKGQVIQF		F1NIK4;A0A1D5NZF3	Neither	-	-
15	ELLQKIKQQQYKLDK	ANGPTL4	F1NUQ4	Neither	-	-
15	ELPKFEMHRGHEHPH	CD40LG	Q9I8D8	1	FEMHRGHEH	-
15	ELYKMKHSVPQSLPQ		A0A1D5NZX2;F1N9P6;A0A1D5P8D2;A0A1D5NUF8	1	YKMKHSVPQ	-
15	EPGYSPSYKEDKHYG		P43233;A0A1L1RS19;A0A1D5PUR5	1	YSPSYKEDK	-
15	EPQEFSISGSVKYDK	APOB	F1NV02	1	FSISGSVKY	-
15	ERFRLERLAEAERLQ		A0A1D5PFJ0	2	-	LERLAEAERL
15	ERHDGRFVFFKGNRY	MMP15	A0A1D5PR25	1	FVFFKGNRY	-
15	ERLIIWKIGQSPLAK		A0A1D5PS46;F1NDV3	2	-	IWKIGQSPLA
15	ERLKALGFPESLVIQ		A0A1D5P2K1	2	-	LKALGFPESL
15	ESQIMVKLDVNNSMK		Q90997;F1NTM6;A0A1D5NZ05;A0A1D5PDQ5	2	-	MVKLDVNNSM
15	ESYISTIGVDFKIRT	RAB1A	A0A1D5PE33	2	-	ISTIGVDFKI
15	FLPALEKLPTEEYAK		A0A1D5PS13;A0A1L1RSA5	2	-	LEKLPTEEYA
15	FNRFEVEPGQTYQVT		A0A1D5PA54;A0A1D5PR19	1	FEVEPGQTY	-
15	GAFIVYEDFLMYKSG		P43233;A0A1L1RS19;A0A1D5PUR5	1	IVYEDFLMY	-
15	GAMTSLGSYNKYKYN		F1P1E9;A0A1L1RU72	2	-	MTSLGSYNKY
15	GDAGLRLLSEHLTML	CMIP	A0A1D5PGH8	2	-	LRLLSEHLTM
15	GDIFSFPSVDYEKYY		A0A1D5PKP8;F1NWP6	1	IFSFPSVDY	-
15	GDLEYMNEQKLNRYP	TMEM59	Q5ZLJ8	Neither	-	-
15	GDNMLEPSSNMPWFK		Q90835;A0A1L1S0Z9;A0A1L1RMD5;A0A1L1RRY4;A0A1L1RTI7;A0A1L1RRR1;A0A1L1RRZ5;A0A1D5P5X9;A0A1I7Q425;A0A1D5PZJ3;A0A1L1RVL2	1	LEPSSNMPW	-
15	GDRVFQARQLIYLSQ		P19121;A0A1D5NW68	Neither	-	-
15	GEPLGRVTFELFADK	PPIA	D0EKR3	2	-	GEPLGRVTFE
15	GGVFHVEKNGRYSLT		A0A1D5PVD2;A0A1D5PBN1	1	FHVEKNGRY	-
15	GHQQLYWSHPRKFGQ	RPS29	E1C3G8	1	LYWSHPRKF	-
15	GILYYVAIRQQHFTA	LAMP3	E1BU34	1	YVAIRQQHF	-
15	GKGEFAIRPEKKADP		A0A1L1RLZ8;A0A1L1RZM9	1	IRPEKKADP	-
15	GNIVGLVGVDQFLVK		Q90705;A0A1D5PZV6;A0A1L1RSV0;A0A1L1RPZ1;A0A1D5PS29	2	-	VGLVGVDQFL
15	GNKIKDLGTIEPLKK		A0A1D5NX28;A0A1D5P3M1;A0A1D5NYF7;A0A1D5PU39;A0A1D5P1D9;A0A1D5PEZ0;A0A1D5PHI5;A0A1D5PZL0;E1C2A1	2	-	IKDLGTIEPL
15	GPISSILVNKYGSRP		F1NVU4;Q5ZLZ6	1	ISSILVNKY	-
15	GQESFRSITRSYYRG	RAB2A	Q90965	1	FRSITRSYY	-
15	GQVINETSQHHDDLE		P09654;A0A1L1RXL9;F1NJ08;A0A1L1RRR9;A0A1L1RX27;A0A1L1RW09;A0A1D5NT62;A0A1L1RV87	Neither	-	-
15	GSITMQNIGAMSSYL		Q5F468;F1NYN4	2	-	MQNIGAMSSY
15	GSTSLQNIGAMLSYL	SLC38A1	F1NYN5	2	-	LQNIGAMLSY
15	GVFHVEKNGRYSLTR		A0A1D5PVD2;A0A1D5PBN1	1	FHVEKNGRY	-
15	GVLFYMPTSHVQQMT	gH	Q9E6P6	2	-	YMPTSHVQQM
15	GVPPQPPHFPVPNPS		A0A1D5PEQ6	1	VPPQPPHFP	-
15	HDKQYKKAHLGTALK	RPS23	F1NDC2	Neither	-	-
15	IDSFRPLYTHEYKGP		Q5F3A1;A0A1D5PHU6	1	FRPLYTHEY	-
15	IGGSILASLSTFQQM	#VALUE!	F1P476;P60706;P68034;Q5ZMQ2;P63270;P68139;P53478;P08023;A0A1L1RTU4;A0A1L1RY56;A0A1L1RRL2;A0A1L1RPH2;A0A1D5NV17;A0A1I7Q414;A0A1L1RUQ9;A0A1L1RJ66;A0A1L1RJ52;A0A1L1RRH8;A0A1D5P5D1;A0A1D5P630;A0A1D5PK53;A0A1L1RVP5;A0A1L1RSN4;A0A1L1RYI0;A0A1D5P681;A0A1L1RN10;A0A1D5PSY6;A0A1L1RRX5	2	-	LASLSTFQQM
15	IGIIVANVPEGLLAT		P09572;P24798;P24797;A0A1D5P6A9;A0A1D5PE50;F1NZB7;A0A1D5P0G4;A0A1D5PU80	Both	IGIIVANVP	IIVANVPEGL
15	IIMFRGYPSEEYEVT		F1P3J5	1	FRGYPSEEY	-
15	ILYYVAIRQQHFTAK	LAMP3	E1BU34	1	YVAIRQQHF	-
15	INDRYLKVSQSMRYE	APOB	F1NV02	1	LKVSQSMRY	-
15	INGIQGFQNISFVAE	IL2RB	F1NDV9	1	IQGFQNISF	-
15	INPVIYAFAGEKFRK	CCR5	B2BJC3	1	IYAFAGEKF	-
15	INVTQSSWSVPENNG	DBR1	Q5ZLM2	1	VTQSSWSVP	-
15	IPNLDKLGYAKDMRF		F1NZY9;A0A1L1RLZ8;A0A1L1RZM9	2	-	LDKLGYAKDM
15	IPPYHYIHVLDLNSN		Q5ZMI4;A0A1D5PKF0	1	IPPYHYIHV	-
15	IPVEISLLQNLQHFH	LRRC8D	E1BYZ5	2	-	ISLLQNLQHF
15	IRQQHFTAKLGNSYK	LAMP3	E1BU34	Neither	-	-
15	ISEIKAASFPRMQLK	LRIG2	F1NI53	1	ISEIKAASF	-
15	ISFVFVKKDPTYYVS	LAMP3	E1BU34	Both	FVKKDPTYY	VFVKKDPTYY
15	ISPKRYDSIELRPVG	LOC422511	A0A1D5PGQ4	1	ISPKRYDSI	-
15	ISRIEYVHTKNFIHR		P67962;F1NL64	1	IEYVHTKNF	-
15	ISSLTVIGMLAAITY		Q5ZI05;F1NWK3;A0A1D5P346	Both	IGMLAAITY	LTVIGMLAAI
15	ISVMDYFPTSRFVHP		E1BVB3	1	MDYFPTSRF	-
15	ITSLYLLGHDIRISA	MGAT5	F1NEL5	2	-	LYLLGHDIRI
15	IVAPPGGRANITSLG		Q90635;Q71SG2	1	IVAPPGGRA	-
15	IVKLNKIGLTLGLMS		A0A1L1RNH6;A0A1L1RKJ4;A0A1L1RK60;A0A1L1RK53;A0A1D5PCK5	2	-	LNKIGLTLGL
15	IYSVARRHPFLYAPA		P19121;A0A1D5NW68	1	YSVARRHPF	-
15	IYYVYQQSGQISKLT		F1NYL5;Q6J613	Neither	-	-
15	KAGLELTELQNMTIP	SLC38A1	F1NYN5	Neither	-	-
15	KAVLPSYEEALELPS		A0A1D5PS13;A0A1L1RSA5	1	VLPSYEEAL	-
15	KDLVVQRLGFDTRVT		A0A1D5NYM1;A0A1D5PDJ1;A0A1D5P4S8;F1NKB6;A0A1D5P0Z0;Q5ZHU4	2	-	VQRLGFDTRV
15	KGSIAYVPQQAWIQN		Q5F364;A0A1D5PAT0;A0A1D5PAC0;F1P204;A0A1D5P0M3	1	IAYVPQQAW	-
15	KGVNILNAKTSDPQQ	TMEM132C	F1NFW6	Neither	-	-
15	KIRKIGEAEAFVIEA		A0A1D5PCD1;A0A1L1RV80;Q5ZHQ3	2	-	IRKIGEAEAF
15	KKVQQELSCPGTLEK	GSS	F1NLE4	Neither	-	-
15	KPEGSVLHDRFKSLQ		A0A1D5PV90;A0A1D5P5Y3	Neither	-	-
15	KPLPGIIMGGILPFG		A0A1D5PMF1;A0A1D5PRZ1;F1P0L2;Q5ZLM5	Neither	-	-
15	KPNEIYNLGAQSHVK		A0A1D5PKI5	2	-	IYNLGAQSHV
15	KQAFVLKEGVEYRIK	ARHGDIA	F1P3P3	2	-	VLKEGVEYRI
15	KRAKEAAEQDVEKKK		P41125;A0A1L1RX50;A0A1L1RJ56;A0A1I7Q3Z6	Neither	-	-
15	KSDALETLGFLNHYQ		A0A1L1RMH8	2	-	LETLGFLNHY
15	KSVQKIGAALFFLSG	SLC38A2	Q5F468	2	-	VQKIGAALFF
15	KSWRATRYEEYENFS		A0A1L1RK36;F1NWG2	1	WRATRYEEY	-
15	KTGIEYIPSRHYYHR	DHCR24	F7BEW1	1	IEYIPSRHY	-
15	KYEISSVPTFLFFKN		F1NNP6;A0A1D5NW30	1	ISSVPTFLF	-
15	LAKVTQFKTMEFARY		F1NWZ4;E1C9G1	1	VTQFKTMEF	-
15	LDNLDKLGEQDYLPS	GNA13	A0A1D5PQE8	2	-	LDKLGEQDYL
15	LDTAIMVTEAIGFTH	CXCR5	G4U4M4	Neither	-	-
15	LEELTRRAGGLYSRT		A0A1L1RK36;F1NWG2	Both	LTRRAGGLY	LTRRAGGLYS
15	LEYLGLSAMMIRRSD	TLR1A	F6SU23	2	-	LEYLGLSAMM
15	LGPELVVLGPGEQLT		Q5ZMI4;A0A1L1S0M1;A0A1D5PKF0	2	-	LVVLGPGEQL
15	LKNLGYLGYTSGFSL		Q5F468;F1NYN4;F1NYN5	2	-	LKNLGYLGYT
15	LLKNLGYLGYTSGFS		Q5F468;F1NYN4;F1NYN5	2	-	LKNLGYLGYT
15	LMDLKIIHPDKYHIA		Q5F4C0;F1NMC8	Neither	-	-
15	LNAIQRFFAYHMIET	TMEM168	E1BXX0	1	IQRFFAYHM	-
15	LNDLDRIAQTSYIPT		P50146;E1BXS2	Both	LDRIAQTSY	LDRIAQTSYI
15	LNGIFVLGRSMGFIG		F1P269;A0A1D5PSE5	Both	FVLGRSMGF	IFVLGRSMGF
15	LNPIIYAFVGEKFKK	CCR8	A0A1D5P622	1	IYAFVGEKF	-
15	LPALEKLPTEEYAKV		A0A1D5PS13;A0A1L1RSA5	2	-	LEKLPTEEYA
15	LPALLDSDEERMITH	TMEM87A	F1NI39	2	-	LLDSDEERMI
15	LPGLDMNHQQLFFLN	MME	Q67BJ2	1	LDMNHQQLF	-
15	LPKEISTTGFTVPFI	APOB	F1NV02	2	-	ISTTGFTVPF
15	LPLNTLGPVMKMEPL	AP2B1	A0A1D5P7Y8	Both	LGPVMKMEP	LNTLGPVMKM
15	LPSEGILYYVAIRQQ	LAMP3	E1BU34	2	-	LPSEGILYYV
15	LPSLHRIGTAALAVQ	LONP2	F1NYI8	2	-	LHRIGTAALA
15	LSDYNIQKESTLHLV		P0CG62;A0A1L1RWB4;P79781;A0A1D5PHP6;A0A1L1RYF6;A0A1D5P6T4;A0A1L1RVM5;A0A1L1RTJ9;A0A1L1RJ93;A0A1D5P546;A0A1D5NVA7	Neither	-	-
15	LSNLFSVEPMSYTRF		Q90997;A0A1D5NZ05;A0A1D5PDQ5	1	VEPMSYTRF	-
15	LSVQKAAIQAFRKMT	APOB	F1NV02	Neither	-	-
15	LTLRAIGNMGAVMEK	APOB	F1NV02	2	-	LRAIGNMGAV
15	MDLFAKLATGSYLPQ		A0A1L1RM37;F1P4X6;A0A1L1RMY2	Both	FAKLATGSY	FAKLATGSYL
15	MNMPMAMKVLPLAPS		F1NYL5;Q6J613	1	MNMPMAMKV	-
15	MPFIEAFRQFQFKAR		A0A1D5PSR2;A0A1D5PBN4;A0A1L1RQ28;A0A1L1RSU2	1	IEAFRQFQF	-
15	MPMAMKVLPLAPSVG		F1NYL5;Q6J613	Both	MPMAMKVLP	MKVLPLAPSV
15	NFAKYFLHQSHEERE	FTH	P08267	Neither	-	-
15	NHNQISSISANAFSG	Lrrn1	A4ZZA2	1	ISSISANAF	-
15	NIEPIPSEKLLETYK		A0A1L1S114;A0A1D5P441;A0A1D5PR76;F1NVB1;A0A1D5PRW6	1	IEPIPSEKL	-
15	NKLYYFNQEILYRQF	TLR1A	F6SU23	1	YYFNQEILY	-
15	NKMSMSTMNMPMAMK		F1NYL5;Q6J613	1	MSMSTMNMP	-
15	NLQLLPLPEPIPPGM		F1P5C0;A0A1L1RSQ5	2	-	LQLLPLPEPI
15	NPIIYAFIGVKFRND	CXCR5	G4U4M4	1	IYAFIGVKF	-
15	NPVIYAFAGEKFRKY	CCR5	B2BJC3	1	IYAFAGEKF	-
15	NSFWPTAAGTWQRIP	EVI2A	A0A1D5NZ80	1	FWPTAAGTW	-
15	NSKTVYALPTIAFAF	SLC38A1	F1NYN5	1	VYALPTIAF	-
15	PTNSIMFTKLNPFTL		F1NIJ6;A0A1L1RR26;A0A1D5PRS4;A0A1L1RPE8	1	IMFTKLNPF	-
15	QASVWSKSTPPAPDN	TNRC6B	E1BQG1	Both	WSKSTPPAP	VWSKSTPPAP
15	QERYHSLAPMYYRGA		Q5ZHW4;Q98932;A0A1D5PUC1;A0A1D5PKU6;A0A1D5NVA3;Q5ZIP7	1	YHSLAPMYY	-
15	QPPAPGYAPLPGHNY		A0A1L1RJF2;A5HUL8	1	YAPLPGHNY	-
15	QSPKIALLNVELELK		Q5ZJK8;F1NK38;A0A1L1RXV5;A0A1L1RLC2;A0A1L1RKY2;A0A1D5PZN7	2	-	IALLNVELEL
15	RELMSLSGTIPVPYR	TSG101	E1BWW2	Both	LSGTIPVPY	LMSLSGTIPV
15	RGFQIMPHVQYIYTE	TIMP3	P26652	1	FQIMPHVQY	-
15	RKEQTLEINENLQVH	LAMP2	Q90617	Neither	-	-
15	RKIQMQSGTAYSHRL	APOB	F1NV02	1	IQMQSGTAY	-
15	RKSTGGKAPRKQLAT		P84229;P84247;A0A1L1RIS6;A0A1I7Q449;A0A1I7Q436;A0A1L1S0L7;A0A1D5PC18	Neither	-	-
15	RLIWEKNLKYIDAHN	CTSK	A0A1D5P0X4	Neither	-	-
15	RMHAPGKGLSQSALP		Q6ITC7;A0A1D5PQ38	Neither	-	-
15	RPTNSIMFTKLNPFT		F1NIJ6;A0A1L1RR26;A0A1D5PRS4;A0A1L1RPE8	1	IMFTKLNPF	-
15	RRLWYAPNQVFKIDE	JAK1	F1NMJ9	1	LWYAPNQVF	-
15	RSRLESLGTPGTWNH		P00504;F1NTM7	2	-	LESLGTPGTW
15	RVLYSDDAQKWTVYR	DCBLD2	E1C341	1	LYSDDAQKW	-
15	SDALETLGFLNHYQM		A0A1L1RMH8	2	-	LETLGFLNHY
15	SDYNIQKESTLHLVL		P0CG62;A0A1L1RWB4;P79781;A0A1D5PHP6;A0A1L1RYF6;A0A1D5P6T4;A0A1L1RVM5;A0A1L1RTJ9;A0A1L1RJ93;A0A1D5P546;A0A1D5NVA7	Neither	-	-
15	SGQISKLTKTSQTLK		F1NYL5;Q6J613	2	-	ISKLTKTSQT
15	SGTRYITSSTRYSLG		P09654;F1NJ08	1	RYITSSTRY	-
15	SHETYTCRVTHNGTS		P20763;R9PXM5	Neither	-	-
15	SIKLVKKLGAGQFGE	LYN	Q5ZMB9	2	-	VKKLGAGQFG
15	SLLSYLQIHGKELQP	BMX	E1BTT3	2	-	LQIHGKELQP
15	SLQAMKPVPASAVVT	TAF4B	F1NK10	1	MKPVPASAV	-
15	SNSEVNILGWLFPVS	CCR8	A0A1D5P622	2	-	VNILGWLFPV
15	SPGYNFRFAKYYKDS	P2RX4	F1NC81	1	YNFRFAKYY	-
15	SPKRYDSIELRPVGS	LOC422511	A0A1D5PGQ4	Neither	-	-
15	SPLIKNKPQLLSGVK		A0A1D5NZ23;A0A1D5PIY4;A0A1D5PLX8	Neither	-	-
15	SPQFVKAAKLLHWNG	GLT8D1	E1BX23	1	VKAAKLLHW	-
15	SQLRVAKVTGGAASK		Q98TF7;A0A1L1RKL8;A0A1L1RLB8	Neither	-	-
15	SQSWQAHHYNVYSIL	LY75	F1NC84	1	WQAHHYNVY	-
15	SQTVYAVPILTFSFV		Q5F468;F1NYN4	1	VYAVPILTF	-
15	SRGTIEILSDVQLIK		P47826;A0A1D5PK69	2	-	IEILSDVQLI
15	SRPLLVLGQLHNLHR	NPEPL1	F1NSZ4	2	-	LLVLGQLHNL
15	SSEVLTSIGKPAQFI	MDV056	Q9E6M9	2	-	LTSIGKPAQF
15	SVHQIYSVGQVLHFK		A0A1D5PAV2;Q90WJ4	2	-	IYSVGQVLHF
15	SVLTRIGLETSLRYA		A0A1D5PII6;A0A1D5P3S0	2	-	LTRIGLETSL
15	SVPSVHDIGALVAFG	DRAM1	E1BYC9	2	-	VHDIGALVAF
15	TARRYVPRTEWIAAK		P15979	1	RRYVPRTEW	-
15	TEISFTVNDPKSYDP		P08251;F1NSV6	1	FTVNDPKSY	-
15	TEKRMYIVGEPVEFR		A0A1D5PKX9;A0A1D5P6J1;A0A1D5P7Y5	2	-	MYIVGEPVEF
15	TEWIAAKADQQYWDG		P15979	1	IAAKADQQY	-
15	TIGTLNMLGLAKRVG	UXS1	E1BV28	2	-	LNMLGLAKRV
15	TIKLWDIGGQPRFRS		Q5ZKQ8;F1NSI8;F1P0Z7	2	-	LWDIGGQPRF
15	TKIQMSYSVKWKKSD	TM9SF3	F1NRG5	1	IQMSYSVKW	-
15	TLSDYNIQKESTLHL		P0CG62;A0A1L1RWB4;P79781;A0A1D5PHP6;A0A1L1RYF6;A0A1D5P6T4;A0A1L1RVM5;A0A1L1RTJ9;A0A1L1RJ93;A0A1D5P546;A0A1D5NVA7	Neither	-	-
15	TNNISATPTFLFFRN		A0A1D5P763;A0A1D5NUH1	1	ISATPTFLF	-
15	TPQKLETIGWQLNLQ		A0A1D5P9G5;F1P189	2	-	LETIGWQLNL
15	TQPTFFLYRSGVYDD	CTSS	H9KYW5	1	FFLYRSGVY	-
15	TSDVLDTLGRPGYYT		F1N8W3;F1P4N9	2	-	LDTLGRPGYY
15	TSNVLIIGELLKQAD	CCT6	Q5ZJ54	2	-	VLIIGELLKQ
15	TTIYKRDPSKQYGLK		A0A1D5P7C6;A0A1L1RUL6	Both	YKRDPSKQY	IYKRDPSKQY
15	TYNDFKQKMTATYVT		Q9W6V5;R4GJB9;F1P3J3	1	FKQKMTATY	-
15	VAQVFILGLPSRIAS	FLVCR1	F1P548	2	-	VFILGLPSRI
15	VESAYEVIRLKGYTN		P00337;A0A1L1RVY8;A0A1L1RS03;A0A1L1RK28;A0A1D5P9N7	1	YEVIRLKGY	-
15	VGGVVLAQYIFTMKK	NT5C3A	Q5ZID6	1	VGGVVLAQY	-
15	VIEGSFVYKGGKIYK		F1NCZ2;A0A1L1RMW8;A0A1D5PB88;A0A1D5PXW8	Neither	-	-
15	VLLPKKTDSHKAKAK		P02263;P35062	1	LLPKKTDSH	-
15	VPNTKIQMSYSVKWK	TM9SF3	F1NRG5	1	IQMSYSVKW	-
15	VPPSELKQLSAAGSK		A0A1D5PN61;A0A1D5P1X2	2	-	LKQLSAAGSK
15	VTIKIWDIGGQPRFR		F1P0Z7;Q5ZKQ8;F1NSI8	2	-	IWDIGGQPRF
15	VTIYYVYQQSGQISK		F1NYL5;Q6J613	Neither	-	-
15	VVEFRHMRNHAYEPL	ATP6V0D1	E1BVF8	1	FRHMRNHAY	-
15	VVPTFGKKKGPNANS		A0A1L1RWQ5;A0A1L1RTC9;A0A1D5PQV1	Both	VVPTFGKKK	VPTFGKKKGP
15	WEKNLRLVMLHNLEH	CTSS	H9KYW5	Neither	-	-
15	YAKYLPHSAGRYAAK		A0A1L1RJ87	1	YLPHSAGRY	-
15	YLKVKGNVFKNKRIL		A0A1L1RN92;A0A1D5PW24;A0A1D5NVG3;A0A1L1S086;Q5ZKK8	Neither	-	-
15	YLVWTLGHPIRVKYS		Q90YI1;A0A1L1RMD7;F1P181	2	-	VWTLGHPIRV
15	YNDFKQKMTATYVTY		Q9W6V5;R4GJB9;F1P3J3	1	FKQKMTATY	-
15	YPDISRLADPQVWID		F1P1E9;A0A1L1RU72	2	-	ISRLADPQVW
15	YPEEISSMVLTKMKE		O73885;F1NWP3;A0A1D5PFJ6	1	ISSMVLTKM	-
15	YPGFALQYYPYYGRL		P08251;A0A1D5PFH8;A0A1L1RW14;F1NSV6	1	YPGFALQYY	-
15	YRGFQIMPHVQYIYT	TIMP3	P26652	1	FQIMPHVQY	-
15	YVYQQSGQISKLTKT		F1NYL5;Q6J613	Neither	-	-
15	YYVYQQSGQISKLTK		F1NYL5;Q6J613	Neither	-	-
16	AALLAVGGVIGYTRKG	TMEM14A	F1N919	2	-	LLAVGGVIGY
16	AALLHYENLPSLPPVW		E1C289	Both	YENLPSLPP	YENLPSLPPV
16	ADDGKIVIFQSRPEVQ		A0A1D5NWB3;Q5ZLJ8	1	IFQSRPEVQ	-
16	ADLQIQVTQPNSFLDT	APOB	F1NV02	1	IQVTQPNSF	-
16	ADYNIQKESTLHLVLR	UBA52	O42388	Neither	-	-
16	AEASFGGVHPGRFRPE		A0A1L1RWL6;Q6J613	1	FGGVHPGRF	-
16	AEKIRKIGEAEAFVIE		A0A1D5PCD1;A0A1L1RV80;Q5ZHQ3	2	-	IRKIGEAEAF
16	AEPLAFTFSHDYRGST	APOB	F1NV02	1	LAFTFSHDY	-
16	AGELKDLAPAVDWMPF	ECE-1	Q9DGN6	2	-	LKDLAPAVDW
16	AGQERYHSLAPMYYRG		Q5ZHW4;Q98932;A0A1D5PUC1;A0A1D5PKU6;A0A1D5NVA3;Q5ZIP7	1	YHSLAPMYY	-
16	AGTTLTVLGQPKVAPT	IGLL1	R9PXM5	2	-	LTVLGQPKVA
16	AGTVLYETELLHFAED		A0A1D5P4E9;F1NG00	Neither	-	-
16	AGVITGLGLALNFQPS		P57788;A0A0C3SFZ3	2	-	ITGLGLALNF
16	ANNLQDFGLQLPFLKE		Q9DD78;Q9DGB6;A0A1D5PDX0;A0A1L1RSV4;A0A1D5NXK1;A0A1D5P6D6;F1NUH0	2	-	LQDFGLQLPF
16	ANVIRQLGSLSKFAED	WASF2	H9L0D7	2	-	IRQLGSLSKF
16	ANVIRYFPTQALNFAF		A0A1D5PVD9;A0A1D5PCU1;A0A1L1RV81;F1NJ10;A0A1D5PU22;A0A1L1RQL5;Q5ZMJ6;Q5ZLG7	1	IRYFPTQAL	-
16	APEEISAMVLTKMKET		Q90593;A0A1D5PG73	1	ISAMVLTKM	-
16	AQLALIAASQNFLQPG		P54939;E1C2S1;A0A1D5PTR5	2	-	LALIAASQNF
16	ARPPISMNFEVPFAPS		Q5ZMP6;A0A1L1RR84	1	ISMNFEVPF	-
16	ASALEEMGKSEMLVVM	UNC5B	E1C228	2	-	LEEMGKSEML
16	ASLSVQKAAIQAFRKM	APOB	F1NV02	Neither	-	-
16	AVKIHSFPTLKFFPAG		P09102;A0A1L1RZP5;A0A1L1RKM2;A0A1D5PV06	1	IHSFPTLKF	-
16	AVQTISSSAAARLFSK		Q90997;F1NTM6;A0A1D5NZ05;A0A1D5PDQ5	2	-	VQTISSSAAA
16	AVSEGTKAVTKYTSSK		P0C1H3;P0C1H4;P0C1H5;Q9PSW9;A0A1D5PC92	1	EGTKAVTKY	-
16	AYQLSKIGALLAISAR	DHRS7	E1BV75	2	-	LSKIGALLAI
16	DAGLRLLSEHLTMLQV	CMIP	A0A1D5PGH8	2	-	LRLLSEHLTM
16	DAILSGPVAEYINISK		A0A1D5Q032	Both	ILSGPVAEY	ILSGPVAEYI
16	DARALMLQGVDLLADA	HSPD1	Q5ZL72	2	-	LMLQGVDLLA
16	DATREIRRFSLMPPVR		A0A1L1RN73;A0A1L1RPL4;A0A1D5PXQ2;A0A1L1RK43	Both	IRRFSLMPP	IRRFSLMPPV
16	DDIQLEFVRIDPFVRT		P48440;A0A1L1RJH9;F1NNS1;A0A1L1RZ78;A0A1L1RYD3	1	LEFVRIDPF	-
16	DDNTIRVLGRASLLSY	NRROS	A0A1D5PG00	2	-	IRVLGRASLL
16	DGRKVTERHHTKYVLK		A0A1D5NWJ2;A0A1D5PSI5;A0A1D5PPR4;F1NMX0;A0A1L1RLV3	1	VTERHHTKY	-
16	DGVVLEKVQENEFRYR		F1NTD7	Neither	-	-
16	DILDKLGDQIAVIHEK		F1NI75;A0A1D5PX29;A0A1D5Q017;A0A1D5P9A8	2	-	LDKLGDQIAV
16	DIPALFLLGRDGYMIR	PRADC1	F1NZN0	2	-	LFLLGRDGYM
16	DIPEIRRFDPVPAQYV		A0A1D5NWW0;A0A1D5NXL0;E1BZ39;A0A1D5PPE9	Both	FDPVPAQYV	IRRFDPVPAQ
16	DKGRLSKEDIERMVQE		O73885;A0A1L1RPG0;A0A1L1RJY5;F1NWP3;A0A1D5PFJ6;A0A1D5PYK0	2	-	LSKEDIERMV
16	DKPQLQGIPVLVLGNK		Q5ZKQ8;F1NSI8;F1P0Z7	2	-	LQGIPVLVLG
16	DLEPIGKASLVKSTPV	PDCD6IP	Q5ZJ70	2	-	LEPIGKASLV
16	DNPRIVLEVMRRYIHH		A0A1D5PH81;F1P458;A0A1D5P537	1	IVLEVMRRY	-
16	DNTYIFYTSDNGFHTG	GNS	F1NI04	1	IFYTSDNGF	-
16	DSERIQMLEQQVLVYK		A0A1D5NW22;F1ND53	Neither	-	-
16	DVKKIEKFHSQLMRLM	SRP9	Q5ZHT7	Neither	-	-
16	DVRKLAFSVPEKIQLL		Q9DGB6;A0A1L1RSV4;F1NUH0	2	-	VRKLAFSVPE
16	DYGRFVLTAGKFYGDA		A0A1D5P0U5	1	FVLTAGKFY	-
16	EAVIAQISSHVKAIDT		A0A1L1RU47;Q5F3N4	Neither	-	-
16	EEIVEKQGDVIEYLQR	TMEM192	F1P5A2	2	-	VEKQGDVIEY
16	EEKLPSLFNPGNPDVF	COG2	E1C7Y1	Both	FNPGNPDVF	LFNPGNPDVF
16	EGDLTKDNLLNFIKSN		P09102;A0A1L1RKM2;A0A1D5PV06	2	-	LTKDNLLNFI
16	EGRIILPSYDMEYRIV		A0A1D5NWW0;A0A1D5NXL0;E1BZ39;A0A1D5PPE9	1	ILPSYDMEY	-
16	EISFTVNDPKSYDPYV		P08251;F1NSV6	1	FTVNDPKSY	-
16	EKAVLENNEGAAVLRI	MAT2B	E1BTX6	Neither	-	-
16	EKRPKNFGIGQDIQPK		P32429;A0A1L1RQD9;A0A1D5PPS5;F2Z4L5;A0A1D5PNE4;A0A1L1RQ08	2	-	NFGIGQDIQP
16	EKYEISSVPTFLFFKN		F1NNP6;A0A1D5NW30	1	ISSVPTFLF	-
16	ELAKVTQFKTMEFARY		F1NWZ4;E1C9G1	1	VTQFKTMEF	-
16	ENRRLWYAPNQVFKID	JAK1	F1NMJ9	1	LWYAPNQVF	-
16	EPQEFSISGSVKYDKN	APOB	F1NV02	1	FSISGSVKY	-
16	EQIAQLIAGYIDIILK		P54939;E1C2S1;A0A1D5PTR5	Neither	-	-
16	EQTLEINENLQVHTFN	LAMP2	Q90617	Neither	-	-
16	EQYIYKRKSDGIYIIN		P50890;A0A1D5PG28;A0A1L1RWE5	Both	YKRKSDGIY	IYKRKSDGIY
16	ESRSFVKKFKVAYSMN		A0A1D5NWW0;A0A1D5NXL0;E1BZ39;A0A1D5PPE9	Both	FVKKFKVAY	VKKFKVAYSM
16	FELGGDKKRKGQVIQF		F1NIK4;A0A1D5NZF3	2	-	FELGGDKKRK
16	FERLKRKNPADYENDQ		R4GHD2;A0A1L1RXR5	Both	LKRKNPADY	LKRKNPADYE
16	FGGLKIVTPEEYYNVK		Q5ZJ73;A0A1D5PYM8	Both	LKIVTPEEY	LKIVTPEEYY
16	FLDNLDKLGEQDYLPS	GNA13	A0A1D5PQE8	2	-	LDKLGEQDYL
16	FLPALEKLPTEEYAKV		A0A1D5PS13;A0A1L1RSA5	2	-	LEKLPTEEYA
16	FPDPNLYLLSSKQVLT		Q8QHL3;F1P382	2	-	LYLLSSKQVL
16	GASILATAANLLRHYP		A0A1D5PGR8;A0A1D5P204;A0A1D5PM66	Neither	-	-
16	GASLATIGSAEEMDFM		A0A1L1RUW6;A0A1L1RX20;A0A1L1RX98;A0A1D5PDM9;A0A1D5P4D5;A0A1L1RUR4	2	-	LATIGSAEEM
16	GDAGLRLLSEHLTMLQ	CMIP	A0A1D5PGH8	2	-	LRLLSEHLTM
16	GDHVTNLRKMGAPKYG	FTH	P08267	2	-	LRKMGAPKYG
16	GDIFSFPSVDYEKYYT		A0A1D5PKP8;F1NWP6	1	IFSFPSVDY	-
16	GDLEYMNEQKLNRYPS	TMEM59	Q5ZLJ8	Neither	-	-
16	GDNMLEPSSNMPWFKG		Q90835;A0A1L1S0Z9;A0A1L1RMD5;A0A1L1RRY4;A0A1L1RTI7;A0A1L1RRR1;A0A1L1RRZ5;A0A1D5P5X9;A0A1I7Q425;A0A1D5PZJ3;A0A1L1RVL2	1	LEPSSNMPW	-
16	GDRVFQARQLIYLSQK		P19121;A0A1D5NW68	Neither	-	-
16	GENTVMMLQTARFLVK	ACOX1	F1NY37	1	VMMLQTARF	-
16	GERPIQLMEANTTIVK	PRSSL1	A0A1D5P6P8	2	-	IQLMEANTTI
16	GFLPALEKLPTEEYAK		A0A1D5PS13;A0A1L1RSA5	2	-	LEKLPTEEYA
16	GGPISSILVNKYGSRP		F1NVU4;Q5ZLZ6	1	ISSILVNKY	-
16	GHQQLYWSHPRKFGQG	RPS29	E1C3G8	1	LYWSHPRKF	-
16	GILYYVAIRQQHFTAK	LAMP3	E1BU34	1	YVAIRQQHF	-
16	GKGEFAIRPEKKADPV		A0A1L1RLZ8;A0A1L1RZM9	1	IRPEKKADP	-
16	GKKVLHMDRNSYYGGE		F1NCZ2;A0A1D5PB88;A0A1D5PXW8	1	LHMDRNSYY	-
16	GNIVGLVGVDQFLVKT		Q90705;A0A1D5PZV6;A0A1L1RSV0;A0A1L1RPZ1;A0A1D5PS29	2	-	VGLVGVDQFL
16	GNKIKDLGTIEPLKKL		A0A1D5NX28;A0A1D5P3M1;A0A1D5NYF7;A0A1D5PU39;A0A1D5P1D9;A0A1D5PEZ0;A0A1D5PHI5;A0A1D5PZL0;E1C2A1	2	-	IKDLGTIEPL
16	GPISSILVNKYGSRPI	SLC16A1	Q5ZLZ6	1	ISSILVNKY	-
16	GQERFHALGPIYYRDS	RAB21	F1NC27	1	FHALGPIYY	-
16	GQERYHSLAPMYYRGA		Q5ZHW4;Q98932;A0A1D5PUC1;A0A1D5PKU6;A0A1D5NVA3;Q5ZIP7	1	YHSLAPMYY	-
16	GQISKLTKTSQTLKLE		F1NYL5;Q6J613	2	-	LTKTSQTLKL
16	GSDAFKGIRPLSYQQA	RHOH	E1BVI6	1	FKGIRPLSY	-
16	GSEEIFKTEPLDYYKT		Q9W6V5;R4GJB9;F1P3J3	1	FKTEPLDYY	-
16	GSQIVDIDKRKYLVPS	GABARAPL2	F1NNM2	2	-	IVDIDKRKYL
16	GSTSHSFKSMRRYSTQ	APOB	F1NV02	1	HSFKSMRRY	-
16	GSTSLQNIGAMLSYLF	SLC38A1	F1NYN5	2	-	LQNIGAMLSY
16	GTSSLSASKWTTFLKA	SEMA7A	F1NIZ9	1	LSASKWTTF	-
16	GVLFYMPTSHVQQMTF	gH	Q9E6P6	2	-	YMPTSHVQQM
16	HRISLERIDTLGIYGK		A0A1D5PM55;Q5ZJS8;Q5I9D4	2	-	LERIDTLGIY
16	HTDELQAQAQSSLLRL	GILT	K7XM59	Neither	-	-
16	IAEIKIQGLDSSLLLQ	VPS13C	E1C224	2	-	IQGLDSSLLL
16	IAKDVKQFYDQAFQQA	CD81	F1NW06	1	VKQFYDQAF	-
16	IDEAIYYFKANVFFKN	ARPC3	E1C8Y3	1	IYYFKANVF	-
16	IDRRSGKKLEDGPKFL		Q90835;A0A1L1S0Z9;A0A1L1RMD5;A0A1L1RRY4;A0A1L1RZT5;A0A1L1RTI7;A0A1D5PPD4;A0A1L1RRR1;A0A1L1RWI1;A0A1D5P7E2;A0A1D5P8X7;A0A1L1RM02;A0A1D5P5X9;A0A1I7Q425;A0A1L1RZ02	Both	IDRRSGKKL	GKKLEDGPKF
16	IDSFRPLYTHEYKGPK		Q5F3A1;A0A1D5PHU6	1	FRPLYTHEY	-
16	IERLKALGFPESLVIQ		A0A1D5P2K1	2	-	LKALGFPESL
16	IERNLILTPSADFFET		R4GMK0;F6SU23	Both	LILTPSADF	LILTPSADFF
16	IESLSLNGVPNIFLST	MDV096	Q77MP7	2	-	LSLNGVPNIF
16	IEVFTPVVQRILKHNM	CMIP	A0A1D5PMB6	1	IEVFTPVVQ	-
16	IGDLIIMGAPGSYYWT	ITGA4	A0A1D5PKL9	Both	IMGAPGSYY	LIIMGAPGSY
16	IGFKLPSYRAAKKLWK	EPB41	R4GHW9	1	LPSYRAAKK	-
16	IIPTIINIGSGLALMG	P2RX5	Q9IAD2	2	-	IINIGSGLAL
16	IKAIVGSQQSQYVETD	IFNGR1	F1P571	1	IVGSQQSQY	-
16	IKSQIQQLGFEEDLAS		F1NTV6;A0A1D5PIH4;A0A1D5NZ55	2	-	IQQLGFEEDL
16	INGIQGFQNISFVAET	IL2RB	F1NDV9	1	IQGFQNISF	-
16	INPVIYAFAGEKFRKY	CCR5	B2BJC3	1	IYAFAGEKF	-
16	INVVISKGIPYYEGSL	DCBLD2	E1C341	Neither	-	-
16	IPEIRRFDPVPAQYVR		A0A1D5NWW0;A0A1D5NXL0;E1BZ39;A0A1D5PPE9	1	FDPVPAQYV	-
16	IPETEITGLNPGTLYT		Q9W6V5;R4GJB9;F1P3J3	2	-	ITGLNPGTLY
16	IPNLDKLGYAKDMRFA		F1NZY9;A0A1L1RLZ8;A0A1L1RZM9	2	-	LDKLGYAKDM
16	IQDLEKFEPGRIHRIQ		A0A1D5PA54;A0A1D5PR19	2	-	LEKFEPGRIH
16	IQGSLAYVPQQAWIQN	ABCC2	E1C6S5	1	LAYVPQQAW	-
16	ISFVFVKKDPTYYVST	LAMP3	E1BU34	Both	FVKKDPTYY	VFVKKDPTYY
16	ISLERIDTLGIYGKVQ		A0A1D5PM55;Q5ZJS8;Q5I9D4	2	-	LERIDTLGIY
16	ISPGYNFRFAKYYKDS	P2RX4	F1NC81	1	ISPGYNFRF	-
16	ISRFILPIGATVNMDG	SLC1A4	E1BRV6	2	-	ILPIGATVNM
16	ISRGTIEILSDVQLIK		P47826;A0A1D5PK69	2	-	IEILSDVQLI
16	ISVMDYFPTSRFVHPE		E1BVB3	1	MDYFPTSRF	-
16	ITAPHLPHIYLISAPQ		A0A1D5PIQ8	1	TAPHLPHIY	-
16	ITKSWSRWTVPSFLKN	chB1	Q90WF6	Both	WSRWTVPSF	WSRWTVPSFL
16	ITMQNIGAMSSYLFIV		Q5F468;F1NYN4	2	-	MQNIGAMSSY
16	ITSLYLLGHDIRISAS	MGAT5	F1NEL5	2	-	LYLLGHDIRI
16	IYYVYQQSGQISKLTK		F1NYL5;Q6J613	Neither	-	-
16	KAGLELTELQNMTIPE	SLC38A1	F1NYN5	Neither	-	-
16	KARIAQSLGAKMLLIA		A0A1D5NUM0;A0A1D5PMK3;A0A1D5PUN9	Both	IAQSLGAKM	AQSLGAKMLL
16	KDELILEGNDIELVSN		F1NS91;A0A1L1S0Q8;A0A1D5NVI1	2	-	LILEGNDIEL
16	KDEVLKIMPVQKQTRA		E1C4M0;A0A1L1RU84	1	IMPVQKQTR	-
16	KFQVWDLGGQTSIRPY		A0A1L1RMP9;E1BVB0	2	-	VWDLGGQTSI
16	KGHRIEEIPELPLVVE		A0A1D5NW69;A0A1L1S0W5;F7BA96;A0A1L1RV53;A0A1L1RYB4;A0A1L1RTB9;A0A1D5NUQ4;A0A1L1RX61;A0A1L1RY31;A0A1L1RL35;Q5ZII1	2	-	IEEIPELPLV
16	KGQILRTDNISFTLKR	JAK1	F1NMJ9	1	ILRTDNISF	-
16	KHSQFIGYPIRLFVEK		P11501;A0A1D5P5R0;A0A1D5PUL6	Both	FIGYPIRLF	SQFIGYPIRL
16	KKETFVLKEGVEYRVK		A0A1L1RLF6;A0A1L1RL53;F1NLT8	2	-	VLKEGVEYRV
16	KKSNNGTDVNAGQIPQ		A0A1D5PPJ8;A0A1D5PSW1;A0A1D5PAH0;A0A1D5PSR1;F1NZF2;A0A1D5P7R9	Neither	-	-
16	KLDEDEDEDDADLSKY		Q5ZLX5;A0A1D5NTB7	Neither	-	-
16	KLKQSLPPGLAVKELK	RPL38	E1BU66	2	-	KQSLPPGLAV
16	KLLADSGALNTNSVNG		Q9I920;F1P3V1;A0A1L1RX68;A0A1D5PWU9	2	-	LADSGALNTN
16	KNELFASVPNNFLEDG	TLR1B	R4GMK0	1	LFASVPNNF	-
16	KPQLSKLGVPLYAVVK	FAM213A	Q5ZI34	2	-	LSKLGVPLYA
16	KQANDLVGTLMKCTPH	MYO1E	F1P4D9	Neither	-	-
16	KSMDLLGKQLSLYSFG	ATP2C1	A0A1D5P5I2	2	-	MDLLGKQLSL
16	KTTSDYISPKRYDSIE	LOC422511	A0A1D5PGQ4	1	SDYISPKRY	-
16	KVLLAPLGDDFRYAES	MAN2A1	F1NKR1	2	-	LAPLGDDFRY
16	KVTQFKTMEFARYIEE		F1NWZ4;E1C9G1	1	VTQFKTMEF	-
16	LAGLLGVKERVRLRAA		A0A1D5PKE9	2	-	AGLLGVKERV
16	LAKVTQFKTMEFARYI		F1NWZ4;E1C9G1	1	VTQFKTMEF	-
16	LANVIRYFPTQALNFA		A0A1D5PVD9;A0A1D5PCU1;A0A1L1RV81;F1NJ10;A0A1D5PU22;A0A1D5PE77;A0A1L1RQL5;Q5ZMJ6;Q5ZLG7	1	YFPTQALNF	-
16	LAPYKLKPIAAEVYEH		P02789;E1BQC2;A0A1D5P4L7	1	LKPIAAEVY	-
16	LAVVEALGAMSYLMPG		A0A1D5PUD1	2	-	VEALGAMSYL
16	LDDLVRQTTEIPFWKN	TTYH3	F1NWU6	Both	VRQTTEIPF	LVRQTTEIPF
16	LDNLDKLGEQDYLPSQ	GNA13	A0A1D5PQE8	2	-	LDKLGEQDYL
16	LDSNLYRIGQSKVFFR	MYH9	P14105	2	-	LYRIGQSKVF
16	LDSVESVLPYEYTAFD		A0A1D5PRZ1;F1P0L2	1	VESVLPYEY	-
16	LEDLKKLGTPIEMRYQ	HSPH1	E1BT08	2	-	LKKLGTPIEM
16	LEELTRRAGGLYSRTS		A0A1L1RK36;F1NWG2	Both	LTRRAGGLY	LTRRAGGLYS
16	LEVYVVADNTMYKKYN	Gga.19451	F1NU67	1	YVVADNTMY	-
16	LGAMTSLGSYNKYKYN		F1P1E9;A0A1L1RU72	2	-	MTSLGSYNKY
16	LGPELVVLGPGEQLTV		Q5ZMI4;A0A1L1S0M1;A0A1D5PKF0	2	-	LVVLGPGEQL
16	LGSLFANRSEKFVIAR	SLC35E2B	E1BZ15	1	LFANRSEKF	-
16	LLYMHMLGYPAHFGQL	AP1G1	F1NDA9	Both	LYMHMLGYP	MHMLGYPAHF
16	LMDLFAKLATGSYLPQ		A0A1L1RM37;F1P4X6;A0A1L1RMY2	Both	FAKLATGSY	FAKLATGSYL
16	LMDLKIIHPDKYHIAP		Q5F4C0;F1NMC8	Neither	-	-
16	LMRGSLESTLAQGLKN	PRPH2	O42281	Neither	-	-
16	LNDLDRIAQTSYIPTQ		P50146;E1BXS2	Both	LDRIAQTSY	LDRIAQTSYI
16	LNPIIYAFVGEKFKKY	CCR8	A0A1D5P622	1	IYAFVGEKF	-
16	LPALEKLPTEEYAKVM		A0A1D5PS13;A0A1L1RSA5	2	-	LEKLPTEEYA
16	LPALLPSLPSAFRHHK		A0A1D5PS73	1	LLPSLPSAF	-
16	LPEVLQLNVDQELIPG		R4GFV0	2	-	VLQLNVDQEL
16	LPKEISTTGFTVPFIG	APOB	F1NV02	2	-	ISTTGFTVPF
16	LPKMDITGLSGNPYVK		A0A1L1RQY7;H9L0N3	Both	ITGLSGNPY	ITGLSGNPYV
16	LPLNTLGPVMKMEPLN	AP2B1	A0A1D5P7Y8	Both	LGPVMKMEP	LNTLGPVMKM
16	LPSEGILYYVAIRQQH	LAMP3	E1BU34	Neither	-	-
16	LQIQVTQPNSFLDTAS	APOB	F1NV02	1	IQVTQPNSF	-
16	LQRKIQMQSGTAYSHR	APOB	F1NV02	1	IQMQSGTAY	-
16	LSNLFSVEPMSYTRFS		Q90997;A0A1D5NZ05;A0A1D5PDQ5	1	VEPMSYTRF	-
16	LSQLTKLGKPFKYIVT	DYNLT1	F1P561	2	-	LTKLGKPFKY
16	LTPFGMLGGLVPVTVP	UBN2	F1NK53	Both	FGMLGGLVP	LTPFGMLGGL
16	MAALRSEYQATYKQTQ	APOB	F1NV02	1	LRSEYQATY	-
16	MEEVLSLNEDYIFLRK		Q9I8D8;A0A1D5PTE1	2	-	VLSLNEDYIF
16	MFHLEYLGLSAMMIRR	TLR1A	F6SU23	2	-	LEYLGLSAMM
16	MPFIEAFRQFQFKARR		A0A1D5PSR2;A0A1D5PBN4;A0A1L1RQ28;A0A1L1RSU2	1	IEAFRQFQF	-
16	MYLVWTLGHPIRVKYS		Q90YI1;A0A1L1RMD7;F1P181	2	-	VWTLGHPIRV
16	NASLIGIGYTLALRPG		A0A1L1RQZ3;A0A1D5P9J9;A0A1L1RR38;A0A1L1RKA6;A0A1D5Q021	2	-	LIGIGYTLAL
16	NDQYLKLLGAMKYRIL		F1NIN2;A0A1D5PBE6;A0A1L1RXB2;A0A1D5PV01	2	-	LKLLGAMKYR
16	NMPMAMKVLPLAPSVG		F1NYL5;Q6J613	Both	MPMAMKVLP	MKVLPLAPSV
16	NNKLESLPAAVFSLQK	LRRC8D	E1BYZ5	Both	LESLPAAVF	LESLPAAVFS
16	NPVIYAFAGEKFRKYL	CCR5	B2BJC3	1	IYAFAGEKF	-
16	NSFWPTAAGTWQRIPK	EVI2A	A0A1D5NZ80	1	FWPTAAGTW	-
16	NSQTVYAVPILTFSFV		Q5F468;F1NYN4	1	VYAVPILTF	-
16	NVVPTFGKKKGPNANS		A0A1L1RWQ5;A0A1L1RTC9;A0A1D5PQV1	1	VVPTFGKKK	-
16	PGGSGGSGGYGGRSRY	HNRNPA2B1	Q5ZME1	Neither	-	-
16	PKNAGRSSSGSLLKVP		A0A1D5PJF3	Neither	-	-
16	PTNSIMFTKLNPFTLG		F1NIJ6;A0A1L1RR26;A0A1D5PRS4;A0A1L1RPE8	1	IMFTKLNPF	-
16	QEYLEMQRQLAIQRLQ	HGS	E1C396	Neither	-	-
16	QFKLVLLGESAVGKSS		Q5ZHW4;Q98932;A0A1D5PUC1;A0A1D5PKU6;A0A1D5NVA3;Q5ZIP7	2	-	LVLLGESAVG
16	QIHDIVLVGGSTRIPK		O73885;A0A1L1RPG0;F1NWP3;A0A1D5PFJ6	2	-	IVLVGGSTRI
16	QPETTVAVLGKDIRFT	LRIG1	E1C726	2	-	VAVLGKDIRF
16	QPPAPGYAPLPGHNYP		A0A1L1RJF2;A5HUL8	1	YAPLPGHNY	-
16	QPTFFLYRSGVYDDPR	CTSS	H9KYW5	1	FFLYRSGVY	-
16	QSGQISKLTKTSQTLK		F1NYL5;Q6J613	2	-	ISKLTKTSQT
16	RDDVALKNFAKYFLHQ	FTH	P08267	Both	VALKNFAKY	VALKNFAKYF
16	RDISLAFFEAASMMRQ	JAK1	F1NMJ9	1	FEAASMMRQ	-
16	RGFQIMPHVQYIYTEA	TIMP3	P26652	1	FQIMPHVQY	-
16	RGQKGRPVAAAPGMLN		A5HUL2;A5HUL4	1	VAAAPGMLN	-
16	RGSIMASPMGWRRDPS		A0A1D5PXL9	1	IMASPMGWR	-
16	RKGKIISLHQEKFLYS		A0A1D5PL84;F1NNE7	Neither	-	-
16	RPTNSIMFTKLNPFTL		F1NIJ6;A0A1L1RR26;A0A1D5PRS4;A0A1L1RPE8	1	IMFTKLNPF	-
16	RQALEMLGKASRLLVR	NAPG	E1BWS2	2	-	LEMLGKASRL
16	RRLWYAPNQVFKIDEK	JAK1	F1NMJ9	1	LWYAPNQVF	-
16	RSEIDLLDIRHEFRKN		P17153;A0A1D5PQU4;F1NJI0	2	-	LLDIRHEFRK
16	RSSITASAAVAFHSIV	MPEG1	R4GL52	1	ITASAAVAF	-
16	RTEWIAAKADQQYWDG		P15979	1	IAAKADQQY	-
16	SDALETLGFLNHYQMK		A0A1L1RMH8	2	-	LETLGFLNHY
16	SDSLGSLGATLHYRLE		A0A1D5PYR9	2	-	LGSLGATLHY
16	SDSQITASSILEWPDQ	DCBLD2	E1C341	1	ITASSILEW	-
16	SDVNLKHENILQFLTA		Q90999;A0A1I7Q417	Neither	-	-
16	SDVSISYLPLAHMFER	ACSL5	F1NNV2	1	ISYLPLAHM	-
16	SDVSVVKRSQRYLHSQ		R4GHA5;A0A1L1RRG5;A0A1L1RKJ7;Q5ZMK3	1	SVVKRSQRY	-
16	SDYNIQKESTLHLVLR		P0CG62;A0A1L1RWB4;P79781;A0A1D5PHP6;A0A1L1RYF6;A0A1D5P6T4;A0A1L1RVM5;A0A1L1RTJ9;A0A1L1RJ93;A0A1D5P546;A0A1D5NVA7	Neither	-	-
16	SDYVTELGHPYVWVQK		Q5ZJK1;A0A1D5PWH6;A0A1D5PXB2;A0A1L1RR57;A0A1L1S0H5	2	-	VTELGHPYVW
16	SFVFVKKDPTYYVSTI	LAMP3	E1BU34	Both	FVKKDPTYY	VFVKKDPTYY
16	SGNKIKDLGTIEPLKK		A0A1D5NX28;A0A1D5P3M1;A0A1D5NYF7;A0A1D5PU39;A0A1D5P1D9;A0A1D5PEZ0;A0A1D5PHI5;A0A1D5PZL0;E1C2A1	2	-	IKDLGTIEPL
16	SGQISKLTKTSQTLKL		F1NYL5;Q6J613	2	-	LTKTSQTLKL
16	SHVKISASPLLYMLLG		Q90997;F1NTM6;A0A1D5NZ05;A0A1D5PDQ5	1	ISASPLLYM	-
16	SITMQNIGAMSSYLFI		Q5F468;F1NYN4	2	-	MQNIGAMSSY
16	SKRNILPTFSSSYLKN	P2RX4	F1NC81	1	ILPTFSSSY	-
16	SLEELTRRAGGLYSRT		A0A1L1RK36;F1NWG2	Both	LTRRAGGLY	LTRRAGGLYS
16	SMPFIEAFRQFQFKAR		A0A1D5PSR2;A0A1D5PBN4;A0A1L1RSU2	1	IEAFRQFQF	-
16	SPEEIAMATVTALRRT		P53449;R4GM10	1	IAMATVTAL	-
16	SPGYNFRFAKYYKDSS	P2RX4	F1NC81	1	YNFRFAKYY	-
16	SPKRYDSIELRPVGST	LOC422511	A0A1D5PGQ4	Neither	-	-
16	SPLSFLQWKATAYGSQ	GLMP	A0A1L1RPC8	1	FLQWKATAY	-
16	SPSDLWKEDLAAFVEE		O42130;A0A1D5PJE8;A0A1D5P9E6;F1NZF0;A0A1D5P1T6	2	-	LWKEDLAAFV
16	SPVLEPVGRSTLAQRR		F1NLJ3	2	-	LEPVGRSTLA
16	SPYEVRGFPTIYFAPA	PDIA3	Q8JG64	Both	VRGFPTIYF	YEVRGFPTIY
16	SSEGISLFPELRIIST		A0A1D5NU56;F6T168;E1BYQ5	1	ISLFPELRI	-
16	SSHYLSGERQYEVRYR	IL2RB	F1NDV9	1	LSGERQYEV	-
16	STAGDTHLGGEDFDNR		O73885;P08106;A0A1L1RPG0;F1NWP3;A0A1D5PFJ6;Q7SX63	Neither	-	-
16	STLLKPISEQIQMVQN		A0A1D5Q032	2	-	LKPISEQIQM
16	STRLAMLSNNLTHWKK		A0A1D5PL90	Neither	-	-
16	SVVPSPKVSDTVVEPY		P09244;P09206;P09652;P09207;A0A1L1RIW3;F1NMU4;A0A1D5PEI5;F1NYB1;A0A1L1RWW6	1	VSDTVVEPY	-
16	TDNLIKFDHVPLVTPN	ABCD3	Q5F4B9	Both	FDHVPLVTP	LIKFDHVPLV
16	TDYLMKILTERGYSFT		P60706;Q5ZMQ2;P53478;A0A1L1RLK7;A0A1L1RRL2;A0A1L1RUQ9;A0A1L1RPY3;A0A1D5NY71;A0A1L1RRH8;A0A1D5P5D1;A0A1L1RUN4;A0A1D5P630;A0A1D5P681	Both	ILTERGYSF	LMKILTERGY
16	TEISFTVNDPKSYDPY		P08251;F1NSV6	1	FTVNDPKSY	-
16	TFNRFEVEPGQTYQVT		A0A1D5PA54;A0A1D5PR19	1	FEVEPGQTY	-
16	TLLIKTVETRDGQVIN		P09654;A0A1L1RXL9;F1NJ08;A0A1L1RRR9;A0A1L1RX27;A0A1L1RW09;A0A1D5NT62;A0A1L1RV87	Neither	-	-
16	TLSDYNIQKESTLHLV		P0CG62;A0A1L1RWB4;P79781;A0A1D5PHP6;A0A1L1RYF6;A0A1D5P6T4;A0A1L1RVM5;A0A1L1RTJ9;A0A1L1RJ93;A0A1D5P546;A0A1D5NVA7	Neither	-	-
16	TMNMPMAMKVLPLAPS		F1NYL5;Q6J613	1	MNMPMAMKV	-
16	TNALIAQMGVTFSNAY	GNS	F1NI04	Neither	-	-
16	TNNISATPTFLFFRNK		A0A1D5P763;A0A1D5NUH1	1	ISATPTFLF	-
16	TPAEVDWRMRGYVTPV		F1NZ37;A0A1D5PFI5;A0A1D5NWI4	Both	WRMRGYVTP	WRMRGYVTPV
16	TPEERHLSKMQNHGYE		A0A1D5PLD7;F1P0A9;A0A1D5PGC7;F1P0A7	Neither	-	-
16	TPFNPYVLQRARGLIG		F1N9Y5;A0A0A0MQ53	1	FNPYVLQRA	-
16	TPGALEHFHMRLFRAQ	BCAP31	A0A1D5NXR2	1	LEHFHMRLF	-
16	TPNLEILMIGENPVIG	Lrrn1	A4ZZA2	2	-	ILMIGENPVI
16	TPSFVDIFISKSATLT		P01875	Neither	-	-
16	TRRTLRGHLAKIYAMH		A0A1L1RM11;A0A1D5PYJ0;E1BW98;A0A1D5P7Z5;F1NLV4	1	LRGHLAKIY	-
16	TTSLAKLGFPMGAAYE		Q90744;F1NJF8	2	-	LAKLGFPMGA
16	TTSNVLIIGELLKQAD	CCT6	Q5ZJ54	2	-	VLIIGELLKQ
16	TVLMRHENILGFIAAD		Q05438;F1NTD3;F1P3H0	Neither	-	-
16	TVMLRHENILGFIAAD		A0A1D5P214;Q06900;A0A1D5PT02	Neither	-	-
16	TYNDFKQKMTATYVTY		Q9W6V5;R4GJB9;F1P3J3	1	FKQKMTATY	-
16	VAYLKNIGFDEAFNYK		A0A1D5PY35;F1NCM5	2	-	LKNIGFDEAF
16	VDATVNQMLANRYGIR		A0A1L1RRU9;F1NK96	1	VNQMLANRY	-
16	VEILKMLSDYDDWRPA	CMIP	A0A1D5PGH8	2	-	LKMLSDYDDW
16	VKAVVPLGLDNAAFPF		Q90997;F1NTM6;A0A1D5NZ05;A0A1D5PDQ5	2	-	VVPLGLDNAA
16	VKGDIFSFPSVDYEKY		A0A1D5PKP8;F1NWP6	1	IFSFPSVDY	-
16	VKGSIAYVPQQAWIQN		Q5F364;A0A1D5PAT0;A0A1D5PAC0;F1P204;A0A1D5P0M3	1	IAYVPQQAW	-
16	VKLLQGLGLQSALITD		Q5ZMI4;A0A1L1S0M1;A0A1D5PKF0	2	-	LQGLGLQSAL
16	VLDELSLLGRASHLES		E1C7I6	2	-	LSLLGRASHL
16	VLPKEISTTGFTVPFI	APOB	F1NV02	2	-	ISTTGFTVPF
16	VMEMAELGPLNKFLQK		F1N9Y5;A0A0A0MQ53	2	-	MAELGPLNKF
16	VNEIYLLDSGAQYKDG	XPNPEP1	F1P0A1	2	-	IYLLDSGAQY
16	VNKYQYLITGRVYEGK	TIMP3	P26652	1	YQYLITGRV	-
16	VNVVPTFGKKKGPNAN		A0A1L1RWQ5;A0A1L1RTC9;A0A1D5PQV1	Both	VVPTFGKKK	VPTFGKKKGP
16	VPNTKIQMSYSVKWKK	TM9SF3	F1NRG5	1	IQMSYSVKW	-
16	VPSTLEPHQESEFILR	CAPN14	F1NGQ0	1	LEPHQESEF	-
16	VRNKLYYFNQEILYRQ	TLR1A	F6SU23	1	YYFNQEILY	-
16	VTIKIWDIGGQPRFRS		F1P0Z7;Q5ZKQ8;F1NSI8	2	-	IWDIGGQPRF
16	YGDLEYMNEQKLNRYP	TMEM59	Q5ZLJ8	Neither	-	-
16	YGGVFHVEKNGRYSLT		A0A1D5PVD2;A0A1D5PBN1	1	FHVEKNGRY	-
16	YGILESFTVQRSVEPK		A0A1D5NYV7;A0A1D5PM07;A5HUL4	1	FTVQRSVEP	-
16	YNLMIVRLNSKWDLRR		Q6EE31;A0A1L1RJB4;A0A1D5P2W3;A0A1L1RK58;F1NEF2;A0A1D5PZJ4;A0A1L1RVF6	Neither	-	-
16	YPDISRLADPQVWIDA		F1P1E9;A0A1L1RU72	2	-	ISRLADPQVW
16	YPEEISSMVLTKMKEI		O73885;F1NWP3;A0A1D5PFJ6	1	ISSMVLTKM	-
16	YPSGAWRYWTERGLVS		P43233;A0A1L1RS19;A0A1D5PUR5	1	YPSGAWRYW	-
16	YRGFQIMPHVQYIYTE	TIMP3	P26652	1	FQIMPHVQY	-
16	YSKILFKAEPLAFTFS	APOB	F1NV02	2	-	ILFKAEPLAF
16	YSVLTRIGLETSLRYA		A0A1D5PII6;A0A1D5P3S0	2	-	LTRIGLETSL
16	YVYQLIGDDVKVERIE		Q5ZIL2;A0A1L1RUC8;F1NNQ3;A0A1L1S0G5;A0A1L1RTM3;A0A1D5PNV6;A0A1L1RIQ6	2	-	YQLIGDDVKV
16	YVYQQSGQISKLTKTS		F1NYL5;Q6J613	Neither	-	-
16	YYTIENLDPSSHYVIT		Q90610;F1NW32;A0A1D5PBD3	2	-	IENLDPSSHY
17	AADLLAAAPAAKKVAVK		A0A1D5PL25;A0A1D5PJN8;A0A1L1S0G9	Both	LAAAPAAKK	LAAAPAAKKV
17	ADGYVLEGKELEFYLRK		F1NB02;A0A1L1RYE0;A0A1D5PT58;A0A1L1RT57	Neither	-	-
17	ADLQIQVTQPNSFLDTA	APOB	F1NV02	1	IQVTQPNSF	-
17	AEDQIQASKQEAVLMSK	TAX1BP1	A0A1D5PFZ5	1	IQASKQEAV	-
17	AGGPISSILVNKYGSRP		F1NVU4;Q5ZLZ6	1	ISSILVNKY	-
17	AGKGLTIIGSVIQGNFL		A0A1D5PMQ8;A0A1D5P2F9	2	-	LTIIGSVIQG
17	AGPKFTGLGKEELLRAA		A0A1D5P7P7	2	-	FTGLGKEELL
17	AGQERFHALGPIYYRDS	RAB21	F1NC27	1	FHALGPIYY	-
17	AGQERYHSLAPMYYRGA		Q5ZHW4;Q98932;A0A1D5PUC1;A0A1D5PKU6;A0A1D5NVA3;Q5ZIP7	1	YHSLAPMYY	-
17	AGVIFPVGRMLRYIKKG		O93327;O93325	Both	FPVGRMLRY	IFPVGRMLRY
17	AIERLKALGFPEGLVIQ	RAD23B	F1N9B7	2	-	LKALGFPEGL
17	APEEISAMVLTKMKETA		Q90593;A0A1D5PG73	1	ISAMVLTKM	-
17	APYKLKPIAAEVYEHTE		P02789;E1BQC2;A0A1D5P4L7	Both	LKPIAAEVY	LKPIAAEVYE
17	ARVVQKLGFPAKFLDFK		O13270;A0A1D5PAT8;Q6JLB1;A6H910	2	-	VQKLGFPAKF
17	ASLIGIGYTLALRPGVK		A0A1L1RQZ3;A0A1D5P9J9;A0A1L1RR38;A0A1L1RKA6;A0A1D5Q021	2	-	LIGIGYTLAL
17	ASLSVQKAAIQAFRKMT	APOB	F1NV02	Neither	-	-
17	ASPGGVYATKATSVRLR	VIM	F1NJ08	1	VYATKATSV	-
17	ATKELEAARQQVLKRIQ		A0A1D5PGI0;A0A1D5PI25;A0A1D5NWG5	Neither	-	-
17	ATNNISATPTFLFFRNK		A0A1D5P763;A0A1D5NUH1	1	ISATPTFLF	-
17	AVQTISSSAAARLFSKM		Q90997;F1NTM6;A0A1D5NZ05;A0A1D5PDQ5	2	-	VQTISSSAAA
17	AVREVEEIGLLLPQVEE		A0A1L1RXD1;A0A1D5P629	2	-	VEEIGLLLPQ
17	AYQLSKIGALLAISARR	DHRS7	E1BV75	2	-	LSKIGALLAI
17	AYSVLTRIGLETSLRYA		A0A1D5PII6;A0A1D5P3S0	2	-	LTRIGLETSL
17	DASSTYFYRGTKYWKFD	MMP15	A0A1D5PR25	1	YFYRGTKYW	-
17	DDNTIRVLGRASLLSYH	NRROS	A0A1D5PG00	2	-	IRVLGRASLL
17	DEDLKKHDLSPLIRVPG		F1NVD2;A0A1D5P7X1	2	-	LKKHDLSPLI
17	DFGDVVYTFEIPFHGKT		H9L0L3;A0A1D5PID8	1	VVYTFEIPF	-
17	DFKVIEGSFVYKGGKIY		F1NCZ2;A0A1L1RMW8;A0A1D5PB88;A0A1D5PXW8	Both	FVYKGGKIY	FKVIEGSFVY
17	DGGQVFEAGLAPYKLKP		E1BQC2;A0A1D5P4L7	Neither	-	-
17	DGRKVTERHHTKYVLKG		A0A1D5NWJ2;A0A1D5PSI5;A0A1D5PPR4;F1NMX0;A0A1L1RLV3	1	VTERHHTKY	-
17	DHVTNLRKMGAPKYGMA	FTH	P08267	2	-	LRKMGAPKYG
17	DIPALFLLGRDGYMIRR	PRADC1	F1NZN0	2	-	LFLLGRDGYM
17	DIPEIRRFDPVPAQYVR		A0A1D5NWW0;A0A1D5NXL0;E1BZ39;A0A1D5PPE9	1	FDPVPAQYV	-
17	DKPQLQGIPVLVLGNKR		Q5ZKQ8;F1NSI8;F1P0Z7	2	-	LQGIPVLVLG
17	DLGNITSQGAFPPPPPL	LPP	Q5F464	2	-	ITSQGAFPPP
17	DNKLVKVPQLALEKVPN	Lrrn1	A4ZZA2	Neither	-	-
17	DPSGTYHAWKANAIGRG		O13268;A0A1L1S0K9;A0A1D5PJW4;A0A1L1RJ99	1	YHAWKANAI	-
17	DQEILEKMNYRLMMLQS	GNS	F1NI04	2	-	LEKMNYRLMM
17	DRDDVALKNFAKYFLHQ	FTH	P08267	Both	VALKNFAKY	VALKNFAKYF
17	DRVEPLAPTRSPLFHNK	SEMA7A	F1NIZ9	Both	LAPTRSPLF	VEPLAPTRSP
17	DSEIKIMKSEVLRVTHE	PSMC3	Q5ZIT7	Neither	-	-
17	DSMEVKSLGKPERYKLL		A0A1D5NWV5;F1NFH6;A0A1D5NT64;A0A1D5NXV9;A0A1D5PJF6	2	-	VKSLGKPERY
17	DSNLYRIGQSKVFFRAG	MYH9	P14105	2	-	LYRIGQSKVF
17	DTSVVKMKTEHPLNQEE	NBR1	E1C6F8	Neither	-	-
17	DVRKLAFSVPEKIQLLR		Q9DGB6;A0A1L1RSV4;F1NUH0	2	-	VRKLAFSVPE
17	DYNIQKESTLHLVLRLR		P0CG62;A0A1L1RWB4;P79781;A0A1D5PHP6;A0A1L1RYF6;A0A1D5P6T4;A0A1L1RVM5;A0A1L1RTJ9;A0A1L1RJ93;A0A1D5P546;A0A1D5NVA7;O42388	Neither	-	-
17	EAEKIRKIGEAEAFVIE		A0A1D5PCD1;A0A1L1RV80;Q5ZHQ3	2	-	IRKIGEAEAF
17	EAVKIHSFPTLKFFPAG		P09102;A0A1L1RZP5;A0A1L1RKM2;A0A1D5PV06	1	IHSFPTLKF	-
17	EELTMAILAPVRNPEQF		A0A1L1RMM8;E1BT72	Both	LAPVRNPEQ	LAPVRNPEQF
17	EESLLICQQVCKRLQEE		F1NBI3	Neither	-	-
17	EGRDIIVIGNDITYRIG		P11029;A0A1D5PL68;A0A1D5PBX7;F1NWT0;A0A1D5NTV3	2	-	IIVIGNDITY
17	EGRIILPSYDMEYRIVF		A0A1D5NWW0;A0A1D5NXL0;E1BZ39;A0A1D5PPE9	1	ILPSYDMEY	-
17	EGSEEIFKTEPLDYYKT		Q9W6V5;R4GJB9;F1P3J3	1	FKTEPLDYY	-
17	EIRRFSLMPPVRYQAVH		A0A1L1RN73;A0A1L1RPL4;A0A1D5PXQ2;A0A1L1RK43	1	FSLMPPVRY	-
17	EISFTVNDPKSYDPYVR	ATP1B1	F1NSV6	1	FTVNDPKSY	-
17	EIVEKQGDVIEYLQRHN	TMEM192	F1P5A2	2	-	VEKQGDVIEY
17	EKARIAQSLGAKMLLIA		A0A1D5NUM0;A0A1D5PMK3;A0A1D5PUN9	Both	IAQSLGAKM	AQSLGAKMLL
17	ELAKINIFYSEKLAEAQ	XPR1	E1C6K2	Neither	-	-
17	ENRRLWYAPNQVFKIDE	JAK1	F1NMJ9	1	LWYAPNQVF	-
17	EPQEFSISGSVKYDKNK	APOB	F1NV02	1	FSISGSVKY	-
17	EQFVKKIGGVFAFKIKD		Q07598;A0A1L1RR82;F1NSS4	2	-	VKKIGGVFAF
17	ERLIIWKIGQSPLAKLS		A0A1D5PS46;F1NDV3	2	-	IWKIGQSPLA
17	ESQIMVKLDVNNSMKDR		Q90997;F1NTM6;A0A1D5NZ05;A0A1D5PDQ5	2	-	MVKLDVNNSM
17	ESYISTIGVDFKIRTIE	RAB1A	A0A1D5PE33	2	-	ISTIGVDFKI
17	EVKGDIFSFPSVDYEKY		A0A1D5PKP8;F1NWP6	1	IFSFPSVDY	-
17	EVRRLIGLDAELSYVRN	RYK	F1NYV9	2	-	LIGLDAELSY
17	FEGDLTKDNLLNFIKSN		P09102;A0A1L1RKM2;A0A1D5PV06	2	-	LTKDNLLNFI
17	FEKRPKNFGIGQDIQPK		P32429;A0A1L1RQD9;A0A1D5PPS5;F2Z4L5;A0A1D5PNE4;A0A1L1RQ08	2	-	NFGIGQDIQP
17	FLDNLDKLGEQDYLPSQ	GNA13	A0A1D5PQE8	2	-	LDKLGEQDYL
17	FLPALEKLPTEEYAKVM		A0A1D5PS13;A0A1L1RSA5	2	-	LEKLPTEEYA
17	GASILATAANLLRHYPT		A0A1D5PGR8;A0A1D5P204;A0A1D5PM66	Neither	-	-
17	GDAGLRLLSEHLTMLQV	CMIP	A0A1D5PGH8	2	-	LRLLSEHLTM
17	GDNMLEPSSNMPWFKGW		Q90835;A0A1L1S0Z9;A0A1L1RMD5;A0A1L1RRY4;A0A1L1RTI7;A0A1L1RRR1;A0A1L1RRZ5;A0A1D5P5X9;A0A1I7Q425;A0A1D5PZJ3;A0A1L1RVL2	1	LEPSSNMPW	-
17	GDSERIQMLEQQVLVYK		A0A1D5NW22;F1ND53	Neither	-	-
17	GEQFVKKIGGVFAFKIK		Q07598;A0A1L1RR82;F1NSS4	2	-	VKKIGGVFAF
17	GGASILATAANLLRHYP		A0A1D5PGR8;A0A1D5P204;A0A1D5PM66	Neither	-	-
17	GGPISSILVNKYGSRPI	SLC16A1	Q5ZLZ6	1	ISSILVNKY	-
17	GINIAKIGLHDLRFKIT		Q5F364;A0A1D5PAT0;A0A1D5PAC0;F1P204;A0A1D5P0M3	2	-	IAKIGLHDLR
17	GITLDLLNQRLYWVDSK		Q98931;F1NS31	2	-	LDLLNQRLYW
17	GNIVGLVGVDQFLVKTG		Q90705;A0A1D5PZV6;A0A1L1RSV0;A0A1L1RPZ1;A0A1D5PS29	2	-	VGLVGVDQFL
17	GNVTIKLWDIGGQPRFR		Q5ZKQ8;F1NSI8;F1P0Z7	2	-	LWDIGGQPRF
17	GPDWVKAVVPLGLDNAA		Q90997;F1NTM6;A0A1D5NZ05;A0A1D5PDQ5	2	-	VVPLGLDNAA
17	GPGGSGGSGGYGGRSRY	HNRNPA2B1	Q5ZME1	Neither	-	-
17	GPLIRPLPSQHMFEHVR	TMX3	F1P212	1	IRPLPSQHM	-
17	GQERYHSLAPMYYRGAQ		Q5ZHW4;Q98932;A0A1D5PUC1;A0A1D5PKU6;A0A1D5NVA3;Q5ZIP7	1	YHSLAPMYY	-
17	GQISKLTKTSQTLKLES		F1NYL5;Q6J613	2	-	LTKTSQTLKL
17	GRAEPGLLPGVSHWPLN		A0A1D5PMG3;S6BNL5	1	LLPGVSHWP	-
17	GSGLTVLSQPLMYVKVL		A0A1D5PAJ1;Q9PVL6	2	-	LTVLSQPLMY
17	GSILASLSTFQQMWISK		F1P476;P60706;P68034;Q5ZMQ2;P63270;P53478;P08023;A0A1L1RTU4;A0A1L1RY56;A0A1L1RRL2;A0A1D5NV17;A0A1L1RUQ9;A0A1L1RJ52;A0A1L1RRH8;A0A1D5P5D1;A0A1D5P630;A0A1L1RVP5;A0A1L1RSN4;A0A1L1RYI0;A0A1D5P681;A0A1L1RN10;A0A1D5PSY6;A0A1L1RRX5	2	-	LASLSTFQQM
17	GSSTVLPSVSQLLSQHR	NOTCH2	F1P236	Neither	-	-
17	GTDIIEELGEQREQLER	VTI1B	E1BUX5	2	-	IEELGEQREQ
17	HDAFMAEFVYEYSRRHP		P19121;A0A1D5NW68	1	FMAEFVYEY	-
17	HEVKLNKLAFLNQFHFG	ATP6V0D1	E1BVF8	2	-	LNKLAFLNQF
17	HFELGGDKKRKGQVIQF		F1NIK4;A0A1D5NZF3	2	-	FELGGDKKRK
17	HGASLATIGSAEEMDFM		A0A1L1RUW6;A0A1L1RX20;A0A1L1RX98;A0A1D5PDM9;A0A1D5P4D5;A0A1L1RUR4	2	-	LATIGSAEEM
17	HGNTVSKRVLLRYDSEK	APOB	F1NV02	1	VSKRVLLRY	-
17	HMYLVWTLGHPIRVKYS		Q90YI1;A0A1L1RMD7;F1P181	2	-	VWTLGHPIRV
17	HPASTVQILGAEKALFR	NOP58	E1BUS2	2	-	VQILGAEKAL
17	HQKSWRATRYEEYENFS		A0A1L1RK36;F1NWG2	1	WRATRYEEY	-
17	HSRLLVQGESELWVLPH		F1NUD4;A0A1L1RYW3	2	-	LLVQGESELW
17	HTDELQAQAQSSLLRLV	GILT	K7XM59	Neither	-	-
17	IAGIIRNIPQKKMEKYR		A0A1L1RYS1;A0A1L1RWQ8	1	IPQKKMEKY	-
17	IDEFLSDLGHQERSIMT		A0A1D5PAI8;A0A1L1RZ28;A0A1D5P8K1	2	-	LSDLGHQERS
17	IDIHMNQIGFEREWYKF		P24802;F1NMF6	2	-	MNQIGFEREW
17	IEELLQKIKQQQYKLDK	ANGPTL4	F1NUQ4	Neither	-	-
17	IEGSFVYKGGKIYKVPS		F1NCZ2;A0A1L1RMW8;A0A1D5PB88;A0A1D5PXW8	Neither	-	-
17	IESLSLNGVPNIFLSTK	MDV096	Q77MP7	2	-	LSLNGVPNIF
17	IGDLIIMGAPGSYYWTG	ITGA4	A0A1D5PKL9	Both	IMGAPGSYY	LIIMGAPGSY
17	IGDMAALGVTESFQVKR		A0A1D5NUC1;A0A1L1S046;Q5F424	2	-	MAALGVTESF
17	IGGIFASRHLHLDLLHN		Q5F364;A0A1D5PAT0;A0A1D5PAC0;F1P204;A0A1D5P0M3	1	IFASRHLHL	-
17	IKKEMILAKRFFFIVFT	RXFP1	F1NY48	Neither	-	-
17	IKSQIQQLGFEEDLASD		F1NTV6;A0A1D5PIH4;A0A1D5NZ55	2	-	IQQLGFEEDL
17	IMFHLEYLGLSAMMIRR	TLR1A	F6SU23	2	-	LEYLGLSAMM
17	INGIQGFQNISFVAETQ	IL2RB	F1NDV9	1	IQGFQNISF	-
17	INNIIKIVGLQYKKNYE		O42130;A0A1D5PJE8;A0A1D5P9E6;F1NZF0;A0A1D5P1T6	Neither	-	-
17	INPVIYAFAGEKFRKYL	CCR5	B2BJC3	1	IYAFAGEKF	-
17	IPETEITGLNPGTLYTF		Q9W6V5;R4GJB9;F1P3J3	Both	LNPGTLYTF	ITGLNPGTLY
17	IPNVLPQGFDLSVLKDS		A0A1D5PI59;E1BYJ7	2	-	VLPQGFDLSV
17	IQRILNQLGTPQDTHEL		A0A1L1RJZ0;A0A1L1RPK8;Q5ZMP2	2	-	LNQLGTPQDT
17	ISDLYAIGFNAVLSRRD	NQO1	E1BYW3	2	-	LYAIGFNAVL
17	ISDSQITASSILEWPDQ	DCBLD2	E1C341	1	ITASSILEW	-
17	ISPKRYDSIELRPVGST	LOC422511	A0A1D5PGQ4	1	ISPKRYDSI	-
17	ITMQNIGAMSSYLFIVK		Q5F468;F1NYN4	2	-	MQNIGAMSSY
17	IYGDLEYMNEQKLNRYP	TMEM59	Q5ZLJ8	Neither	-	-
17	IYYVYQQSGQISKLTKT		F1NYL5;Q6J613	Neither	-	-
17	KAEPLAFTFSHDYRGST	APOB	F1NV02	1	LAFTFSHDY	-
17	KDEVLKIMPVQKQTRAG		E1C4M0;A0A1L1RU84	1	IMPVQKQTR	-
17	KDLMLRFLGEQAAVKRQ	TRAPPC12	F1NN25	2	-	LRFLGEQAAV
17	KDQLKKLPVHKFKKGDE		Q90972;A0A1D5PEQ0;A0A1L1RM43	2	-	LKKLPVHKFK
17	KEQTLEINENLQVHTFN	LAMP2	Q90617	Neither	-	-
17	KGDTYIPSLPKQYDAHR	EPG5	A0A1D5PUX8	1	YIPSLPKQY	-
17	KGKGEFAIRPEKKADPV		A0A1L1RLZ8;A0A1L1RZM9	1	IRPEKKADP	-
17	KGSQSISILAETDALIP	MXRA5	E1BYQ7	2	-	ISILAETDAL
17	KHTDELQAQAQSSLLRL	GILT	K7XM59	Neither	-	-
17	KLEDLKKLGTPIEMRYQ	HSPH1	E1BT08	2	-	LKKLGTPIEM
17	KLEEIREKGIPQASEYQ		P08250;A0A1L1RJF5;A0A1D5PVD8;A0A1D5PZE3;A0A1L1RJ60	2	-	IREKGIPQAS
17	KLGKIQYSLDYDFQNNQ	SYT1	P47191	Both	IQYSLDYDF	LGKIQYSLDY
17	KMEEVLSLNEDYIFLRK		Q9I8D8;A0A1D5PTE1	2	-	VLSLNEDYIF
17	KMSMSTMNMPMAMKVLP		F1NYL5;Q6J613	1	MSMSTMNMP	-
17	KNPRIVLLDCSLEYKKG	CCT3	A0A1D5P2D9	2	-	IVLLDCSLEY
17	KPRRSIIFASWSAGDYG		Q90997;F1NTM6;A0A1D5NZ05;A0A1D5PDQ5	1	FASWSAGDY	-
17	KQELEAEYLAIFKKTVA		A0A1D5PIJ7;Q5ZK22	1	LEAEYLAIF	-
17	KQELEAEYLAVFKKTVS	SNX5	F1P337	1	LEAEYLAVF	-
17	KQEYLEMQRQLAIQRLQ	HGS	E1C396	Neither	-	-
17	KTNALIAQMGVTFSNAY	GNS	F1NI04	1	MGVTFSNAY	-
17	KVAYLKNIGFDEAFNYK		A0A1D5PY35;F1NCM5	2	-	LKNIGFDEAF
17	KVGEPDARSWLEQHVVP		A0A1D5PIR1;A0A1D5PJ39;F1NEV3	1	VGEPDARSW	-
17	LADYNIQKESTLHLVLR	UBA52	O42388	Neither	-	-
17	LCIVGNKIDLEKERHVS	RAB21	F1NC27	Neither	-	-
17	LDDLVRQTTEIPFWKNE	TTYH3	F1NWU6	Both	VRQTTEIPF	LVRQTTEIPF
17	LDGGQVFEAGLAPYKLK		E1BQC2;A0A1D5P4L7	Neither	-	-
17	LDKNLKPIKPMQFLGDE		Q5ZLN1;A0A1L1RPB8	1	LKPIKPMQF	-
17	LEDLKKLGTPIEMRYQE	HSPH1	E1BT08	2	-	LKKLGTPIEM
17	LEELRLAGNDLSFIHPK	LGR4	A0A1D5PB24	2	-	LRLAGNDLSF
17	LFPKFEPVQTLLLSSKK		Q90665;F1NCF9	Neither	-	-
17	LGNIASIGSTLFLMGPV	SFT2D2	E1C211	2	-	IASIGSTLFL
17	LKGQILRTDNISFTLKR	JAK1	F1NMJ9	1	ILRTDNISF	-
17	LKPQLSKLGVPLYAVVK	FAM213A	Q5ZI34	2	-	LSKLGVPLYA
17	LMDLKIIHPDKYHIAPK		Q5F4C0;F1NMC8	Neither	-	-
17	LNDLDRIAQTSYIPTQQ		P50146;E1BXS2	Both	LDRIAQTSY	LDRIAQTSYI
17	LNNNIYSQDINAYNDAE	APOB	F1NV02	1	IYSQDINAY	-
17	LPALEKLPTEEYAKVMV		A0A1D5PS13;A0A1L1RSA5	2	-	LEKLPTEEYA
17	LPALLDSDEERMITHFE	TMEM87A	F1NI39	Neither	-	-
17	LPALLQQLGQENPQLLQ		A0A1D5P2K1	2	-	LQQLGQENPQ
17	LPGFTALSIADQITLLK		A0A1D5PZJ8;A0A1D5P802	2	-	LSIADQITLL
17	LPLNTLGPVMKMEPLNN	AP2B1	A0A1D5P7Y8	Both	LGPVMKMEP	LNTLGPVMKM
17	LPSEGILYYVAIRQQHF	LAMP3	E1BU34	1	YVAIRQQHF	-
17	LPYNVLGLGRSANFLDH		F1NWE2;A0A1D5P3X1;A0A1D5P9S9	2	-	VLGLGRSANF
17	LQLWRDNKFVTQGLTMP	C9ORF24	A0A1L1RMF5	1	LQLWRDNKF	-
17	LRGQKGRPVAAAPGMLN		A5HUL2;A5HUL4	1	VAAAPGMLN	-
17	LRQALEMLGKASRLLVR	NAPG	E1BWS2	2	-	LEMLGKASRL
17	LRSAIEAVSPQTFKVSL		F1NJ24	1	IEAVSPQTF	-
17	LSDYNIQKESTLHLVLR		P0CG62;A0A1L1RWB4;P79781;A0A1D5PHP6;A0A1L1RYF6;A0A1D5P6T4;A0A1L1RVM5;A0A1L1RTJ9;A0A1L1RJ93;A0A1D5P546;A0A1D5NVA7	Neither	-	-
17	LSDYVTELGHPYVWVQK		Q5ZJK1;A0A1D5PWH6;A0A1D5PXB2;A0A1L1RR57;A0A1L1S0H5	2	-	VTELGHPYVW
17	LSSVIKPTSASYYFRVQ	IFNAR1	A0A1D5PRB3	1	IKPTSASYY	-
17	LTGQIRYAGIEEAMLRG	APOB	F1NV02	2	-	IRYAGIEEAM
17	MFHLEYLGLSAMMIRRS	TLR1A	F6SU23	2	-	LEYLGLSAMM
17	MNMPMAMKVLPLAPSVG		F1NYL5;Q6J613	1	MNMPMAMKV	-
17	MPFIEAFRQFQFKARRE		A0A1D5PSR2;A0A1D5PBN4;A0A1L1RQ28;A0A1L1RSU2	1	IEAFRQFQF	-
17	NDKGRLSKEDIERMVQE		O73885;A0A1L1RPG0;A0A1L1RJY5;F1NWP3;A0A1D5PFJ6;A0A1D5PYK0	2	-	LSKEDIERMV
17	NEQKLNRYPSSALVVVR	TMEM59	Q5ZLJ8	1	YPSSALVVV	-
17	NGKLVINGHAITIFQER		P00356;A0A1L1RUV2	1	INGHAITIF	-
17	NIKNLKNLDLSQNFLIK		F1NBN5;C4PCM1	2	-	LKNLDLSQNF
17	NKRAVDFQEAQAYADDN	RAB5A	Q5ZIP7	1	VDFQEAQAY	-
17	NQVVSELGPIVQFVKAK		A0A1L1RNM4;A0A1D5NTY3;E1BVN1;A0A1D5P549;A0A1L1RNR7	2	-	VSELGPIVQF
17	NSFWPTAAGTWQRIPKE	EVI2A	A0A1D5NZ80	1	FWPTAAGTW	-
17	NVFPIWTLGRFSRLHPN		A0A1D5PQI7;A0A1D5PDR0;A0A1L1RWX9	2	-	IWTLGRFSRL
17	NVSIGIVGKDMEFTIYD		O42265;A0A1D5NTV4;A0A1L1RYC1;A0A1L1RMC0;A0A1L1RSU8;F1N954	2	-	IGIVGKDMEF
17	PGEFVVAIGSPFSLQNT	HTRA1	A0A1D5PSR5	2	-	VVAIGSPFSL
17	QLPALLPSLPSAFRHHK		A0A1D5PS73	1	LLPSLPSAF	-
17	QPMGLTVLGNHLYWIDR	LRP5	Q5ZKF9	2	-	LTVLGNHLYW
17	QPRSLTAKLNNNIKYTK	APOB	F1NV02	2	-	TAKLNNNIKY
17	QPSSQHWLDFQMMETLP	AMH	A0A1D5PGB0	1	WLDFQMMET	-
17	QQSGQISKLTKTSQTLK		F1NYL5;Q6J613	2	-	ISKLTKTSQT
17	QSILTGESMSVIKHADP		Q9YGL9;F1NNV0	1	MSVIKHADP	-
17	QSLDKNGVDLLMKYIYK		A0A1D5PXN9;Q5ZMV5	2	-	LDKNGVDLLM
17	QVKAIKQLGDHVTNLRK	FTH	P08267	2	-	IKQLGDHVTN
17	RDGQVINETSQHHDDLE		P09654;A0A1L1RXL9;F1NJ08;A0A1L1RRR9;A0A1L1RX27;A0A1L1RW09;A0A1D5NT62;A0A1L1RV87	Neither	-	-
17	REAVIAQISSHVKAIDT		A0A1L1RU47;Q5F3N4	Neither	-	-
17	RIKAIVGSQQSQYVETD	IFNGR1	F1P571	1	IVGSQQSQY	-
17	RPAPPLRPSAALSYKER	ARHGEF6	Q5ZLR6	1	LRPSAALSY	-
17	RPTNSIMFTKLNPFTLG		F1NIJ6;A0A1L1RR26;A0A1D5PRS4;A0A1L1RPE8	1	IMFTKLNPF	-
17	RSRLESLGTPGTWNHIT		P00504;F1NTM7	2	-	LESLGTPGTW
17	RSSITASAAVAFHSIVN	MPEG1	R4GL52	1	ITASAAVAF	-
17	RTLSDYNIQKESTLHLV		P0CG62;A0A1L1RWB4;P79781;A0A1D5PHP6;A0A1L1RYF6;A0A1D5P6T4;A0A1L1RVM5;A0A1L1RTJ9;A0A1L1RJ93;A0A1D5P546;A0A1D5NVA7	Neither	-	-
17	SANNLQDFGLQLPFLKE		Q9DD78;Q9DGB6;A0A1D5PDX0;A0A1L1RSV4;A0A1D5NXK1;A0A1D5P6D6;F1NUH0	2	-	LQDFGLQLPF
17	SDALETLGFLNHYQMKN		A0A1L1RMH8	2	-	LETLGFLNHY
17	SDIFRLAPIVSVEPVLS	GFRA1	O13156	Both	LAPIVSVEP	IFRLAPIVSV
17	SDKGFIVINQKGIDPFS	CCT6	Q5ZJ54	Neither	-	-
17	SDSQITASSILEWPDQT	DCBLD2	E1C341	1	ITASSILEW	-
17	SDVNLKHENILQFLTAE		Q90999;A0A1I7Q417	Neither	-	-
17	SDYNIQKESTLHLVLRL		P0CG62;A0A1L1RWB4;P79781;A0A1D5PHP6;A0A1L1RYF6;A0A1D5P6T4;A0A1L1RVM5;A0A1L1RTJ9;A0A1L1RJ93;A0A1D5P546;A0A1D5NVA7	Neither	-	-
17	SGQISKLTKTSQTLKLE		F1NYL5;Q6J613	2	-	LTKTSQTLKL
17	SGSQIVDIDKRKYLVPS	GABARAPL2	F1NNM2	2	-	IVDIDKRKYL
17	SITMQNIGAMSSYLFIV		Q5F468;F1NYN4	2	-	MQNIGAMSSY
17	SKHEVTILGGLNEFVVK		Q5ZLI7;A0A1D5PLR7	2	-	VTILGGLNEF
17	SLEELTRRAGGLYSRTS		A0A1L1RK36;F1NWG2	Both	LTRRAGGLY	LTRRAGGLYS
17	SLSQLTKLGKPFKYIVT	DYNLT1	F1P561	2	-	LTKLGKPFKY
17	SMPFIEAFRQFQFKARR		A0A1D5PSR2;A0A1D5PBN4;A0A1L1RSU2	1	IEAFRQFQF	-
17	SNNKLESLPAAVFSLQK	LRRC8D	E1BYZ5	Both	LESLPAAVF	LESLPAAVFS
17	SPDEYRWWSENSARYPN		P27177;A0A1L1RK71	1	WWSENSARY	-
17	SPQFVKAAKLLHWNGHF	GLT8D1	E1BX23	1	VKAAKLLHW	-
17	SPVFLSTLAPVNQLFFG	SLC16A1	Q5ZLZ6	2	-	LSTLAPVNQL
17	SPVLEPVGRSTLAQRRG		F1NLJ3	2	-	LEPVGRSTLA
17	SPYEVRGFPTIYFAPAG	PDIA3	Q8JG64	Both	VRGFPTIYF	YEVRGFPTIY
17	SQLRVAKVTGGAASKLS		Q98TF7;A0A1L1RKL8;A0A1L1RLB8	Neither	-	-
17	SRRLIWEKNLKYIDAHN	CTSK	A0A1D5P0X4	Neither	-	-
17	SSEVLTSIGKPAQFIFA	MDV056	Q9E6M9	2	-	LTSIGKPAQF
17	SSLVGVGYTQTLRPGVK		A0A1L1S0S0;A0A1L1RLH6;A0A1D5PA56;A0A1L1RVM8;Q9I9D1	Both	VGYTQTLRP	LVGVGYTQTL
17	SSRELMSLSGTIPVPYR	TSG101	E1BWW2	Both	LSGTIPVPY	LMSLSGTIPV
17	STMNMPMAMKVLPLAPS		F1NYL5;Q6J613	1	MNMPMAMKV	-
17	SVIIESLGHEERYELLN	ATP8A1	F1NX55	2	-	IESLGHEERY
17	SVNEIYLLDSGAQYKDG	XPNPEP1	F1P0A1	2	-	IYLLDSGAQY
17	TAGELKDLAPAVDWMPF	ECE-1	Q9DGN6	2	-	LKDLAPAVDW
17	TDAEITGLDPGTLYIFT		Q9W6V5;R4GJB9;F1P3J3	Both	LDPGTLYIF	ITGLDPGTLY
17	TDKRIGYLGAMLLLDER	AP1G1	F1NDA9	2	-	IGYLGAMLLL
17	TDNELELYKTKTYRQIR		A0A1D5PPU2;F1NR57	1	LELYKTKTY	-
17	TEISFTVNDPKSYDPYV		P08251;F1NSV6	1	FTVNDPKSY	-
17	TGNVSIRGRILSGVVTK	cRPS11	Q98TH5	2	-	VSIRGRILSG
17	TGQIRYAGIEEAMLRGT	APOB	F1NV02	2	-	IRYAGIEEAM
17	TIGTLNMLGLAKRVGAR	UXS1	E1BV28	2	-	LNMLGLAKRV
17	TIYYVYQQSGQISKLTK		F1NYL5;Q6J613	Neither	-	-
17	TLLIKTVETRDGQVINE		P09654;A0A1L1RXL9;F1NJ08;A0A1L1RRR9;A0A1L1RX27;A0A1L1RW09;A0A1D5NT62;A0A1L1RV87	Neither	-	-
17	TLSDYNIQKESTLHLVL		P0CG62;A0A1L1RWB4;P79781;A0A1D5PHP6;A0A1L1RYF6;A0A1D5P6T4;A0A1L1RVM5;A0A1L1RTJ9;A0A1L1RJ93;A0A1D5P546;A0A1D5NVA7	Neither	-	-
17	TNSFWPTAAGTWQRIPK	EVI2A	A0A1D5NZ80	1	FWPTAAGTW	-
17	TPDSVIIESLGHEERYE	ATP8A1	F1NX55	2	-	IESLGHEERY
17	TPSDVIEKELMEKLKKK	gI	Q9E6L5	1	IEKELMEKL	-
17	TQPTFFLYRSGVYDDPR	CTSS	H9KYW5	1	FFLYRSGVY	-
17	TSDVLDTLGRPGYYTLF		F1N8W3;F1P4N9	2	-	LDTLGRPGYY
17	TTSNVLIIGELLKQADL	CCT6	Q5ZJ54	2	-	VLIIGELLKQ
17	TVERLVSIGYPHELLNF		Q5ZIZ4;A0A1D5PTE9;F1NCR3	2	-	LVSIGYPHEL
17	VADLKHAIQAKYKIAIQ		A0A1D5PQP2;E1C330	1	LKHAIQAKY	-
17	VDKRLEELGAQRIFELG		A0A1D5P254;F1P2T2	2	-	LEELGAQRIF
17	VKGSIAYVPQQAWIQNA		Q5F364;A0A1D5PAT0;A0A1D5PAC0;F1P204;A0A1D5P0M3	1	IAYVPQQAW	-
17	VKLLQGLGLQSALITDG		Q5ZMI4;A0A1L1S0M1;A0A1D5PKF0	2	-	LQGLGLQSAL
17	VLPKEISTTGFTVPFIG	APOB	F1NV02	2	-	ISTTGFTVPF
17	VMEMAELGPLNKFLQKN		F1N9Y5;A0A0A0MQ53	2	-	MAELGPLNKF
17	VNEIYLLDSGAQYKDGT	XPNPEP1	F1P0A1	2	-	IYLLDSGAQY
17	VNVVPTFGKKKGPNANS		A0A1L1RWQ5;A0A1L1RTC9;A0A1D5PQV1	Both	VVPTFGKKK	VPTFGKKKGP
17	VQSLDKNGVDLLMKYIY		A0A1D5PXN9;Q5ZMV5	2	-	LDKNGVDLLM
17	VRNKLYYFNQEILYRQF	TLR1A	F6SU23	1	YYFNQEILY	-
17	VSLPLNTLGPVMKMEPL	AP2B1	A0A1D5P7Y8	2	-	LNTLGPVMKM
17	VSTYIKKIGYNPDTVAF		Q90835;A0A1L1S0Z9;A0A1L1RMD5;A0A1L1RRY4;A0A1L1RTI7;A0A1L1RRR1;A0A1L1RRZ5;A0A1D5PS72;A0A1D5P5X9;A0A1I7Q425;A0A1D5PZJ3;A0A1L1RVL2	2	-	IKKIGYNPDT
17	VTIKIWDIGGQPRFRSM		F1P0Z7;Q5ZKQ8;F1NSI8	2	-	IWDIGGQPRF
17	VTIYYVYQQSGQISKLT		F1NYL5;Q6J613	Neither	-	-
17	VYEDFLMYKSGVYQHVS		P43233;A0A1L1RS19;A0A1D5PUR5	1	FLMYKSGVY	-
17	WVKAVVPLGLDNAAFPF		Q90997;F1NTM6;A0A1D5NZ05;A0A1D5PDQ5	2	-	VVPLGLDNAA
17	YAALLAVGGVIGYTRKG	TMEM14A	F1N919	2	-	LLAVGGVIGY
17	YFGGLKIVTPEEYYNVK		Q5ZJ73;A0A1D5PYM8	Both	LKIVTPEEY	LKIVTPEEYY
17	YGDLEYMNEQKLNRYPS	TMEM59	Q5ZLJ8	Neither	-	-
17	YGGVFHVEKNGRYSLTR		A0A1D5PVD2;A0A1D5PBN1	1	FHVEKNGRY	-
17	YPASTVQILGAEKALFR		A0A1L1RXD1;A0A1D5P629	2	-	VQILGAEKAL
17	YPDISRLADPQVWIDAG		F1P1E9;A0A1L1RU72	2	-	ISRLADPQVW
17	YPEEISSMVLTKMKEIA		O73885;F1NWP3;A0A1D5PFJ6	1	ISSMVLTKM	-
17	YPSGAWRYWTERGLVSG		P43233;A0A1L1RS19;A0A1D5PUR5	1	YPSGAWRYW	-
17	YRGFQIMPHVQYIYTEA	TIMP3	P26652	1	FQIMPHVQY	-
17	YSKILFKAEPLAFTFSH	APOB	F1NV02	2	-	ILFKAEPLAF
17	YVKLEQLGIPSQVLKYD	ARHGAP1	A0A1D5PN07	2	-	LEQLGIPSQV
17	YVYQLIGDDVKVERIEY		Q5ZIL2;A0A1L1RUC8;F1NNQ3;A0A1L1S0G5;A0A1L1RTM3;A0A1D5PNV6;A0A1L1RIQ6	2	-	YQLIGDDVKV
17	YVYQQSGQISKLTKTSQ		F1NYL5;Q6J613	Neither	-	-
18	ADIPALFLLGRDGYMIRR	PRADC1	F1NZN0	2	-	LFLLGRDGYM
18	ADLQIQVTQPNSFLDTAS	APOB	F1NV02	1	IQVTQPNSF	-
18	AEAEKIRKIGEAEAFVIE		A0A1D5PCD1;A0A1L1RV80;Q5ZHQ3	2	-	IRKIGEAEAF
18	AEDQIQASKQEAVLMSKE	TAX1BP1	A0A1D5PFZ5	1	IQASKQEAV	-
18	AGGPISSILVNKYGSRPI	SLC16A1	Q5ZLZ6	1	ISSILVNKY	-
18	AGQERYHSLAPMYYRGAQ		Q5ZHW4;Q98932;A0A1D5PUC1;A0A1D5PKU6;A0A1D5NVA3;Q5ZIP7	1	YHSLAPMYY	-
18	AGTTLTVLGQPKVAPTIT	IGLL1	R9PXM5	2	-	LTVLGQPKVA
18	AGTVLYETELLHFAEDVK		A0A1D5P4E9;F1NG00	Neither	-	-
18	AKQPLLIIGKGAAYSRAE		A0A1L1RSW8;F1NYG7	2	-	LLIIGKGAAY
18	ALPALLDSDEERMITHFE	TMEM87A	F1NI39	2	-	LLDSDEERMI
18	APANYITPIKFAEYIEQK		A0A1L1S0L9;A0A1D5PZT5;F1NHL4	Both	ITPIKFAEY	ITPIKFAEYI
18	APDKTEVVVKKVQEYVKQ	APOC3	A0A1D5PK48	1	VVVKKVQEY	-
18	APEDVLERLAHTEKLVVQ		A0A1D5PB54	2	-	LERLAHTEKL
18	APEEISAMVLTKMKETAE		Q90593;A0A1D5PG73	1	ISAMVLTKM	-
18	APYKLKPIAAEVYEHTEG		P02789;E1BQC2;A0A1D5P4L7	Both	LKPIAAEVY	LKPIAAEVYE
18	ASLSVQKAAIQAFRKMTI	APOB	F1NV02	1	IQAFRKMTI	-
18	ATNNISATPTFLFFRNKV		A0A1D5P763;A0A1D5NUH1	1	ISATPTFLF	-
18	ATNSFWPTAAGTWQRIPK	EVI2A	A0A1D5NZ80	1	FWPTAAGTW	-
18	ATQPTFFLYRSGVYDDPR	CTSS	H9KYW5	1	FFLYRSGVY	-
18	AVDSLVPIGRGQRELIIG		A0A1L1RY35;A0A1D5PN54;A0A1L1RMC2;A0A1L1S075;A0A1D5P3S4;A0A1L1RRN2;A0A1L1RZJ6;A0A1D5PJG9	2	-	LVPIGRGQRE
18	DAGLRLLSEHLTMLQVLN	CMIP	A0A1D5PGH8	2	-	LRLLSEHLTM
18	DDGKTLAVYKLQNMRKSG		R4GL86;E1C8E0	Neither	-	-
18	DDNTIRVLGRASLLSYHQ	NRROS	A0A1D5PG00	2	-	IRVLGRASLL
18	DENRRLWYAPNQVFKIDE	JAK1	F1NMJ9	1	LWYAPNQVF	-
18	DGATILKAIGVDNPAAKV		A0A1D5NUC1;A0A1L1S046;Q5F424	2	-	LKAIGVDNPA
18	DGGQVFEAGLAPYKLKPI		E1BQC2;A0A1D5P4L7	Neither	-	-
18	DHVTNLRKMGAPKYGMAE	FTH	P08267	2	-	LRKMGAPKYG
18	DIDEIVLVGGSTRIPKIQ		Q90593;A0A1D5PG73	2	-	IVLVGGSTRI
18	DKLTGVFAPRPSTGPHKL		P47836;A0A1L1RXV4;F1NFC6;A0A1L1RUE5;A0A1D5PAB4	1	FAPRPSTGP	-
18	DKPQLQGIPVLVLGNKRD		Q5ZKQ8;F1NSI8;F1P0Z7	2	-	LQGIPVLVLG
18	DMSHNNISQIDDSVKLIP	NISCH	A0A1D5PQA3	2	-	ISQIDDSVKL
18	DNAKRILNLTQLSFHQIR		A0A1D5PK82;A0A1D5PTI3	2	-	LTQLSFHQIR
18	DPLPLQVDYELRFKYSPR	ABCA3	A0A1D5P0F9	1	VDYELRFKY	-
18	DQPKQVYMDKLQELRKFG	HSPA4L	F1NC26	Neither	-	-
18	DRDDVALKNFAKYFLHQS	FTH	P08267	Both	VALKNFAKY	VALKNFAKYF
18	DRKILNIFGAIQGFEEPD		Q90997;F1NTM6;A0A1D5NZ05;A0A1D5PDQ5	2	-	LNIFGAIQGF
18	DRQHTLKHFEHVRMVDPK		F1P0B2;A0A1L1RZU6;E1C440	1	FEHVRMVDP	-
18	DRVEPLAPTRSPLFHNKH	SEMA7A	F1NIZ9	Both	LAPTRSPLF	VEPLAPTRSP
18	DSDRLLALSTDNGLWVSK	SORT1	A0A1D5PNT8	2	-	LLALSTDNGL
18	DSERIQMLEQQVLVYKDD		A0A1D5NW22;F1ND53	Neither	-	-
18	DSMEVKSLGKPERYKLLH		A0A1D5NWV5;F1NFH6;A0A1D5NT64;A0A1D5NXV9;A0A1D5PJF6	2	-	VKSLGKPERY
18	DYTKIEKIGEGTYGVVYK		P13863;F1NBD7	2	-	IEKIGEGTYG
18	EAEKIRKIGEAEAFVIEA		A0A1D5PCD1;A0A1L1RV80;Q5ZHQ3	2	-	IRKIGEAEAF
18	EARELMYSGALLFFSHNQ	GET4	Q5ZKG8	2	-	LMYSGALLFF
18	EDGSIRGYDQYAFDGRDH		A0A1D5PRC0;A0A1D5NWS5	Both	IRGYDQYAF	GSIRGYDQYA
18	EDHQISEFGPLPWLTRQK		A0A1D5PA54;A0A1D5PR19	Both	ISEFGPLPW	ISEFGPLPWL
18	EEEKNFKAFASLRMARAN		P41125;A0A1L1RX50;A0A1L1RJ56;A0A1I7Q3Z6	1	FKAFASLRM	-
18	EEIVEKQGDVIEYLQRHN	TMEM192	F1P5A2	2	-	VEKQGDVIEY
18	EFSFNTPGKNVNPVILLN	SLC30A6	Q5ZIH3	1	FSFNTPGKN	-
18	EGRIILPSYDMEYRIVFE		A0A1D5NWW0;A0A1D5NXL0;E1BZ39;A0A1D5PPE9	1	ILPSYDMEY	-
18	EINNIIKIVGLQYKKSYE		O42131;E1BZ19	Neither	-	-
18	EKARIAQSLGAKMLLIAS		A0A1D5NUM0;A0A1D5PMK3;A0A1D5PUN9	Both	IAQSLGAKM	AQSLGAKMLL
18	EKEELRQLNDRLAVYIDR		P14732;F1NP51	2	-	LRQLNDRLAV
18	EKYEISSVPTFLFFKNSQ		F1NNP6;A0A1D5NW30	1	ISSVPTFLF	-
18	ELTRRAGGLYSRTSRPKP		A0A1L1RK36;F1NWG2	Both	YSRTSRPKP	LTRRAGGLYS
18	ENREVDRNEGLKFARKHS	RAB18	Q5ZLG1	1	VDRNEGLKF	-
18	ENRRLWYAPNQVFKIDEK	JAK1	F1NMJ9	1	LWYAPNQVF	-
18	EPLRIISLNTNLYYSPNH		A0A1D5PDK1;A0A1D5PC73;A0A1D5P6M6	Both	ISLNTNLYY	IISLNTNLYY
18	EPMKSVQKIGAALFFLSG	SLC38A2	Q5F468	2	-	VQKIGAALFF
18	EPQEFSISGSVKYDKNKD	APOB	F1NV02	1	FSISGSVKY	-
18	EPVQLETLSIRGNNIRYF		A0A1D5PV79;A0A1D5PGA0	2	-	LSIRGNNIRY
18	EQVKAIKQLGDHVTNLRK	FTH	P08267	2	-	IKQLGDHVTN
18	ESQIMVKLDVNNSMKDRK		Q90997;F1NTM6;A0A1D5NZ05;A0A1D5PDQ5	2	-	MVKLDVNNSM
18	EVSLADLQNDEVAFRKFK		F2Z4K7;A0A1D5PY92;A0A1D5NXH8	2	-	LADLQNDEVA
18	FDDMLHILNPEELHVIEE		F1NEY5;A0A1D5PS99	2	-	LHILNPEELH
18	FDEDLKKHDLSPLIRVPG		F1NVD2;A0A1D5P7X1	2	-	LKKHDLSPLI
18	FEGDLTKDNLLNFIKSNQ		P09102;A0A1L1RKM2;A0A1D5PV06	2	-	LTKDNLLNFI
18	FIRHIELLGYEKRFFPSQ	NCF1	F1NW14	2	-	IELLGYEKRF
18	FLDKIDIVKQNEYTPSDQ	GNAS	A0A1D5PDG4	1	IDIVKQNEY	-
18	FPADISSIGTGAILKKLP	CAPN14	F1NGQ0	2	-	ISSIGTGAIL
18	GAAKLKELSRRTTFIRVT	GMPR	R4GLI2	2	-	LKELSRRTTF
18	GAGSLVDVLPWLLRFPNP	CYP1C1	A0A1D5PQJ7	Both	VLPWLLRFP	VDVLPWLLRF
18	GASLASLTTQKKVEFVLK	ATRN	F1P2W2	2	-	LASLTTQKKV
18	GDAGLRLLSEHLTMLQVL	CMIP	A0A1D5PGH8	2	-	LRLLSEHLTM
18	GEGQIQSLSLRHDMQLSN	APOB	F1NV02	Neither	-	-
18	GEQFVKKIGGVFAFKIKD		Q07598;A0A1L1RR82;F1NSS4	2	-	VKKIGGVFAF
18	GFLPALEKLPTEEYAKVM		A0A1D5PS13;A0A1L1RSA5	2	-	LEKLPTEEYA
18	GGASILATAANLLRHYPT		A0A1D5PGR8;A0A1D5P204;A0A1D5PM66	Neither	-	-
18	GGGYGSGSGSGGYGGRRF		A0A1D5PXH1;A0A1D5P5E1;E1BZE6	Neither	-	-
18	GHDAFMAEFVYEYSRRHP		P19121;A0A1D5NW68	1	FMAEFVYEY	-
18	GKHTDELQAQAQSSLLRL	GILT	K7XM59	Neither	-	-
18	GPAELRTYNMQSFEKIDG		A0A1D5NVG6;A0A1D5PD53	1	LRTYNMQSF	-
18	GPPPPLKMDQALLLVRNE	HGSNAT	F1NBK1	Neither	-	-
18	GSEEIFKTEPLDYYKTYT		Q9W6V5;R4GJB9;F1P3J3	1	FKTEPLDYY	-
18	GSHTLIPTDLEAFKQRHS	GAPVD1	E1C268	Neither	-	-
18	GSILASLSTFQQMWISKQ		F1P476;P60706;P68034;Q5ZMQ2;P53478;P08023;A0A1L1RTU4;A0A1L1RY56;A0A1L1RRL2;A0A1L1RUQ9;A0A1L1RJ52;A0A1L1RRH8;A0A1D5P5D1;A0A1D5P630;A0A1L1RVP5;A0A1L1RSN4;A0A1L1RYI0;A0A1D5P681;A0A1L1RN10;A0A1D5PSY6;A0A1L1RRX5	2	-	LASLSTFQQM
18	GVMVGMGQKDSYVGDEAQ		F1P476;P60706;P68034;Q5ZMQ2;P63270;P68139;P53478;P08023;A0A1L1RLK7;A0A1L1RPH2;A0A1D5NV17;A0A1I7Q414;A0A1D5PPD8;A0A1L1RPY3;A0A1L1RU07;A0A1D5NY71;A0A1D5P5D1;A0A1D5P630;A0A1D5PK53	Both	VGMGQKDSY	MVGMGQKDSY
18	HRISLERIDTLGIYGKVQ		A0A1D5PM55;Q5ZJS8;Q5I9D4	2	-	LERIDTLGIY
18	IDEAIYYFKANVFFKNYE	ARPC3	E1C8Y3	1	IYYFKANVF	-
18	IDQEILEKMNYRLMMLQS	GNS	F1NI04	2	-	LEKMNYRLMM
18	IEELLQKIKQQQYKLDKQ	ANGPTL4	F1NUQ4	Neither	-	-
18	IESLSLNGVPNIFLSTKA	MDV096	Q77MP7	2	-	LSLNGVPNIF
18	IGDMAALGVTESFQVKRQ		A0A1D5NUC1;A0A1L1S046;Q5F424	2	-	MAALGVTESF
18	IPETEITGLNPGTLYTFT		Q9W6V5;R4GJB9;F1P3J3	Both	LNPGTLYTF	ITGLNPGTLY
18	IQKGQQLGRMLPMQKVFP		P08940;F1NEF7;A0A1D5NXQ1	2	-	GQQLGRMLPM
18	IQRILNQLGTPQDTHELR		A0A1L1RJZ0;A0A1L1RPK8;Q5ZMP2	2	-	LNQLGTPQDT
18	IQRTLFKIGYDYKLEQIK	ACSL4	F1ND19	2	-	LFKIGYDYKL
18	ISDSQITASSILEWPDQT	DCBLD2	E1C341	1	ITASSILEW	-
18	ISKGQVLGRMLPMQRVFP		P08940;F1NEF7;A0A1D5NXQ1	Both	MLPMQRVFP	GQVLGRMLPM
18	ISRGTIEILSDVQLIKTG		P47826;A0A1D5PK69	2	-	IEILSDVQLI
18	ITDAEITGLDPGTLYIFT		Q9W6V5;R4GJB9;F1P3J3	Both	LDPGTLYIF	ITGLDPGTLY
18	ITDNELELYKTKTYRQIR		A0A1D5PPU2;F1NR57	1	LELYKTKTY	-
18	ITGHDLEGTTIGLAFIKS	Gga.19451	F1NU67	2	-	LEGTTIGLAF
18	IYGDLEYMNEQKLNRYPS	TMEM59	Q5ZLJ8	Neither	-	-
18	IYYVYQQSGQISKLTKTS		F1NYL5;Q6J613	Neither	-	-
18	KDPEKSSEDDVYLHTVIP	DAG1	A0A1D5PFK3	Neither	-	-
18	KDRVLIILAQDGLLVPHK	SERHL2	F1NJK4	2	-	LIILAQDGLL
18	KGCFKPIIAGDQNVEYKK	FHL1	F1NED9	1	IAGDQNVEY	-
18	KGKGEFAIRPEKKADPVT		A0A1L1RLZ8;A0A1L1RZM9	1	IRPEKKADP	-
18	KHSHLLVQGESELWVLPR	CD72AGL	E1BT58	2	-	LLVQGESELW
18	KHSRLLVQGESELWVLPH		F1NUD4;A0A1L1RYW3	2	-	LLVQGESELW
18	KHYKIRKLDNGGYYITTR		Q05876;P09324;F1NQU9;A0A1D5PB78	2	-	IRKLDNGGYY
18	KISFCSARNVSDLENNLP		F1NBK4	Neither	-	-
18	KLEDLKKLGTPIEMRYQE	HSPH1	E1BT08	2	-	LKKLGTPIEM
18	KMSMSTMNMPMAMKVLPL		F1NYL5;Q6J613	1	MSMSTMNMP	-
18	KNVSIGIVGKDMEFTIYD		O42265;A0A1D5NTV4;A0A1L1RYC1;A0A1L1RMC0;A0A1L1RSU8;F1N954	2	-	IGIVGKDMEF
18	KPGEPIDLHMVEIMEMKH	CCT6	Q5ZJ54	1	MVEIMEMKH	-
18	KQEYLEMQRQLAIQRLQE	HGS	E1C396	Neither	-	-
18	KVLLAPLGDDFRYAESSE	MAN2A1	F1NKR1	2	-	LAPLGDDFRY
18	KVSEIQKLDGQVKELVLK		A0A1L1RQK1;A0A1L1RXM7;A0A1L1RTY4;E1C0F1;A0A1L1RVS4	2	-	IQKLDGQVKE
18	LAIWDTAGQERFRTLTPS	RAB18	Q5ZLG1	Neither	-	-
18	LAPYKLKPIAAEVYEHTE		P02789;E1BQC2;A0A1D5P4L7	1	LKPIAAEVY	-
18	LAYQLSKIGALLAISARR	DHRS7	E1BV75	2	-	LSKIGALLAI
18	LDDILLHHTEIVFARTSP		P09572;A0A1D5PE50;A0A1D5P0G4;A0A1D5PU80	Neither	-	-
18	LDDLVRQTTEIPFWKNEE	TTYH3	F1NWU6	Both	VRQTTEIPF	LVRQTTEIPF
18	LDDNTIRVLGRASLLSYH	NRROS	A0A1D5PG00	2	-	IRVLGRASLL
18	LDSNLYRIGQSKVFFRAG	MYH9	P14105	2	-	LYRIGQSKVF
18	LENSIKLLAVQELLDREA	EEPD1	A0A1D5NVM3	2	-	IKLLAVQELL
18	LKDEVLKIMPVQKQTRAG		E1C4M0;A0A1L1RU84	1	IMPVQKQTR	-
18	LKPQLSKLGVPLYAVVKE	FAM213A	Q5ZI34	2	-	LSKLGVPLYA
18	LNERLAKLSDGVAVLKVG	HSPD1	Q5ZL72	2	-	LAKLSDGVAV
18	LPALLQQLGQENPQLLQQ		A0A1D5P2K1	2	-	LQQLGQENPQ
18	LPKEISTTGFTVPFIGFS	APOB	F1NV02	2	-	ISTTGFTVPF
18	LPRIVDIMGKELNWNEQK	GPD2	F1NCA2	2	-	VDIMGKELNW
18	LPSEGILYYVAIRQQHFT	LAMP3	E1BU34	1	YVAIRQQHF	-
18	LPSLHRIGTAALAVQVVG	LONP2	F1NYI8	2	-	LHRIGTAALA
18	LRSRLESLGTPGTWNHIT		P00504;F1NTM7	2	-	LESLGTPGTW
18	LVLLALLMVLLALVTILG	LOC428525	E1C7I3	2	-	LALLMVLLAL
18	LVMEMAELGPLNKFLQKN		F1N9Y5;A0A0A0MQ53	2	-	MAELGPLNKF
18	LVPLIERLGTPQQIAIAR		F1NE09;A0A1D5P655;E1BW56	2	-	IERLGTPQQI
18	LYPDISRLADPQVWIDAG		F1P1E9;A0A1L1RU72	2	-	ISRLADPQVW
18	MFHLEYLGLSAMMIRRSD	TLR1A	F6SU23	2	-	LEYLGLSAMM
18	MPDGQFKDIKLSDYRGKY	PRDX1	P0CB50	1	FKDIKLSDY	-
18	NASLIGIGYTLALRPGVK		A0A1L1RQZ3;A0A1D5P9J9;A0A1L1RR38;A0A1L1RKA6;A0A1D5Q021	2	-	LIGIGYTLAL
18	NKARLTVNVLPSFIKTPH	LRIG1	E1C726	1	VLPSFIKTP	-
18	NKMSMSTMNMPMAMKVLP		F1NYL5;Q6J613	1	MSMSTMNMP	-
18	NSSLVGVGYTQTLRPGVK		A0A1L1S0S0;A0A1L1RLH6;A0A1D5PA56;A0A1L1RVM8;Q9I9D1	Both	VGYTQTLRP	LVGVGYTQTL
18	NTIGTLNMLGLAKRVGAR	UXS1	E1BV28	2	-	LNMLGLAKRV
18	NVADLKHAIQAKYKIAIQ		A0A1D5PQP2;E1C330	1	LKHAIQAKY	-
18	PEPAKSAPAPKKGSKKAV		P0C1H3;P0C1H4;P0C1H5;Q9PSW9	Neither	-	-
18	PSVDYEKYYTFYVRSKIN		A0A1D5PKP8;F1NWP6	1	VDYEKYYTF	-
18	QIESLSLNGVPNIFLSTK	MDV096	Q77MP7	2	-	LSLNGVPNIF
18	QIHDIVLVGGSTRIPKIQ		O73885;A0A1L1RPG0;F1NWP3;A0A1D5PFJ6	2	-	IVLVGGSTRI
18	QLLNIEPIPSEKLLETYK		A0A1L1S114;A0A1D5P441;A0A1D5PR76;F1NVB1;A0A1D5PRW6	1	IEPIPSEKL	-
18	QNCKKRNVGVNTERKAKL	KIAA1551	A0A1L1RSW5	Neither	-	-
18	QPANKMSMSTMNMPMAMK		F1NYL5;Q6J613	1	MSMSTMNMP	-
18	QPKKELIINEILVMKELK		A0A1D5P006;E1BS97;A0A1D5PHL4	Neither	-	-
18	QRPTFKQLVEDLDRILAM	FGFR1	A0A1D5P1S1	2	-	VEDLDRILAM
18	QSGQISKLTKTSQTLKLE		F1NYL5;Q6J613	2	-	LTKTSQTLKL
18	QSTFNDLQDLREQILRVK		Q5ZHX1;A0A1D5P3H9;F1NSA8	2	-	LQDLREQILR
18	QVTQPTVGMNFKTPRGAL		P08636;F1NY38;A0A1L1RSR2	1	TQPTVGMNF	-
18	RGILISQGKEAAFRKVVQ	HERC2	E1BW48	2	-	LISQGKEAAF
18	RGTIEILSDVQLIKTGDK		P47826;A0A1D5PK69	2	-	IEILSDVQLI
18	RIKAIVGSQQSQYVETDE	IFNGR1	F1P571	1	IVGSQQSQY	-
18	RKEQTLEINENLQVHTFN	LAMP2	Q90617	Neither	-	-
18	RPTNSIMFTKLNPFTLGA		F1NIJ6;A0A1L1RR26;A0A1D5PRS4;A0A1L1RPE8	1	IMFTKLNPF	-
18	RSAQILSSALSEMQKFYG	MMP15	A0A1D5PR25	1	SALSEMQKF	-
18	RSEIDMLDIREVFRTKYD		P51901;E1BWX1;A0A1D5PY67;Q6B344	1	IREVFRTKY	-
18	RSEVDLLDIRAEYKRMYG	ANXA11	A0A1D5PN32	1	IRAEYKRMY	-
18	RSRLESLGTPGTWNHITD		P00504;F1NTM7	2	-	LESLGTPGTW
18	SDALETLGFLNHYQMKNP		A0A1L1RMH8	2	-	LETLGFLNHY
18	SDLSILRLASPLHFVNTH		A0A1D5PQL9	2	-	ILRLASPLHF
18	SDVLDTLGRPGYYTLFAP		F1N8W3;F1P4N9	2	-	LDTLGRPGYY
18	SDVNLKHENILQFLTAEE		Q90999;A0A1I7Q417	Neither	-	-
18	SDYNIQKESTLHLVLRLR		P0CG62;A0A1L1RWB4;P79781;A0A1D5PHP6;A0A1L1RYF6;A0A1D5P6T4;A0A1L1RVM5;A0A1L1RTJ9;A0A1L1RJ93;A0A1D5P546;A0A1D5NVA7	Neither	-	-
18	SEPQEFSISGSVKYDKNK	APOB	F1NV02	1	FSISGSVKY	-
18	SESSVSRQGASEIMYAPR		F6RPR8;E1BYM2	2	-	VSRQGASEIM
18	SGNKIKDLGTIEPLKKLE		A0A1D5NX28;A0A1D5P3M1;A0A1D5NYF7;A0A1D5PU39;A0A1D5P1D9;A0A1D5PEZ0;A0A1D5PHI5;A0A1D5PZL0;E1C2A1	2	-	IKDLGTIEPL
18	SGQISKLTKTSQTLKLES		F1NYL5;Q6J613	2	-	LTKTSQTLKL
18	SIPNVLPQGFDLSVLKDS		A0A1D5PI59;E1BYJ7	2	-	VLPQGFDLSV
18	SITMQNIGAMSSYLFIVK		Q5F468;F1NYN4	2	-	MQNIGAMSSY
18	SKVDLSHFSEERYKAIVK		P08836;R4GMB6;A0A1L1RIR9	1	LSHFSEERY	-
18	SMLYKNKPSLYSLKKVPQ	DSEL	A0A1D5PUS3	Neither	-	-
18	SMPFIEAFRQFQFKARRE		A0A1D5PSR2;A0A1D5PBN4;A0A1L1RSU2	1	IEAFRQFQF	-
18	SPEEIAMATVTALRRTVP		P53449;R4GM10	1	VTALRRTVP	-
18	SPGKLVVMQPEKFQSKHE	PDIA4	A0A1D5PWP7	1	LVVMQPEKF	-
18	SPLSFLQWKATAYGSQHP	GLMP	A0A1L1RPC8	1	FLQWKATAY	-
18	SPRDLKVKYLSTMETLTK	JAK1	F1NMJ9	2	-	VKYLSTMETL
18	SPSDPLELLGADTAERRL	QSOX1	Q8JGM4	2	-	LELLGADTAE
18	SSHYLSGERQYEVRYRTT	IL2RB	F1NDV9	1	LSGERQYEV	-
18	STLLKPISEQIQMVQNLR		A0A1D5Q032	2	-	LKPISEQIQM
18	STRLAMLSNNLTHWKKLP		A0A1D5PL90	Neither	-	-
18	SVHQIYSVGQVLHFKCPT		A0A1D5PAV2;Q90WJ4	2	-	IYSVGQVLHF
18	TEISFTVNDPKSYDPYVR	ATP1B1	F1NSV6	1	FTVNDPKSY	-
18	TESYISTIGVDFKIRTIE	RAB1A	A0A1D5PE33	2	-	ISTIGVDFKI
18	TGNVSIRGRILSGVVTKM	cRPS11	Q98TH5	2	-	VSIRGRILSG
18	TIGDMAALGVTESFQVKR		A0A1D5NUC1;A0A1L1S046;Q5F424	2	-	MAALGVTESF
18	TLSDYNIQKESTLHLVLR		P0CG62;A0A1L1RWB4;P79781;A0A1D5PHP6;A0A1L1RYF6;A0A1D5P6T4;A0A1L1RVM5;A0A1L1RTJ9;A0A1L1RJ93;A0A1D5P546;A0A1D5NVA7	Neither	-	-
18	TPEERHLSKMQNHGYENP		A0A1D5PLD7;F1P0A9;A0A1D5PGC7;F1P0A7	Neither	-	-
18	TPGGALSLVCKASGFTFS		A0A1D5PJ81;A0A1L1RQF3;A0A1D5PZU8	Neither	-	-
18	TPTKLLSISNTLHLVSPA	APOB	F1NV02	2	-	LLSISNTLHL
18	TRYSLGSALRPSSARYVS		P09654;F1NJ08	Both	LRPSSARYV	RYSLGSALRP
18	VGSGLSRLGTAATIKGDT		E1C7I6	2	-	LSRLGTAATI
18	VIEGSFVYKGGKIYKVPS		F1NCZ2;A0A1L1RMW8;A0A1D5PB88;A0A1D5PXW8	Neither	-	-
18	VKGSIAYVPQQAWIQNAT		Q5F364;A0A1D5PAT0;A0A1D5PAC0;F1P204;A0A1D5P0M3	1	IAYVPQQAW	-
18	VKLLQGLGLQSALITDGA		Q5ZMI4;A0A1L1S0M1;A0A1D5PKF0	2	-	LQGLGLQSAL
18	VMEMAELGPLNKFLQKNR		F1N9Y5;A0A0A0MQ53	2	-	MAELGPLNKF
18	VNNRIIEETLTLKFEGAA	ARPC2	F1P1K3	Neither	-	-
18	VNRKGKIISLHQEKFLYS		A0A1D5PL84;F1NNE7	Neither	-	-
18	VPAGNVLGIGGLQDFVLK	EFL1	F1NZK8	2	-	VLGIGGLQDF
18	VPMELWKFTPLVLKATAG		E1BQJ8;A0A1L1RPW8;A0A1D5PYC1	2	-	LWKFTPLVLK
18	VPNTKIQMSYSVKWKKSD	TM9SF3	F1NRG5	1	IQMSYSVKW	-
18	VPQLALEKVPNLKFLDLN	Lrrn1	A4ZZA2	Neither	-	-
18	VPRTEWIAAKADQQYWDG		P15979	1	IAAKADQQY	-
18	VPSPYEVRGFPTIYFAPA	PDIA3	Q8JG64	Both	VRGFPTIYF	YEVRGFPTIY
18	VQSLDKNGVDLLMKYIYK		A0A1D5PXN9;Q5ZMV5	2	-	LDKNGVDLLM
18	VSLPLNTLGPVMKMEPLN	AP2B1	A0A1D5P7Y8	2	-	LNTLGPVMKM
18	VTIYYVYQQSGQISKLTK		F1NYL5;Q6J613	Neither	-	-
18	YDIPEIRRFDPVPAQYVR		A0A1D5NWW0;A0A1D5NXL0;E1BZ39;A0A1D5PPE9	1	FDPVPAQYV	-
18	YDNKLVKVPQLALEKVPN	Lrrn1	A4ZZA2	Neither	-	-
18	YFGGLKIVTPEEYYNVKP		Q5ZJ73;A0A1D5PYM8	Both	LKIVTPEEY	LKIVTPEEYY
18	YNEEIKSLDEKIKYVSVS		A0A1D5NY97;F6RS52	2	-	IKSLDEKIKY
18	YPASTVQILGAEKALFRA	NOP56	A0A1D5P629	2	-	VQILGAEKAL
18	YPEEISSMVLTKMKEIAE		O73885;F1NWP3;A0A1D5PFJ6	1	ISSMVLTKM	-
18	YSKILFKAEPLAFTFSHD	APOB	F1NV02	2	-	ILFKAEPLAF
18	YVDKRLEELGAQRIFELG		A0A1D5P254;F1P2T2	2	-	LEELGAQRIF
18	YVKLEQLGIPSQVLKYDE	ARHGAP1	A0A1D5PN07	2	-	LEQLGIPSQV
18	YVLPKEISTTGFTVPFIG	APOB	F1NV02	2	-	ISTTGFTVPF
18	YVYQQSGQISKLTKTSQT		F1NYL5;Q6J613	Neither	-	-
18	YYTIENLDPSSHYVITLK		Q90610;F1NW32;A0A1D5PBD3	2	-	IENLDPSSHY
19	AAKVLEQLTGQTPVFSKAR		A0A1D5P3B1;A0A1L1RPG7;A0A1D5PJ62;A0A1D5PJI7	2	-	LEQLTGQTPV
19	ADARALMLQGVDLLADAVA	HSPD1	Q5ZL72	2	-	LMLQGVDLLA
19	ADDGKIVIFQSRPEVQYVP		A0A1D5NWB3;Q5ZLJ8	1	FQSRPEVQY	-
19	AEAEKIRKIGEAEAFVIEA		A0A1D5PCD1;A0A1L1RV80;Q5ZHQ3	2	-	IRKIGEAEAF
19	AEKLMKLQNQRGGRIFLQD	FTH	P08267	Neither	-	-
19	AGGASILATAANLLRHYPT		A0A1D5PGR8;A0A1D5P204;A0A1D5PM66	Neither	-	-
19	APEEISAMVLTKMKETAEA		Q90593;A0A1D5PG73	1	ISAMVLTKM	-
19	APEHALRPGFLSTFALATD		Q5ZIP2;A0A1I7Q3Y1;A0A1L1RZR6;A0A1D5P812	1	LRPGFLSTF	-
19	APPNIMKHIVGQFSKVLPH		E1C6P7;R4GHN6	1	VGQFSKVLP	-
19	APRKGKEKKEEQVISLGPQ		Q5ZHW8;A0A1L1RJG3	Neither	-	-
19	ATNNISATPTFLFFRNKVR		A0A1D5P763;A0A1D5NUH1	1	ISATPTFLF	-
19	ATNSFWPTAAGTWQRIPKE	EVI2A	A0A1D5NZ80	1	FWPTAAGTW	-
19	ATPMLKTLSDATTKFVSEN		A0A1D5PXK4;A0A1D5PZ00	2	-	LKTLSDATTK
19	AVNSLDRNGIDLLMKYIYK		F1P1S6	Both	IDLLMKYIY	LDRNGIDLLM
19	AVQSLDKNGVDLLMKYIYK		A0A1D5PXN9;Q5ZMV5	2	-	LDKNGVDLLM
19	DDNTIRVLGRASLLSYHQL	NRROS	A0A1D5PG00	2	-	IRVLGRASLL
19	DEDLLEIIGNSKNVAKLQK		F1NKL4;A0A1D5PWZ1;A0A1D5PDH9	2	-	LEIIGNSKNV
19	DENRRLWYAPNQVFKIDEK	JAK1	F1NMJ9	1	LWYAPNQVF	-
19	DEQVKAIKQLGDHVTNLRK	FTH	P08267	2	-	IKQLGDHVTN
19	DGATILKAIGVDNPAAKVL		A0A1D5NUC1;A0A1L1S046;Q5F424	2	-	LKAIGVDNPA
19	DGGQVFEAGLAPYKLKPIA		E1BQC2;A0A1D5P4L7	Neither	-	-
19	DGRTLSDYNIQKESTLHLV		P0CG62;A0A1L1RWB4;P79781;A0A1D5PHP6;A0A1L1RYF6;A0A1D5P6T4;A0A1L1RVM5;A0A1L1RTJ9;A0A1L1RJ93;A0A1D5P546;A0A1D5NVA7	Neither	-	-
19	DHLKGQILRTDNISFTLKR	JAK1	F1NMJ9	1	ILRTDNISF	-
19	DIDEIVLVGGSTRIPKIQQ		Q90593;A0A1D5PG73	2	-	IVLVGGSTRI
19	DKVSEIQKLDGQVKELVLK		A0A1L1RQK1;A0A1L1RXM7;A0A1L1RTY4;E1C0F1;A0A1L1RVS4	2	-	IQKLDGQVKE
19	DPNPDDPLVPEIARIYKTD		A0A1D5P0Q4;Q5ZL59;F6SQB5;A0A1D5P7A2;A0A1L1RT52;A0A1L1S060;A0A1D5PLI5	1	LVPEIARIY	-
19	DRVEPLAPTRSPLFHNKHR	SEMA7A	F1NIZ9	Both	LAPTRSPLF	VEPLAPTRSP
19	DSMEVKSLGKPERYKLLHV		A0A1D5NWV5;F1NFH6;A0A1D5NT64;A0A1D5NXV9;A0A1D5PJF6	2	-	VKSLGKPERY
19	DYFGGLKIVTPEEYYNVKP		Q5ZJ73;A0A1D5PYM8	Both	LKIVTPEEY	LKIVTPEEYY
19	EARKKLAMIRQQQYKFLPT		P54939;E1C2S1;A0A1D5PTR5	1	LAMIRQQQY	-
19	EDGLIKQIGENLIVPGGVK		Q90635;Q71SG2;Q71SG3;Q71SG4	2	-	IKQIGENLIV
19	EEDGEYSELLYKQGLGMPY		Q8QFX1;F1NHY2	Both	YKQGLGMPY	LYKQGLGMPY
19	EEPQAETPQSTLISLMLNQ	RFX8	A0A1L1RZD9	Neither	-	-
19	EGSEEIFKTEPLDYYKTYT		Q9W6V5;R4GJB9;F1P3J3	1	FKTEPLDYY	-
19	EKHSRLLVQGESELWVLPH		F1NUD4;A0A1L1RYW3	2	-	LLVQGESELW
19	ELDSNLYRIGQSKVFFRAG	MYH9	P14105	2	-	LYRIGQSKVF
19	ENIFHSMADILLREEDLKF		Q5ZIW5;F1NWG6;A0A1D5P566	2	-	ILLREEDLKF
19	ENRRLWYAPNQVFKIDEKT	JAK1	F1NMJ9	1	LWYAPNQVF	-
19	EQLGAFAAGVKQMLEDVQE	COG3	F1NXB9	Neither	-	-
19	ESKRQKPSVHSSRQMMPKP		A0A1D5PEE5	1	VHSSRQMMP	-
19	ESQIMVKLDVNNSMKDRKI		Q90997;F1NTM6;A0A1D5NZ05;A0A1D5PDQ5	2	-	MVKLDVNNSM
19	EVRRLIGLDAELSYVRNDV	RYK	F1NYV9	2	-	LIGLDAELSY
19	FAPEEISAMVLTKMKETAE		Q90593;A0A1D5PG73	1	ISAMVLTKM	-
19	FGSGFAAPFFIVRHQLLKK	COX7C	R4GLP0	1	FGSGFAAPF	-
19	FPADISSIGTGAILKKLPR	CAPN14	F1NGQ0	2	-	ISSIGTGAIL
19	FSTLLKPISEQIQMVQNLR		A0A1D5Q032	2	-	LKPISEQIQM
19	GAAKLKELSRRTTFIRVTQ	GMPR	R4GLI2	2	-	LKELSRRTTF
19	GDAGLRLLSEHLTMLQVLN	CMIP	A0A1D5PGH8	2	-	LRLLSEHLTM
19	GDSERIQMLEQQVLVYKDD		A0A1D5NW22;F1ND53	Neither	-	-
19	GEQFVKKIGGVFAFKIKDG		Q07598;A0A1L1RR82;F1NSS4	2	-	VKKIGGVFAF
19	GNRPTNSIMFTKLNPFTLG		F1NIJ6;A0A1L1RR26;A0A1D5PRS4;A0A1L1RPE8	1	IMFTKLNPF	-
19	GSITMQNIGAMSSYLFIVK		Q5F468;F1NYN4	2	-	MQNIGAMSSY
19	HDRTLTIVDTGIGMTKADL		P11501;A0A1D5PDI9;A0A1D5P5R0;A0A1D5PUL6	2	-	LTIVDTGIGM
19	IEELLQKIKQQQYKLDKQN	ANGPTL4	F1NUQ4	Neither	-	-
19	IMFHLEYLGLSAMMIRRSD	TLR1A	F6SU23	2	-	LEYLGLSAMM
19	IPQASEYQAKVMEQLSNLR		P08250;A0A1L1RJF5;A0A1D5PVD8;A0A1D5PZE3;A0A1L1RJ60	1	YQAKVMEQL	-
19	IQKGQQLGRMLPMQKVFPG		P08940;F1NEF7;A0A1D5NXQ1	2	-	GQQLGRMLPM
19	IQRILNQLGTPQDTHELRQ		A0A1L1RJZ0;A0A1L1RPK8;Q5ZMP2	2	-	LNQLGTPQDT
19	ISKGQVLGRMLPMQRVFPG		P08940;F1NEF7;A0A1D5NXQ1	Both	MLPMQRVFP	GQVLGRMLPM
19	ITDTLIPFGHAHLGTGDPY		Q90997;F1NTM6;A0A1D5NZ05;A0A1D5PDQ5	2	-	LIPFGHAHLG
19	ITYSLELLGRASTLKDDQK		Q5ZI89;E1C4H1	2	-	LELLGRASTL
19	IYYVYQQSGQISKLTKTSQ		F1NYL5;Q6J613	Neither	-	-
19	KELAKINIFYSEKLAEAQR	XPR1	E1C6K2	Neither	-	-
19	KLEDLKKLGTPIEMRYQEA	HSPH1	E1BT08	2	-	LKKLGTPIEM
19	KLYEDMRMEESAERLTSTP	IRF1	Q90876	1	YEDMRMEES	-
19	KPGEPIDLHMVEIMEMKHK	CCT6	Q5ZJ54	1	MVEIMEMKH	-
19	KPVSTDVIVLGRTNLLIPS		F1N9L3	2	-	VIVLGRTNLL
19	KTNEMLRGIKLLKLYAWEH		A0A1D5PKP6;A0A1D5PEY7;E1C949	2	-	LRGIKLLKLY
19	KVSGSQIVDIDKRKYLVPS	GABARAPL2	F1NNM2	2	-	IVDIDKRKYL
19	KYSERVYDACMEAFDCLPL		E1C2T7;Q5ZIM8	Neither	-	-
19	LAIWDTAGQERFRTLTPSY	RAB18	Q5ZLG1	Neither	-	-
19	LDDILLHHTEIVFARTSPQ		P09572;A0A1D5PE50;A0A1D5P0G4;A0A1D5PU80	Neither	-	-
19	LDDNTIRVLGRASLLSYHQ	NRROS	A0A1D5PG00	2	-	IRVLGRASLL
19	LDEGSLADLGGLHVLRLSH	LRIG1	E1C726	2	-	LADLGGLHVL
19	LDGGQVFEAGLAPYKLKPI		E1BQC2;A0A1D5P4L7	Neither	-	-
19	LDKLTGVFAPRPSTGPHKL		P47836;A0A1L1RXV4;F1NFC6;A0A1L1RUE5;A0A1D5PAB4	1	FAPRPSTGP	-
19	LDNKFHMLFTPSEQSSAWK	APOB	F1NV02	Neither	-	-
19	LDSNLYRIGQSKVFFRAGV	MYH9	P14105	2	-	LYRIGQSKVF
19	LEEIVEKQGDVIEYLQRHN	TMEM192	F1P5A2	2	-	VEKQGDVIEY
19	LKPQLSKLGVPLYAVVKEK	FAM213A	Q5ZI34	2	-	LSKLGVPLYA
19	LRSRLESLGTPGTWNHITD		P00504;F1NTM7	2	-	LESLGTPGTW
19	LVMEMAELGPLNKFLQKNR		F1N9Y5;A0A0A0MQ53	2	-	MAELGPLNKF
19	LVPNTKIQMSYSVKWKKSD	TM9SF3	F1NRG5	1	IQMSYSVKW	-
19	NDHYKVEGFPTIYFAPRDK		A0A1D5PWP7;A0A1L1RZU2	Both	VEGFPTIYF	YKVEGFPTIY
19	NDKGRLSKEDIERMVQEAE		O73885;A0A1L1RPG0;A0A1L1RJY5;F1NWP3;A0A1D5PFJ6;A0A1D5PYK0	2	-	LSKEDIERMV
19	NKMSMSTMNMPMAMKVLPL		F1NYL5;Q6J613	1	MSMSTMNMP	-
19	NNASLIGIGYTLALRPGVK		A0A1L1RQZ3;A0A1D5P9J9;A0A1L1RR38;A0A1L1RKA6;A0A1D5Q021	2	-	LIGIGYTLAL
19	NYGPGGSGGSGGYGGRSRY	HNRNPA2B1	Q5ZME1	Neither	-	-
19	PEAGILSYMNSGGLLSHSL	STK31	F1NP25	2	-	LSYMNSGGLL
19	PKGKKAKGKKVAPAPAVVK		P32429;A0A1L1RQD9;A0A1D5PPS5;F2Z4L5;A0A1L1RQ08;A0A1D5NWB9	1	VAPAPAVVK	-
19	QIESLSLNGVPNIFLSTKA	MDV096	Q77MP7	2	-	LSLNGVPNIF
19	QIHDIVLVGGSTRIPKIQK		O73885;A0A1L1RPG0;F1NWP3;A0A1D5PFJ6	2	-	IVLVGGSTRI
19	QKAEDDPQRQDILQAVNHL	TMEM260	F1NF74	Neither	-	-
19	QPRSLTAKLNNNIKYTKTE	APOB	F1NV02	2	-	TAKLNNNIKY
19	QQSGQISKLTKTSQTLKLE		F1NYL5;Q6J613	2	-	LTKTSQTLKL
19	QSGQISKLTKTSQTLKLES		F1NYL5;Q6J613	2	-	LTKTSQTLKL
19	RTLSDYNIQKESTLHLVLR		P0CG62;A0A1L1RWB4;P79781;A0A1D5PHP6;A0A1L1RYF6;A0A1D5P6T4;A0A1L1RVM5;A0A1L1RTJ9;A0A1L1RJ93;A0A1D5P546;A0A1D5NVA7	Neither	-	-
19	RYYTIENLDPSSHYVITLK		Q90610;F1NW32;A0A1D5PBD3	2	-	IENLDPSSHY
19	SDALETLGFLNHYQMKNPN		A0A1L1RMH8	2	-	LETLGFLNHY
19	SEPQEFSISGSVKYDKNKD	APOB	F1NV02	1	FSISGSVKY	-
19	SGASLASLTTQKKVEFVLK	ATRN	F1P2W2	2	-	LASLTTQKKV
19	SGNKIKDLGTIEPLKKLEN		A0A1D5NX28;A0A1D5P3M1;A0A1D5NYF7;A0A1D5PU39;A0A1D5P1D9;A0A1D5PEZ0;A0A1D5PHI5;A0A1D5PZL0;E1C2A1	2	-	IKDLGTIEPL
19	SGQISKLTKTSQTLKLESL		F1NYL5;Q6J613	2	-	LTKTSQTLKL
19	SPEEIAMATVTALRRTVPP		P53449;R4GM10	1	VTALRRTVP	-
19	SPRVKLLSPLGKPVTVQIS	MAN2A1	F1NKR1	2	-	LSPLGKPVTV
19	SPSAQLALIAASQNFLQPG		P54939;E1C2S1;A0A1D5PTR5	2	-	LALIAASQNF
19	SPSDLLRKHNQSTTSKAAI		A0A1L1RZ13	2	-	LRKHNQSTTS
19	SPSDPLELLGADTAERRLL	QSOX1	Q8JGM4	2	-	LELLGADTAE
19	SRSEVDLLDIRAEYKRMYG	ANXA11	A0A1D5PN32	1	IRAEYKRMY	-
19	SRWMINSVGTLNGLGKGEE	SLC7A14	F1P0N6	2	-	INSVGTLNGL
19	SSNRIIPQGADSTMLATKT		A0A1D5PJM6	2	-	IIPQGADSTM
19	TIGDMAALGVTESFQVKRQ		A0A1D5NUC1;A0A1L1S046;Q5F424	2	-	MAALGVTESF
19	TLPRAEFQRQVALSQVLAQ		A0A1D5P6S5;F1NZP1	Neither	-	-
19	TPEERHLSKMQNHGYENPT		A0A1D5PLD7;F1P0A9;A0A1D5PGC7;F1P0A7	Neither	-	-
19	TPLLRPLASVSTQSFGALS		Q90972;A0A1D5PEQ0;A0A1L1RM43	Neither	-	-
19	TSDVLDTLGRPGYYTLFAP		F1N8W3;F1P4N9	2	-	LDTLGRPGYY
19	TSPFMANVPLLLYPQDKPK		O13035;E1BSP1;A0A1L1RR94;A0A1D5PAE3	1	TSPFMANVP	-
19	VAPEEHPVLLTEAPLNPKA		P60706;Q5ZMQ2;P53478;A0A1L1RLK7;A0A1L1RRL2;A0A1D5PPD8;A0A1L1RPY3;A0A1D5NY71;A0A1D5P630	2	-	LLTEAPLNPK
19	VEDSQLTSISPGKELWFVK		A0A1D5P986	2	-	LTSISPGKEL
19	VGDKVMILARTGLWQEVVN		F1NBS9	2	-	LARTGLWQEV
19	VIYTRNTKGGDAPAAGEDA		A0A1L1RR89;A0A1L1RVH6;A0A1L1S0V3;F1NU56	Both	VIYTRNTKG	NTKGGDAPAA
19	VKDILDKLGDQIAVIHEKQ		F1NI75;A0A1D5PX29;A0A1D5Q017;A0A1D5P9A8	2	-	LDKLGDQIAV
19	VKHYKIRKLDNGGYYITTR		Q05876;P09324;F1NQU9;A0A1D5PB78	2	-	IRKLDNGGYY
19	VLPKEISTTGFTVPFIGFS	APOB	F1NV02	2	-	ISTTGFTVPF
19	VPLDVLIDVGEEQPVIAYR	IFNGR1	F1P571	2	-	LIDVGEEQPV
19	VPNTKIQMSYSVKWKKSDV	TM9SF3	F1NRG5	1	IQMSYSVKW	-
19	VPPSELKQLSAAGSKYIDT		A0A1D5PN61;A0A1D5P1X2	2	-	LKQLSAAGSK
19	VPQLALEKVPNLKFLDLNK	Lrrn1	A4ZZA2	Neither	-	-
19	VPRTEWIAAKADQQYWDGQ		P15979	1	IAAKADQQY	-
19	VPSPYEVRGFPTIYFAPAG	PDIA3	Q8JG64	Both	VRGFPTIYF	YEVRGFPTIY
19	VPYATSLTLAKQLSFYKIR	NEK9	F1NAG9	Neither	-	-
19	VQRLTYRRRLSYNTASNKT		A0A1D5PDP4;A0A1D5PN78;A0A1D5NTR6	Both	LTYRRRLSY	VQRLTYRRRL
19	VSLPLNTLGPVMKMEPLNN	AP2B1	A0A1D5P7Y8	2	-	LNTLGPVMKM
19	VSPGKLVVMQPEKFQSKHE	PDIA4	A0A1D5PWP7	1	LVVMQPEKF	-
19	VTIKIWDIGGQPRFRSMWE		F1P0Z7;Q5ZKQ8;F1NSI8	2	-	IWDIGGQPRF
19	YDIPEIRRFDPVPAQYVRV		A0A1D5NWW0;A0A1D5NXL0;E1BZ39;A0A1D5PPE9	1	FDPVPAQYV	-
19	YDNKLVKVPQLALEKVPNL	Lrrn1	A4ZZA2	Neither	-	-
19	YGRALQASALSAWRGQRDN		P53449;R4GM10	1	LQASALSAW	-
19	YKNLTSTSIMLFWSPPQKP		F1NSL6	1	LFWSPPQKP	-
19	YPEGRDIIVIGNDITYRIG		P11029;A0A1D5PL68;A0A1D5PBX7;F1NWT0;A0A1D5NTV3	2	-	IIVIGNDITY
19	YSTRLAMLSNNLTHWKKLP		A0A1D5PL90	Neither	-	-
19	YVYQQSGQISKLTKTSQTL		F1NYL5;Q6J613	Neither	-	-
20	ADDGKIVIFQSRPEVQYVPQ		A0A1D5NWB3;Q5ZLJ8	1	FQSRPEVQY	-
20	APGPLELDLTGDLESYKKQA	ARHGDIA	F1P3P3	2	-	LDLTGDLESY
20	APPQPPQRLEDIGPPVEFVY		A0A1D5PRA9	2	-	LEDIGPPVEF
20	CGPTMARAVVVNAAQLASYS	SLC25A11	A0A1D5PNK3	1	VNAAQLASY	-
20	DAAKNQVAMNPTNTVFDAKR		O73885;F1NWP3;A0A1D5PFJ6	1	VAMNPTNTV	-
20	DDHYFRSPPPYEQQMLSPSY	TBX4	O93288	1	FRSPPPYEQ	-
20	DGQAMLWDLNEGKHLYTLDG		P63247;A0A1L1RXA2;A0A1I7Q3Y2;A0A1L1RMJ5	2	-	LWDLNEGKHL
20	DGRTLSDYNIQKESTLHLVL		P0CG62;A0A1L1RWB4;P79781;A0A1D5PHP6;A0A1L1RYF6;A0A1D5P6T4;A0A1L1RVM5;A0A1L1RTJ9;A0A1L1RJ93;A0A1D5P546;A0A1D5NVA7	Neither	-	-
20	DIPEIRRFDPVPAQYVRVHP		A0A1D5NWW0;A0A1D5NXL0;E1BZ39;A0A1D5PPE9	1	FDPVPAQYV	-
20	DIQQLSQITPKVAVFYRASP	ATP2C1	A0A1D5P5I2	Neither	-	-
20	DPNPDDPLVPEIARIYKTDR		A0A1D5P0Q4;Q5ZL59;F6SQB5;A0A1D5P7A2;A0A1L1RT52;A0A1L1S060;A0A1D5PLI5	1	LVPEIARIY	-
20	DPSHRDISLAFFEAASMMRQ	JAK1	F1NMJ9	1	FEAASMMRQ	-
20	DTAGQERYHSLAPMYYRGAQ		Q5ZHW4;Q98932;A0A1D5PUC1;A0A1D5PKU6;A0A1D5NVA3;Q5ZIP7	1	YHSLAPMYY	-
20	EDKGGTSSLSASKWTTFLKA	SEMA7A	F1NIZ9	1	LSASKWTTF	-
20	EGDSERIQMLEQQVLVYKDD		A0A1D5NW22;F1ND53	Neither	-	-
20	EGEQFVKKIGGVFAFKIKDG		Q07598;A0A1L1RR82;F1NSS4	2	-	VKKIGGVFAF
20	EVGGTAQRWGHSTEVGGTAQ		A0A1L1RUW9	Both	EVGGTAQRW	AQRWGHSTEV
20	GAGGASILATAANLLRHYPT		A0A1D5PGR8;A0A1D5P204;A0A1D5PM66	Neither	-	-
20	GEGQIQSLSLRHDMQLSNEK	APOB	F1NV02	Neither	-	-
20	GFVKVVKNKAYFKRYQVKFR		P22451;A0A1D5PBA1;A0A1D5PK24;F2Z4K4	1	VKVVKNKAY	-
20	GNYGPGGSGGSGGYGGRSRY	HNRNPA2B1	Q5ZME1	Neither	-	-
20	GPGETAGPKFTGLGKEELLR		A0A1D5P7P7	2	-	FTGLGKEELL
20	GPPPQKVLPFPSQVVYNRVG	UST	F1NAG3	1	VLPFPSQVV	-
20	GRTLSDYNIQKESTLHLVLR		P0CG62;A0A1L1RWB4;P79781;A0A1D5PHP6;A0A1L1RYF6;A0A1D5P6T4;A0A1L1RVM5;A0A1L1RTJ9;A0A1L1RJ93;A0A1D5P546;A0A1D5NVA7	Neither	-	-
20	GTIGDMAALGVTESFQVKRQ		A0A1D5NUC1;A0A1L1S046;Q5F424	2	-	MAALGVTESF
20	GVMYSVEISYESCGKSILSH		F1N9L8	1	VMYSVEISY	-
20	IEEIPLAQVDIDKENEMLIT	USP7	Q6U7I1	Neither	-	-
20	IKPALDLLEPIEQKFVSISD		F1NCZ2;A0A1D5PXW8;A0A1L1RV98	Neither	-	-
20	ISRGTIEILSDVQLIKTGDK		P47826;A0A1D5PK69	2	-	IEILSDVQLI
20	IYYVYQQSGQISKLTKTSQT		F1NYL5;Q6J613	Neither	-	-
20	KFTQHNFQEVMESEEFMLLP		A0A1D5PY38;A0A1D5P2A9	Neither	-	-
20	KKDREVIEAKQKEHRMEYEK	MTIF2	A0A1D5PTW0	Neither	-	-
20	KKEPMKSVQKIGAALFFLSG	SLC38A2	Q5F468	2	-	VQKIGAALFF
20	KNSSSMATRPSPGKMEWIIP		Q98936;A0A1D5NTM8;F1NA27	Both	NSSSMATRP	MATRPSPGKM
20	KSDALETLGFLNHYQMKNPN		A0A1L1RMH8	2	-	LETLGFLNHY
20	LEELTRRAGGLYSRTSRPKP		A0A1L1RK36;F1NWG2	Both	YSRTSRPKP	LTRRAGGLYS
20	LPHTELTGLSGQAPYTLNFS		E1BYB2	2	-	LTGLSGQAPY
20	LPLQANIYPMTTMAYIQDSG	MAN2A1	F1NKR1	1	IYPMTTMAY	-
20	LPPVEHHDLTPSPDVPLAIM		A0A1L1RZ42;E1C958;A0A1L1RX51	Both	LTPSPDVPL	LTPSPDVPLA
20	LPSEGILYYVAIRQQHFTAK	LAMP3	E1BU34	1	YVAIRQQHF	-
20	NILYLLVDETAMPKGSGGPG	LMBR1	Q7ZUA6	2	-	LYLLVDETAM
20	PEPAKSAPAPKKGSKKAVTK		P0C1H3;P0C1H4;P0C1H5;Q9PSW9	Neither	-	-
20	PPQPPQRLEDIGPPVEFVYE		A0A1D5PRA9	2	-	LEDIGPPVEF
20	PPSELKQLSAAGSKYIDTEV		A0A1D5PN61;A0A1D5P1X2	2	-	LKQLSAAGSK
20	QMPWCYTTNATARWEYCTIP	PLG	F1NWX6	1	YTTNATARW	-
20	QQSGQISKLTKTSQTLKLES		F1NYL5;Q6J613	2	-	LTKTSQTLKL
20	QSGQISKLTKTSQTLKLESL		F1NYL5;Q6J613	2	-	LTKTSQTLKL
20	RASYNKIALECPIITLNVLP	SMCHD1	E1C832	Neither	-	-
20	REAVIAQISSHVKAIDTIYR		A0A1L1RU47;Q5F3N4	Neither	-	-
20	RISKGQVLGRMLPMQRVFPG		P08940;F1NEF7;A0A1D5NXQ1	Both	MLPMQRVFP	GQVLGRMLPM
20	RPIAAELESFMPQPFAGEIR		A0A1D5NZJ3;F1NCS3	1	LESFMPQPF	-
20	SDIDEIVLVGGSTRIPKIQQ		Q90593;A0A1D5PG73	2	-	IVLVGGSTRI
20	SGASLASLTTQKKVEFVLKE	ATRN	F1P2W2	2	-	LASLTTQKKV
20	SGQISKLTKTSQTLKLESLQ		F1NYL5;Q6J613	2	-	LTKTSQTLKL
20	SLKPQLSKLGVPLYAVVKEK	FAM213A	Q5ZI34	2	-	LSKLGVPLYA
20	SPRVKLLSPLGKPVTVQISA	MAN2A1	F1NKR1	2	-	LSPLGKPVTV
20	SPSDPLELLGADTAERRLLG	QSOX1	Q8JGM4	2	-	LELLGADTAE
20	SQIHDIVLVGGSTRIPKIQK		O73885;A0A1L1RPG0;F1NWP3;A0A1D5PFJ6	2	-	IVLVGGSTRI
20	SVNEIYLLDSGAQYKDGTTD	XPNPEP1	F1P0A1	2	-	IYLLDSGAQY
20	TPDSVIIESLGHEERYELLN	ATP8A1	F1NX55	2	-	IESLGHEERY
20	TPEYPEGRDIIVIGNDITYR		P11029;A0A1D5PL68;A0A1D5PBX7;F1NWT0;A0A1D5NTV3	2	-	IIVIGNDITY
20	TPIHVAAFMGHVNIVSQLMH		A0A1D5P8M1;A0A1D5PIW9;F1NNX7;A0A1D5PD49;A0A1D5PGX3	Neither	-	-
20	TSDVLDTLGRPGYYTLFAPT		F1N8W3;F1P4N9	2	-	LDTLGRPGYY
20	VEKIHVRLVKDYIVRLLKKK	TNFAIP2	F1P1L5	Neither	-	-
20	VETRDGQVINETSQHHDDLE		P09654;A0A1L1RXL9;F1NJ08;A0A1L1RRR9;A0A1L1RX27;A0A1L1RW09;A0A1D5NT62;A0A1L1RV87	Neither	-	-
20	VGAAKLKELSRRTTFIRVTQ	GMPR	R4GLI2	2	-	LKELSRRTTF
20	VPNTGAYLSLKDLPSQYSHG	IL2RB	F1NDV9	2	-	LSLKDLPSQY
20	VPNTKIQMSYSVKWKKSDVK	TM9SF3	F1NRG5	1	IQMSYSVKW	-
20	VPPSELKQLSAAGSKYIDTE		A0A1D5PN61;A0A1D5P1X2	2	-	LKQLSAAGSK
20	VPSPYEVRGFPTIYFAPAGK	PDIA3	Q8JG64	Both	VRGFPTIYF	YEVRGFPTIY
20	VPYATSLTLAKQLSFYKIRT	NEK9	F1NAG9	Neither	-	-
20	VRLRWAEILMPLLKKYKLNI		Q5ZKI6;F1P5A1	1	ILMPLLKKY	-
20	YPEQSHVERLASQLSYYTTG		F1NLT2	2	-	VERLASQLSY
20	YVYQQSGQISKLTKTSQTLK		F1NYL5;Q6J613	Neither	-	-
21	AAKVLEQLTGQTPVFSKARYT		A0A1D5P3B1;A0A1L1RPG7;A0A1D5PJ62;A0A1D5PJI7	2	-	LEQLTGQTPV
21	AEKLMKLQNQRGGRIFLQDIK	FTH	P08267	Neither	-	-
21	APPQPPQRLEDIGPPVEFVYE		A0A1D5PRA9	2	-	LEDIGPPVEF
21	APVSKVDLSHFSEERYKAIVK		P08836;R4GMB6;A0A1L1RIR9	1	LSHFSEERY	-
21	AQVIYTRNTKGGDAPAAGEDA		A0A1L1RR89;A0A1L1RVH6;A0A1L1S0V3;F1NU56	Both	VIYTRNTKG	NTKGGDAPAA
21	DGRTLSDYNIQKESTLHLVLR		P0CG62;A0A1L1RWB4;P79781;A0A1D5PHP6;A0A1L1RYF6;A0A1D5P6T4;A0A1L1RVM5;A0A1L1RTJ9;A0A1L1RJ93;A0A1D5P546;A0A1D5NVA7	Neither	-	-
21	DIPEIRRFDPVPAQYVRVHPE		A0A1D5NWW0;A0A1D5NXL0;E1BZ39;A0A1D5PPE9	1	FDPVPAQYV	-
21	DIQQLSQITPKVAVFYRASPR	ATP2C1	A0A1D5P5I2	Neither	-	-
21	DPSHRDISLAFFEAASMMRQV	JAK1	F1NMJ9	1	FEAASMMRQ	-
21	DVPSPYEVRGFPTIYFAPAGK	PDIA3	Q8JG64	Both	VRGFPTIYF	YEVRGFPTIY
21	EGTIGDMAALGVTESFQVKRQ		A0A1D5NUC1;A0A1L1S046;Q5F424	2	-	MAALGVTESF
21	EPSDTIENVKAKIQDKEGIPP		P0CG62;A0A1L1RWB4;P79781;A0A1D5PHP6;A0A1L1RYF6;A0A1D5P6T4;A0A1L1RTJ9;A0A1L1RJ93;A0A1D5P546;A0A1D5NVA7	Neither	-	-
21	FDENRRLWYAPNQVFKIDEKT	JAK1	F1NMJ9	1	LWYAPNQVF	-
21	GGNYGPGGSGGSGGYGGRSRY	HNRNPA2B1	Q5ZME1	Neither	-	-
21	GLNLLERLDLKNNLISTIDPG	GPR125	A0A1D5P2V0	2	-	LERLDLKNNL
21	GRISKGQVLGRMLPMQRVFPG		P08940;F1NEF7;A0A1D5NXQ1	Both	MLPMQRVFP	GQVLGRMLPM
21	GVMAIAQSLNTSQAQSVPVIN		A0A1D5PGQ8;E1C4J3	1	LNTSQAQSV	-
21	GVMVGMGQKDSYVGDEAQSKR		F1P476;P60706;P68034;Q5ZMQ2;P63270;P68139;P53478;P08023;A0A1L1RLK7;A0A1L1RPH2;A0A1D5NV17;A0A1I7Q414;A0A1D5PPD8;A0A1L1RPY3;A0A1L1RU07;A0A1D5NY71;A0A1D5P5D1;A0A1D5P630;A0A1D5PK53	Both	VGMGQKDSY	MVGMGQKDSY
21	HPQDSDRLLALSTDNGLWVSK	SORT1	A0A1D5PNT8	2	-	LLALSTDNGL
21	KMSMSTMNMPMAMKVLPLAPS		F1NYL5;Q6J613	1	MSMSTMNMP	-
21	KNKSSKSNKGSIDQSVLKELP		A0A1D5PGU3;F1NJ66;A0A1D5PIN0;A0A1D5PVC0	Neither	-	-
21	KPGEPIDLHMVEIMEMKHKSE	CCT6	Q5ZJ54	1	MVEIMEMKH	-
21	KRDAEAHPWLTDYDDLSSSSY		Q5ZMQ9;A0A1D5NTG1;F1NB93	2	-	LTDYDDLSSS
21	KSDIDEIVLVGGSTRIPKIQQ		Q90593;A0A1D5PG73	2	-	IVLVGGSTRI
21	KSQIHDIVLVGGSTRIPKIQK		O73885;A0A1L1RPG0;F1NWP3;A0A1D5PFJ6	2	-	IVLVGGSTRI
21	KTTSDYISPKRYDSIELRPVG	LOC422511	A0A1D5PGQ4	1	SDYISPKRY	-
21	LCSSRGSMMHLAEMLSFSGRK	MSTO1	H9L0M7	Neither	-	-
21	LDNKFHMLFTPSEQSSAWKLK	APOB	F1NV02	Neither	-	-
21	LPKLPNVQLLDVDAGFVHSDG		Q5ZMS2;A0A1D5PMU2;R4GL78	2	-	LPKLPNVQLL
21	MPDQISVSEFVSETNEDYKSP		A0A1D5P5F3;F1NKX8	1	FVSETNEDY	-
21	MQKEITALAPSTMKIKIIAPP		F1P476;P60706;P68034;Q5ZMQ2;P63270;P68139;P53478;P08023;A0A1L1RTU4;A0A1L1RY56;A0A1L1RRL2;A0A1L1RPH2;A0A1I7Q414;A0A1L1RUQ9;A0A1L1RJ66;A0A1L1RJ52;A0A1L1RRH8;A0A1D5P5D1;A0A1D5P630;A0A1D5PK53;A0A1L1RVP5;A0A1L1RYI0;A0A1D5P681;A0A1L1RN10;A0A1D5PSY6;A0A1L1RRX5	1	LAPSTMKIK	-
21	NLLVVFFQPWVQFWRSGTRLP	XKRX	F1P2I0	1	VFFQPWVQF	-
21	NLSGGQKQRVSLARAVYNDAD	ABCC2	E1C6S5	Both	LSGGQKQRV	NLSGGQKQRV
21	RVEAMLCDKKEAQQLYKATPG		R4GHC5;A0A1D5PCI7	Neither	-	-
21	SGASLASLTTQKKVEFVLKEL	ATRN	F1P2W2	2	-	LASLTTQKKV
21	SIQMDARAGESMYLFEKSESP	ECT2	E1BWT7	1	YLFEKSESP	-
21	SLEELTRRAGGLYSRTSRPKP		A0A1L1RK36;F1NWG2	Both	YSRTSRPKP	LTRRAGGLYS
21	SLVSKGTLVQTKGTGASGSFK		P09987;F1NPJ2	2	-	VQTKGTGASG
21	SPRDLKVKYLSTMETLTKYYG	JAK1	F1NMJ9	Both	STMETLTKY	LSTMETLTKY
21	SRPKLVDDIKQKLRSLGSDPG	APAF1	F1P1P3	Neither	-	-
21	TAAILQKEGLAALAYHAGLTD		Q9I920;F1P3V1;A0A1L1RX68;A0A1D5PWU9	2	-	LQKEGLAALA
21	TPDSVIIESLGHEERYELLNV	ATP8A1	F1NX55	2	-	IESLGHEERY
21	TPQDTHELRQQLQQKQQYTNQ		A0A1L1RJZ0;A0A1L1RPK8;Q5ZMP2	Neither	-	-
21	TPSSGSTYACKVEHETLKEPQ	B2M	P21611	1	VEHETLKEP	-
21	TVETRDGQVINETSQHHDDLE		P09654;A0A1L1RXL9;F1NJ08;A0A1L1RRR9;A0A1L1RX27;A0A1L1RW09;A0A1D5NT62;A0A1L1RV87	Neither	-	-
21	VPDLKDLEPIGKASLVKSTPV	PDCD6IP	Q5ZJ70	2	-	LEPIGKASLV
21	VPPSELKQLSAAGSKYIDTEV		A0A1D5PN61;A0A1D5P1X2	2	-	LKQLSAAGSK
21	VPRTEWIAAKADQQYWDGQTQ		P15979	1	IAAKADQQY	-
21	VPSPYEVRGFPTIYFAPAGKK	PDIA3	Q8JG64	Both	VRGFPTIYF	YEVRGFPTIY
21	YDIPEIRRFDPVPAQYVRVHP		A0A1D5NWW0;A0A1D5NXL0;E1BZ39;A0A1D5PPE9	1	FDPVPAQYV	-
22	ADVGEEFNQEAEYGGHDQIDLY		Q5ZL34;A0A1L1RSM8;A0A1L1RSF9;F1NGU9	1	EEFNQEAEY	-
22	APPQPPQRLEDIGPPVEFVYEV		A0A1D5PRA9	2	-	LEDIGPPVEF
22	DNLPELTKLEATNNPKLSYIHR	Lrrn1	A4ZZA2	2	-	LTKLEATNNP
22	EDGRTLSDYNIQKESTLHLVLR		P0CG62;A0A1L1RWB4;P79781;A0A1D5PHP6;A0A1L1RYF6;A0A1D5P6T4;A0A1L1RVM5;A0A1L1RTJ9;A0A1L1RJ93;A0A1D5P546;A0A1D5NVA7	Neither	-	-
22	EGERSPNEEYTWEEDPLAGIIP	KIF11	A0A1D5NUY2	1	GERSPNEEY	-
22	EKKLSPITYPQGLALAKEIDSV	RAC2	Q5F337	Both	LSPITYPQG	LSPITYPQGL
22	ELRPTLSELGISTPEELGLDKA		E1C043	2	-	LSELGISTPE
22	EMKEFKMEVYQQQIEMEKLNHQ		A0A1D5PV03;A0A1D5Q000;A0A1D5PAS4;E1C245;A0A1D5PRV1	1	MKEFKMEVY	-
22	EPVQLETLSIRGNNIRYFILPD		A0A1D5PV79;A0A1D5PGA0	2	-	LSIRGNNIRY
22	GGGSRPSSGTRYITSSTRYSLG		P09654;F1NJ08	1	SRPSSGTRY	-
22	GLGLQEMMLGLLMGAGAVQPTV		A0A1D5P702	2	-	LQEMMLGLLM
22	GPDAMYVKLISSDGHEFIVKRE	TCEB1	Q5ZJT7	2	-	ISSDGHEFIV
22	GVMVGMGQKDSYVGDEAQSKRG		F1P476;P60706;P68034;Q5ZMQ2;P63270;P68139;P53478;P08023;A0A1L1RLK7;A0A1L1RPH2;A0A1D5NV17;A0A1I7Q414;A0A1D5PPD8;A0A1L1RPY3;A0A1L1RU07;A0A1D5NY71;A0A1D5P5D1;A0A1D5P630;A0A1D5PK53	Both	VGMGQKDSY	MVGMGQKDSY
22	IYYVYQQSGQISKLTKTSQTLK		F1NYL5;Q6J613	Neither	-	-
22	KAKLAIWDTAGQERFRTLTPSY	RAB18	Q5ZLG1	Neither	-	-
22	KDVGSVLALAKHVAFLEPSAGA	GPRIN1	A0A1L1RXI4	Both	LALAKHVAF	VLALAKHVAF
22	KGVVTLLSDYEVCKEGDILTPE		A0A1D5NUB5;F1P353	Neither	-	-
22	KKLLKRRKFVRRRIKEGRKKKR		A0A1L1RYK6;Q5ZJI3	Neither	-	-
22	KLSTANPTMVLQVQMLVAELRR		A0A1D5PE85;A0A1D5NWB7;E1BW33	2	-	LSTANPTMVL
22	KLVDFGSAAKMTVNKMVNAKLP		E1C849	2	-	LVDFGSAAKM
22	KPELIDLLLISTNPYDFAYVSQ		A0A1D5PRT0;A0A1D5PFA3;A0A1D5PAW6	Neither	-	-
22	KPHVPLDVLIDVGEEQPVIAYR	IFNGR1	F1P571	2	-	LIDVGEEQPV
22	KTRQSENLDSRFLTPDGYPSSP		E1BQZ3;A0A1L1RZ06	2	-	LTPDGYPSSP
22	KVMLQAARYSLCTEETPEMTSL	VRTN	A0A1D5PDU0	1	KVMLQAARY	-
22	NKMSMSTMNMPMAMKVLPLAPS		F1NYL5;Q6J613	1	MSMSTMNMP	-
22	PILTPLSPSSPNVPILTPRFPS		A0A1D5PC72;A0A1D5PRI9	Both	LSPSSPNVP	LTPLSPSSPN
22	QDLVYDLSTSGSGSGLPLFVQR	ACVR1B	A0A1D5PT02	2	-	LSTSGSGSGL
22	QPANKMSMSTMNMPMAMKVLPL		F1NYL5;Q6J613	1	MSMSTMNMP	-
22	RAQVIYTRNTKGGDAPAAGEDA		A0A1L1RR89;A0A1L1RVH6;A0A1L1S0V3;F1NU56	Both	VIYTRNTKG	NTKGGDAPAA
22	SLNLRETNIESQPIVDTHSKRT		P09654;A0A1L1RXL9;F1NJ08;A0A1L1RRR9;A0A1L1RX27;A0A1L1RW09;A0A1D5NT62;A0A1L1RV87	Neither	-	-
22	TPEYPEGRDIIVIGNDITYRIG		P11029;A0A1D5PL68;A0A1D5PBX7;F1NWT0;A0A1D5NTV3	2	-	IIVIGNDITY
22	VPPSELKQLSAAGSKYIDTEVE		A0A1D5PN61;A0A1D5P1X2	2	-	LKQLSAAGSK
22	VQCDFSAPTTPSRKCHSLPASP		A0A1D5PXB8;R4GJB8	1	FSAPTTPSR	-
22	VQRLTYRRRLSYNTASNKTRLS		A0A1D5PDP4;A0A1D5PN78;A0A1D5NTR6	Both	LTYRRRLSY	VQRLTYRRRL
22	WAPPDGYAPPPAWYPPAYQEPL		A0A1L1RSG7;E1C0G7	1	WYPPAYQEP	-
22	YDIPEIRRFDPVPAQYVRVHPE		A0A1D5NWW0;A0A1D5NXL0;E1BZ39;A0A1D5PPE9	1	FDPVPAQYV	-
22	YLQVIHFGTLLNGKNLSVADGV	PAPSS2	F1NPR8	2	-	LQVIHFGTLL
22	YVYQQSGQISKLTKTSQTLKLE		F1NYL5;Q6J613	Neither	-	-
23	ATAVGSVGTSRVLPAAVPKGTSP		A0A1D5NVU3	2	-	VGSVGTSRVL
23	DKPHVPLDVLIDVGEEQPVIAYR	IFNGR1	F1P571	2	-	LIDVGEEQPV
23	DRMQKEITALAPSTMKIKIIAPP		F1P476;P60706;P68034;Q5ZMQ2;P63270;P68139;P53478;P08023;A0A1L1RTU4;A0A1L1RY56;A0A1L1RRL2;A0A1L1RUQ9;A0A1L1RJ52;A0A1L1RRH8;A0A1D5P5D1;A0A1D5P630;A0A1L1RVP5;A0A1L1RYI0;A0A1D5P681;A0A1L1RN10;A0A1D5PSY6;A0A1L1RRX5	1	LAPSTMKIK	-
23	DSSNIPLILNPLVPSEGTDQPQS		E1BSY4	2	-	VPSEGTDQPQ
23	EEGEQFVKKIGGVFAFKIKDGPG		Q07598;A0A1L1RR82;F1NSS4	2	-	VKKIGGVFAF
23	EPVQLETLSIRGNNIRYFILPDS		A0A1D5PV79;A0A1D5PGA0	2	-	LSIRGNNIRY
23	GATVETMLENISVKTDMFPPSPS		A0A1D5PPQ9	Both	ISVKTDMFP	LENISVKTDM
23	IGRIEDVTPIPSDSTRRKGGRRG		Q5ZHW8;A0A1D5PK33;A0A1L1RZW6	1	VTPIPSDST	-
23	IKTVETRDGQVINETSQHHDDLE		P09654;A0A1L1RXL9;F1NJ08;A0A1L1RRR9;A0A1L1RX27;A0A1L1RW09;A0A1D5NT62;A0A1L1RV87	Neither	-	-
23	IPNKHDRTLTIVDTGIGMTKADL		P11501;A0A1D5PDI9;A0A1D5P5R0;A0A1D5PUL6	2	-	LTIVDTGIGM
23	KAEKADKKDEEKKDEEEKDEKEE		A0A1D5PV47;E1BSW5	Neither	-	-
23	KGHEYTNIKYSLSDQTSGDQSPL	PTPN11	Q90687	2	-	DQTSGDQSPL
23	KLQDVFEMRFAKMPDEPAEAPPP	BRD3	E1C8U8	1	FEMRFAKMP	-
23	KMQCCCDSGRCWSSTAASAPEMC	FBN1	F1NII7	1	WSSTAASAP	-
23	KRCKQLEGTQAESNKKMEENEKE	KIF5B	E1C3A1	Neither	-	-
23	KSGVVECRRMSCPPLDCPPDALP		A0A1D5PFI4;A0A1D5P1R6;F1NMJ0;A0A1D5PUG1	Neither	-	-
23	LDNKFHMLFTPSEQSSAWKLKSQ	APOB	F1NV02	Neither	-	-
23	LEDGRTLSDYNIQKESTLHLVLR		P0CG62;A0A1L1RWB4;P79781;A0A1D5PHP6;A0A1L1RYF6;A0A1D5P6T4;A0A1L1RVM5;A0A1L1RTJ9;A0A1L1RJ93;A0A1D5P546;A0A1D5NVA7	Neither	-	-
23	LQDLVYDLSTSGSGSGLPLFVQR	ACVR1B	A0A1D5PT02	2	-	LSTSGSGSGL
23	PALYNVVPVTECCTPAMLFSAPS	TMEM246	F1N9A9	Neither	-	-
23	PPHSPQGANMEPMTVYASVMLPI		A0A1L1RUH5	1	ANMEPMTVY	-
23	QGVMVGMGQKDSYVGDEAQSKRG		F1P476;P60706;P68034;Q5ZMQ2;P63270;P68139;P53478;P08023;A0A1L1RPH2;A0A1D5NV17;A0A1I7Q414;A0A1D5PPD8;A0A1L1RPY3;A0A1L1RU07;A0A1D5NY71;A0A1D5P5D1;A0A1D5P630;A0A1D5PK53	Both	VGMGQKDSY	MVGMGQKDSY
23	RGTGQVPEYDEPSSWSAPAAASP		F1NEX7	Both	WSAPAAASP	VPEYDEPSSW
23	RRTSPSNFKVRFFVLTKSKLAYY		A0A1D5PVK4;E1C6Q5	Both	LTKSKLAYY	VLTKSKLAYY
23	SRKQLGRIMLKGDNITLLQSVSN		P62303;A0A1L1RIP2	2	-	IMLKGDNITL
23	TQPANKMSMSTMNMPMAMKVLPL		F1NYL5;Q6J613	1	MSMSTMNMP	-
23	VPPSELKQLSAAGSKYIDTEVEN		A0A1D5PN61;A0A1D5P1X2	2	-	LKQLSAAGSK
23	VPPYDMKAYYGRSIDFRDPFEKE		R4GFX3;A0A1D5P3C4;E1C4G3	1	VPPYDMKAY	-
23	VPQLALEKVPNLKFLDLNKNPIH	Lrrn1	A4ZZA2	Neither	-	-
23	YVYQQSGQISKLTKTSQTLKLES		F1NYL5;Q6J613	Neither	-	-
24	APPQPPQRLEDIGPPVEFVYEVVN		A0A1D5PRA9	2	-	LEDIGPPVEF
24	AVGPLIVLFMVLHAVSRVFIRELK		A0A1D5PN14;A0A1D5NVK0;A0A1D6UPR8	1	FMVLHAVSR	-
24	DDDDLNWDQVNTLTKPTSDQWLPS		A0A1D5PX34;A0A1D5PKL5;A0A1D5PHX3	Both	LTKPTSDQW	LTKPTSDQWL
24	DQREEELGEYYMKKYAKSSVGETV		Q5ZI08;A0A1D5P5C8	1	LGEYYMKKY	-
24	DRMQKEITALAPSTMKIKIIAPPE		F1P476;P60706;P68034;Q5ZMQ2;P63270;P68139;P53478;P08023;A0A1L1RTU4;A0A1L1RY56;A0A1L1RRL2;A0A1L1RUQ9;A0A1L1RJ52;A0A1L1RRH8;A0A1D5P5D1;A0A1D5P630;A0A1L1RVP5;A0A1L1RYI0;A0A1D5P681;A0A1L1RN10;A0A1D5PSY6;A0A1L1RRX5	1	LAPSTMKIK	-
24	EDDEDMQDMDEMNDYNESPDDGEI		A0A1D5PUJ5;A0A1D5P1T1	2	-	MQDMDEMNDY
24	EDFEDNGDRSRHRAPRNARMSAPS	Gga.21042	F1NX05	2	-	FEDNGDRSRH
24	ERRAAMENQRSYSMERTREAQGPS		A0A1D5NXC8;A0A1D5PG07	1	YSMERTREA	-
24	FIESCVEKMQPQLEDSVTQKSEPS		E1BZI5;A0A1D5P2P4	Neither	-	-
24	GVGVLPGAGIPQVGVQPGAKPPKF		P07916;A0A1D5PTG3	Both	VGVQPGAKP	VQPGAKPPKF
24	IHNLGHPVVDSCRQHHYDLPVSPV		A0A1D5PCN0;A0A1D5P9Y5;A0A1D5PEI2;F1NZS2	1	VDSCRQHHY	-
24	IRQCPDVFPLLQEARMYHLSGNEI	KLHL6	F1P3D7	Neither	-	-
24	KDTHEPDSPGMFSRTREKESSWWM		A0A1L1RNK5	1	FSRTREKES	-
24	KLNEECNRWNKPRGHSLDAETSYN		A0A1L1RXI2	Both	HSLDAETSY	GHSLDAETSY
24	LIKTVETRDGQVINETSQHHDDLE		P09654;A0A1L1RXL9;F1NJ08;A0A1L1RRR9;A0A1L1RX27;A0A1L1RW09;A0A1D5NT62;A0A1L1RV87	Neither	-	-
24	LPAECLEIDGDWNTLPVIFEDRYM	FAM135B	A0A1D5NX74	Both	LPVIFEDRY	LPVIFEDRYM
24	LPELWLGQNEFDFMTDFVCKQQPS	CITED2	Q9DDW4	Neither	-	-
24	LQDLVYDLSTSGSGSGLPLFVQRT	ACVR1B	A0A1D5PT02	2	-	LSTSGSGSGL
24	PGQRGLSGIPGAKGEPGIPGIGLP	COL4A5	F1NDF5	Both	LSGIPGAKG	LSGIPGAKGE
24	QYWKQFHHMCYWELMWCFTYKRQW	TTC39A	E1C8P3	1	WKQFHHMCY	-
24	SLVSKGTLVQTKGTGASGSFKLNK		P09987;F1NPJ2	2	-	VQTKGTGASG
24	TTQGIDMISKMLKMQMLEDEDDLA		F1NKL4;A0A1D5PWZ1;A0A1D5PDH9	2	-	IDMISKMLKM
25	DRMQKEITALAPSTMKIKIIAPPER		F1P476;P60706;P68034;Q5ZMQ2;P63270;P68139;P53478;P08023;A0A1L1RTU4;A0A1L1RY56;A0A1L1RRL2;A0A1L1RUQ9;A0A1L1RJ52;A0A1L1RRH8;A0A1D5P5D1;A0A1D5P630;A0A1L1RVP5;A0A1L1RYI0;A0A1D5P681;A0A1L1RN10;A0A1D5PSY6;A0A1L1RRX5	Neither	-	-
25	EEKMRKQMQKEEYWRRREEEERWRM		A0A1D5PSG7;A0A1D5P982;F1NLI6;A0A1D5P5F2;A0A1D5PKM1	1	RKQMQKEEY	-
25	EEPEEEDEDVKAEREAVKNAIAAPS	ABCA8	F1NW73	Neither	-	-
25	EMEEQMRRQREENYSRMGYMDPRER		A0A1D5PPW4;F1P555;A0A1D5P8I3	1	YSRMGYMDP	-
25	ENSVTTEHVVYGTEPFCGRFSARSP		A0A1D5P7Z4	1	HVVYGTEPF	-
25	FEDFREEQCRQWDPYFEYQNTKHHW		A0A1D5PAK0	1	YFEYQNTKH	-
25	GIKLPSKLQKITGRDDFPKKLLRIS	KCNJ3	Q90854	2	-	LQKITGRDDF
25	GPYGGGNYGPGGSGGSGGYGGRSRY	HNRNPA2B1	Q5ZME1	Neither	-	-
25	HVTVLIIGIGLIAGITLFLLLSLLL	ITGA4	A0A1D5PKL9	2	-	VLIIGIGLIA
25	IDDLDIQQLSQITPKVAVFYRASPR	ATP2C1	A0A1D5P5I2	Neither	-	-
25	INDWRRFKQLETEQRQEQRREMERL	PDCL	E1BQM7	2	-	FKQLETEQRQ
25	IQREREELRRQHEQLRYEQERRSAM	SAFB	H9L022	2	-	LRRQHEQLRY
25	KEMIDKWEDRWEWLRLILEVHQFSR		A0A1D5NUY5;A0A1D5P797;A0A1D5PJY1	2	-	WEDRWEWLRL
25	KKRVFPFMRKQRHSSPSPALLLPAG	RGS11	A0A1D5PD58	1	FPFMRKQRH	-
25	KQLEDGRTLSDYNIQKESTLHLVLR		P0CG62;A0A1L1RWB4;P79781;A0A1D5PHP6;A0A1L1RYF6;A0A1D5P6T4;A0A1L1RVM5;A0A1L1RTJ9;A0A1L1RJ93;A0A1D5P546;A0A1D5NVA7	Neither	-	-
25	KRRQAREQREREERERREQEEQERR	MAP7D1	F1NYV3	Neither	-	-
25	KRVAETWMDEFAEYIYQRRPEYRHL	Gga.8416	A0A1D5PUA8	1	YIYQRRPEY	-
25	KWHKKQHKHHRQRQFNDLWVRIEDR	TRABD2B	A0A1D5PUG0	1	HKHHRQRQF	-
25	LDRERLERERLERERMHIEQERRRE		A0A1D5PAU0;H9KZ12	Neither	-	-
25	LLIKTVETRDGQVINETSQHHDDLE		P09654;A0A1L1RXL9;F1NJ08;A0A1L1RRR9;A0A1L1RX27;A0A1L1RW09;A0A1D5NT62;A0A1L1RV87	Neither	-	-
25	MDEELRQREREREREREKEREREAD		A0A1D5PXU8;A0A1D5PT85	Neither	-	-
25	NSPWVVQLFYAFQDDRYLYMVMEYM		A0A1D5PK41;F1NRH6	1	FYAFQDDRY	-
25	NYMMNFSRQHGLRHFYNRRRRSLRR		O93574;F1NE63	1	YMMNFSRQH	-
25	PGQRGLSGIPGAKGEPGIPGIGLPG	COL4A5	F1NDF5	Both	LSGIPGAKG	LSGIPGAKGE
25	PSPSMTSSSQRRSSIPTAHDQQPPP		A0A1D5P0K2;A0A1D5PF47;A0A1D5NWA9	1	IPTAHDQQP	-
25	QPANKMSMSTMNMPMAMKVLPLAPS		F1NYL5;Q6J613	1	MSMSTMNMP	-
25	QTPIYSSSTGQWDLWPELPSHLDPS		A0A1L1RTM2	1	IYSSSTGQW	-
25	QTQGFWMGLFLLNPDEGFTWIDGSP	MRC1L-D	M1XJF4	2	-	LFLLNPDEGF
25	QTSVIRIPFAVENHDEDEDKENASP	BORA	Q5F3S1	Neither	-	-
25	RRWCMGYERRSGYYTVYKQVYRMEH	LOC424998	F1NXF9	1	YYTVYKQVY	-
25	SGERIQFGSNVNFIFETHNLSCASP		A0A1D5NTK0;A0A1D5PUX4;A0A1D5NZX5;A0A1D5PDR9	1	IQFGSNVNF	-
25	SKHRAQVIYTRNTKGGDAPAAGEDA		A0A1L1RR89;A0A1L1RVH6;A0A1L1S0V3;F1NU56	Both	VIYTRNTKG	NTKGGDAPAA
25	TQCRNWLKTGNCLYGNTCRFVHGPS	ZC3H13	E1BXC5	Neither	-	-
25	TTESKLVEAFSNKFHRGEECRNMSG		A0A1L1RMT7;E1C703	1	LVEAFSNKF	-
25	VSPSLALLANNLSMPPSDLPPGASP		Q5F3U0;A0A1D5PUD3;A0A1L1RP89;E1BRK2	Both	LSMPPSDLP	LALLANNLSM
25	YFCYFRYYFRYFIFFLIFPLFFLTC		A0A1L1RQP0	Both	YFRYYFRYF	IFFLIFPLFF
25	YVYQQSGQISKLTKTSQTLKLESLQ		F1NYL5;Q6J613	Neither	-	-
25	YYFTEYFNIPYEWEEMPRWYVLLAQ		Q5ZLL6;F1P3A9;A0A1L1RM31	1	FTEYFNIPY	-
