# Supplementary material for: The dominantly expressed class II molecule from a resistant MHC haplotype presents only a few Marek’s disease virus peptides by using an unprecedented binding motif
Source: PLoS Biol. 2021 Apr 26;19(4):e3001057. doi: 10.1371/journal.pbio.3001057 (PMC8101999; doi:10.1371/journal.pbio.3001057)
Supplement: S2 Data — (XLSX) [file pbio.3001057.s016.xlsx]

## Sheet: S2. 2019 uninfected
	2019							Statistics
	uninfected bursal B cells
	MHC class II by 2G11 mAb							Motif	Counts	%		BLB Motif	Count	%
								1	237	32.7348		1	274.5	46.6837
	m indicates oxidized methionine							2	276	38.1215		2	313.5	53.3163
Length	Sequence	Gene	Protein Group Accessions	BLB Motif	9mer Core	10mer Core		Both	75	10.3591
8	NPFVTSDR		F2Z4K6;A0A1L1RLA3;A0A1D5PUF9	Neither	-	-		Neither	136	18.7845
8	LDDIIKLN		Q5ZJ20;E1C2L5;A0A1I7Q401	Neither	-	-		Total	724	100		Total	588
8	EDLALYLK	RC3H2	F1NZ02	Neither	-	-
8	VDPVNFKL		P02001;P01994;P02007;A0A1L1RIU6;A0A1L1RMM1;A0A1I7Q446;A0A1L1RN90;A0A1L1RIN7	Neither	-	-
8	LDPENPTK		A0A1D5PR40;A0A1D5P149;A0A1D5PR07;A0A1L1RJD3	Neither	-	-
9	SQHYHQGYY	HNRNPU	F1NSP8	Neither	-	-		the number of peptides is in brackets
9	VEHPFGGGN		A0A1L1RKP3;A0A1L1RRR6;F1NIX0	Neither	-	-
9	LERGIGGGN	HNRNPM	F7B5K7	Neither	-	-
9	YELGRPPAN		F1NB02;A0A1D5PT58	Neither	-	-
9	REEVVKEHD		F1NYA2;A0A1L1S0V6	Neither	-	-
9	LDPENPTKS		A0A1D5PR40;A0A1D5PR07;A0A1L1RJD3	Neither	-	-
10	TLERGIGGGN	HNRNPM	F7B5K7	Neither	-	-
10	AKDIGFIKLD	RPS29	E1C3G8	Neither	-	-
10	TGGKILGFFF		F1NXW3;A0A1L1RZE7	Neither	-	-
10	NETNEIANAN		A0A1D5PW24;A0A1L1S086;A0A1L1S0K4;Q5ZKK8	Neither	-	-
10	KVHGSLARAG		A0A1L1RWQ5;A0A1L1RTC9;A0A1D5PQV1	Neither	-	-
10	KDPELLEPIP		A0A1L1RSZ3;A0A1D5NUC9;A0A1L1RLB0;R4GIQ2	Neither	-	-
10	KRRGFVFITF		F1NIB4;Q90602	Neither	-	-
10	HGIAQQGGGW		A0A1D5PXQ7	Neither	-	-
11	NPVEHPFGGGN		A0A1L1RKP3;A0A1L1RRR6;F1NIX0	Neither	-	-
11	TGPNLHGLFGR	CYC	P67881	Neither	-	-
11	YDALDVANKIG		E1BS06;A0A1D5NWP9;A0A1D5PX26;A0A1L1RP25	1	YDALDVANK	-
11	RPPKVKmEQRE		F1ND15;A0A1L1RQY8	Neither	-	-
11	KPREEVVKEHD		F1NYA2;A0A1L1S0V6	Neither	-	-
11	TNNLRPKKKVK		P62985;O42388	Neither	-	-
11	VISEEEKNFKA		P41125;A0A1L1RX50;A0A1L1RJ56;A0A1I7Q3Z6	1	ISEEEKNFK	-
11	GRRGGLLLFmI	SLC22A23	F1P4D6	Neither	-	-
11	KTLEEAWQGSN		Q5ZKZ4;A0A1D5PYG3	Neither	-	-
11	QLAELNKNPVE	UBE2G1	Q5ZLH8	1	LAELNKNPV	-
12	VVPTFGKKKGPN		A0A1L1RWQ5;A0A1L1RTC9;A0A1D5PQV1	1	VPTFGKKKG	-
12	RNGLSEAGTGSN		A0A1L1RL45;A0A1D5P5G1;A0A1L1RME4;Q5ZLB3	Neither	-	-
12	FELGGDKKRKGQ		F1NIK4;A0A1D5NZF3	Neither	-	-
12	SSHKTFKIKRFL	RPL39	Q98TF5	Neither	-	-
12	ALPFYFRFLPNY	WBP1L	A0A1D5P854	1	PFYFRFLPN	-
12	SLKGVDPKFLRN		R4GL66;A0A1L1RYB3;A0A1L1RNZ2	Neither	-	-
12	AKPREEVVKEHD		F1NYA2;A0A1L1S0V6	Neither	-	-
12	GKLYLIGIAAIV	CD81	F1NW06	2	-	LYLIGIAAIV
12	SLQNIGAmLSYL	SLC38A1	F1NYN5	2	-	LQNIGAMLSY
12	FGLPHGGGGGGG	POU4F2	A0A1D5PZI1	2	-	LPHGGGGGGG
12	ALQPARGQIIKV		A0A1D5PPY4;A0A1D5P4Y7;A0A1D5PZG1;A0A1D5NTN6;A0A1D5PDI8	2	-	LQPARGQIIK
13	YPPPPPPPPPSRK	DDX17	A0A1D5PD32	1	YPPPPPPPP	-
13	NPIIYAFIGVKFR	CXCR5	G4U4M4	Neither	-	-
13	YDALDVANKIGII		E1BS06;A0A1D5NWP9;A0A1D5PX26;A0A1L1RP25	Both	YDALDVANK	LDVANKIGII
13	FGETLERGIGGGN	HNRNPM	F7B5K7	Neither	-	-
13	PRKIEEIKDFLLT		E1BU66;A0A1D5NV37	Neither	-	-
13	SGSGSGGYGGRRF		A0A1D5PXH1;A0A1D5P5E1;E1BZE6	Neither	-	-
13	AKEAAEQDVEKKK		P41125;A0A1L1RX50;A0A1L1RJ56;A0A1I7Q3Z6	Neither	-	-
13	SSHKTFKIKRFLA	RPL39	Q98TF5	Neither	-	-
13	KRmTIIGEILSFR		A0A1D5PV09;A0A1D5PAV1	2	-	MTIIGEILSF
13	RNPIVmLGIAVHF		E1BSA8;A0A1L1RMT0	2	-	IVMLGIAVHF
13	KKVKGKILAKRIN		A0A1D5NUC9;A0A1L1RLB0;R4GIQ2	Neither	-	-
13	GKLYLIGIAAIVV	CD81	F1NW06	2	-	LYLIGIAAIV
13	ILYYVAIRQQHFT	LAMP3	E1BU34	Both	YVAIRQQHF	LYYVAIRQQH
13	HFELGGDKKRKGQ		F1NIK4;A0A1D5NZF3	Neither	-	-
13	KKPGEVKELVLDN		Q5ZMN0;A0A1L1RVX5	Neither	-	-
13	GDIFSFPSVDYEK		A0A1D5PKP8;F1NWP6	1	IFSFPSVDY	-
13	GILYYVAIRQQHF	LAMP3	E1BU34	Both	YVAIRQQHF	LYYVAIRQQH
13	IYYVYQQSGQISK		F1NYL5;Q6J613	Neither	-	-
13	PPVQGEIVEGADN		Q06066;F1NFC0;A0A1L1RNC5;A0A1L1RT77;A0A1D5PN25;A0A1L1RIP6;A0A1L1S0D1;F1NKY2	Neither	-	-
13	SGGSGGYGGRSRY	HNRNPA2B1	Q5ZME1	Neither	-	-
13	SGKLYLIGIAAIV	CD81	F1NW06	2	-	LYLIGIAAIV
13	KKFPLKIFKKPRK		A0A1D5P062;A0A1D5PT07;A0A1D5NWP2	1	KFPLKIFKK	-
13	TPAYPESGFGSRN	ZNF326	Q5ZJ02	Neither	-	-
13	GALHmIGSLAEIL	IPO7	F1NBA8	2	-	LHMIGSLAEI
13	LKEKKEVVEETEN	PTMA	A0A1D5PPP9	1	LKEKKEVVE	-
13	TSLQNIGAmLSYL	SLC38A1	F1NYN5	2	-	LQNIGAMLSY
13	LLPKKTDSHKAKA		P02263;P35062	1	PKKTDSHKA	-
13	LmDLKIIHPDKYH		Q5F4C0;F1NMC8	2	-	LKIIHPDKYH
13	PELLEPIPYEFmA		A0A1L1RSZ3;A0A1D5NUC9;A0A1L1RLB0;R4GIQ2	Neither	-	-
13	FGLPHGGGGGGGG	POU4F2	A0A1D5PZI1	2	-	LPHGGGGGGG
13	RLRGTKTVQEKEN		A0A1L1RKP3;A0A1L1RRR6;F1NIX0	Neither	-	-
13	GAKPREEVVKEHD		F1NYA2;A0A1L1S0V6	Neither	-	-
13	GAFIVYEDFLmYK		P43233;A0A1L1RS19;A0A1D5PUR5	1	IVYEDFLMY	-
13	RPIPQWIRmKTGN	RPL39	Q98TF5	1	IPQWIRMKT	-
13	AGLLRLLGVAELL	MARVELD2	R4GKP0	2	-	LRLLGVAELL
14	RAKEAAEQDVEKKK		P41125;A0A1L1RX50;A0A1L1RJ56;A0A1I7Q3Z6	Neither	-	-
14	LNPIIYAFIGVKFR	CXCR5	G4U4M4	Neither	-	-
14	AVRNGLSEAGTGSN		A0A1L1RL45;A0A1D5P5G1;A0A1L1RME4;Q5ZLB3	2	-	RNGLSEAGTG
14	SDALETLGFLNHYQ	LOC101749377	A0A1L1RMH8	2	-	LETLGFLNHY
14	NPIIYAFIGVKFRN	CXCR5	G4U4M4	Neither	-	-
14	DYDALDVANKIGII		E1BS06;A0A1D5NWP9;A0A1D5PX26;A0A1L1RP25	Both	YDALDVANK	LDVANKIGII
14	RDDLEALGHmFmYF		Q5ZJS0;F1P4M2;A0A1D5PVF2	2	-	LEALGHMFMY
14	STSLQNIGAmLSYL	SLC38A1	F1NYN5	2	-	LQNIGAMLSY
14	VNVVPTFGKKKGPN		A0A1L1RWQ5;A0A1L1RTC9;A0A1D5PQV1	1	VPTFGKKKG	-
14	ITSLYLLGHDIRIS	MGAT5	F1NEL5	2	-	LYLLGHDIRI
14	GILYYVAIRQQHFT	LAMP3	E1BU34	Both	YVAIRQQHF	LYYVAIRQQH
14	GDIFSFPSVDYEKY		A0A1D5PKP8;F1NWP6	1	FPSVDYEKY	-
14	SPKRYDSIELRPVG	CXCL8	A0A1D5PGQ4	1	YDSIELRPV	-
14	KmNILGLVIPmIIm	CCR5	B2BJC3	2	-	MNILGLVIPM
14	KHFELGGDKKRKGQ		F1NIK4;A0A1D5NZF3	Neither	-	-
14	TPDGLGGYSRGSGN	HNRNPH3	Q5F3D2	2	-	PDGLGGYSRG
14	LLPKKTDSHKAKAK		P02263;P35062	1	PKKTDSHKA	-
14	IPIDYQSLVKRIYH	SCAMP4	E1BQX4	Both	YQSLVKRIY	YQSLVKRIYH
14	SmPFIEAFRQFQFK		A0A1D5PSR2;A0A1D5PBN4;A0A1L1RSU2	1	IEAFRQFQF	-
14	GSGSGSGGYGGRRF		A0A1D5PXH1;A0A1D5P5E1;E1BZE6	Neither	-	-
14	TDYLmKILTERGYS	#VALUE!	F1P476;P60706;P68034;Q5ZMQ2;P63270;P68139;P53478;A0A1L1RLK7;A0A1L1RRL2;A0A1L1RPH2;A0A1D5NV17;A0A1I7Q414;A0A1D5PPD8;A0A1L1RUQ9;A0A1L1RPY3;A0A1L1RJ66;A0A1L1RU07;A0A1D5NY71;A0A1L1RJ52;A0A1L1RRH8;A0A1D5P5D1;A0A1L1RUN4;A0A1D5P6U1;A0A1D5NTE4;A0A1L1RXB8;A0A1D5P630;A0A1D5PK53;A0A1L1RYI0;A0A1D5P681	2	-	MKILTERGYS
14	VVPTFGKKKGPNAN		A0A1L1RWQ5;A0A1L1RTC9;A0A1D5PQV1	1	VPTFGKKKG	-
14	PTNSImFTKLNPFT		F1NIJ6;A0A1L1RR26;A0A1D5PRS4;A0A1L1RPE8	1	IMFTKLNPF	-
14	TGKDVVFEFPEFQL		A0A1D5PFB4;F1NN16	1	VFEFPEFQL	-
14	FSGKLYLIGIAAIV	CD81	F1NW06	2	-	LYLIGIAAIV
14	YVYQQSGQISKLTK		F1NYL5;Q6J613	2	-	YQQSGQISKL
14	ANVIRYFPTQALNF		A0A1D5PVD9;A0A1D5PCU1;A0A1L1RV81;F1NJ10;A0A1D5PU22;A0A1D5PE77;A0A1L1RQL5;Q5ZMJ6;Q5ZLG7	1	YFPTQALNF	-
14	NmPmAmKVLPLAPS		F1NYL5;Q6J613	Both	MPMAMKVLP	MPMAMKVLPL
14	DLFAKLATGSYLPQ		A0A1L1RM37;F1P4X6;A0A1L1RMY2	2	-	FAKLATGSYL
14	RHPEFSIQLImRIA		P19121;A0A1D5NW68	Neither	-	-
14	FYIFNHVDIKIYYH		A0A1D5PRZ1;F1P0L2	Neither	-	-
14	SGKLYLIGIAAIVV	CD81	F1NW06	2	-	LYLIGIAAIV
14	FGLPHGGGGGGGGG	POU4F2	A0A1D5PZI1	2	-	LPHGGGGGGG
14	GSGGSGGYGGRSRY	HNRNPA2B1	Q5ZME1	Neither	-	-
14	DGALHmIGSLAEIL	IPO7	F1NBA8	2	-	LHMIGSLAEI
14	LPENILAHDmFKYF	F2RL1	Q5F4D0	1	ILAHDMFKY	-
14	GKLYLIGIAAIVVA	CD81	F1NW06	2	-	LYLIGIAAIV
14	PRKIEEIKDFLLTA		E1BU66;A0A1D5NV37	Neither	-	-
14	GGSSGAIGYPYPRG	HNRNPU	F1NSP8	Neither	-	-
14	FSIQLImRIAKGYE		P19121;A0A1D5NW68	2	-	IQLIMRIAKG
14	DARALmLQGVDLLA	HSPD1	Q5ZL72	Neither	-	-
14	AGGHKLGLGLELEA		A0A1L1S0S0;A0A1L1RLH6;A0A1D5PA56;A0A1L1RVM8;Q9I9D1	Neither	-	-
14	SVQKIGAALFFLSG	SLC38A2	Q5F468	2	-	VQKIGAALFF
14	ALKmNILGLVIPmI	CCR5	B2BJC3	2	-	MNILGLVIPM
14	LGGDKKRKGQVIQF		F1NIK4;A0A1D5NZF3	1	GDKKRKGQV	-
14	HLEYLGLSAmmIRR	TLR1A	F6SU23	2	-	LEYLGLSAMM
14	LLPKKTESHKAKSK		P70082;A0A1D5PA20	1	PKKTESHKA	-
14	ISSLTVIGmLAAIT		Q5ZI05;F1NWK3;A0A1D5P346	2	-	LTVIGMLAAI
14	VAYLKNIGFDEAFN		A0A1D5PY35;F1NCM5	2	-	LKNIGFDEAF
14	KREKARVISEEEKN		P41125;A0A1L1RX50;A0A1L1RJ56;A0A1I7Q3Z6	Neither	-	-
14	DYSGFKTFLSHHYY	CERK	F1NF59	1	FKTFLSHHY	-
14	GQKPWSQHYHQGYY	HNRNPU	F1NSP8	Both	WSQHYHQGY	WSQHYHQGYY
14	VPALKRLSLGLLFL		E1C7K0;A0A1L1RRT3;A0A1L1RNG8	2	-	LKRLSLGLLF
14	LKRmTIIGEILSFR		A0A1D5PV09;A0A1D5PAV1	2	-	MTIIGEILSF
14	KVHGSLARAGKVRG		A0A1L1RWQ5;A0A1L1RTC9;A0A1D5PQV1	Neither	-	-
14	APDVDDPEAFPALS		F1NYE5;A0A1D5NZM0;A0A1L1RW34;A0A1L1RLT2	1	VDDPEAFPA	-
14	RIGKHRKHPGGRGN		A0A1D5NX52;A0A1D5PSU0	1	IGKHRKHPG	-
15	KRAKEAAEQDVEKKK		P41125;A0A1L1RX50;A0A1L1RJ56;A0A1I7Q3Z6	Neither	-	-
15	DYNIQKESTLHLVLR		P0CG62;A0A1L1RWB4;P79781;A0A1D5PHP6;A0A1L1RYF6;A0A1D5P6T4;A0A1L1RVM5;A0A1L1RTJ9;A0A1L1RJ93;A0A1D5P546;A0A1D5NVA7;O42388	2	-	DYNIQKESTL
15	SSHKTFKIKRFLAKK	RPL39	Q98TF5	1	FKIKRFLAK	-
15	NPIIYAFIGVKFRND	CXCR5	G4U4M4	Neither	-	-
15	VVKNKAYFKRYQVKF		P22451;A0A1D5PBA1;A0A1D5PK24;F2Z4K4	1	YFKRYQVKF	-
15	YKTGKNKWFFQKLRF		P61355;A0A1L1RW37;A0A1L1RRD6;A0A1L1RKT9	1	KWFFQKLRF	-
15	VLLPKKTDSHKAKAK		P02263;P35062	1	PKKTDSHKA	-
15	IDEAIYYFKANVFFK	ARPC3	E1C8Y3	1	YFKANVFFK	-
15	LPLNTLGPVmKmEPL	AP2B1	A0A1D5P7Y8	2	-	LNTLGPVMKM
15	mPFIEAFRQFQFKAR		A0A1D5PSR2;A0A1D5PBN4;A0A1L1RQ28;A0A1L1RSU2	1	IEAFRQFQF	-
15	GSTSLQNIGAmLSYL	SLC38A1	F1NYN5	2	-	LQNIGAMLSY
15	KRmTIIGEILSFRAm		A0A1D5PV09;A0A1D5PAV1	2	-	MTIIGEILSF
15	KSDALETLGFLNHYQ	LOC101749377	A0A1L1RMH8	2	-	LETLGFLNHY
15	PTNSImFTKLNPFTL		F1NIJ6;A0A1L1RR26;A0A1D5PRS4;A0A1L1RPE8	1	IMFTKLNPF	-
15	ASLIGIGYTLALRPG		A0A1L1RQZ3;A0A1D5P9J9;A0A1L1RR38;A0A1L1RKA6;A0A1D5Q021	2	-	LIGIGYTLAL
15	FKAVAmITFAQYLQR		P19121;A0A1D5NW68	Both	ITFAQYLQR	VAMITFAQYL
15	KYEISSVPTFLFFKN		F1NNP6;A0A1D5NW30	1	VPTFLFFKN	-
15	VLKRmTIIGEILSFR		A0A1D5PV09;A0A1D5PAV1	2	-	MTIIGEILSF
15	FGLPHGGGGGGGGGG	POU4F2	A0A1D5PZI1	2	-	LPHGGGGGGG
15	ILKFTKGKSFRHEKT	NOLC1	A0A1D5PUU2	1	FTKGKSFRH	-
15	FLPALEKLPTEEYAK		A0A1D5PS13;A0A1L1RSA5	Both	LPALEKLPT	LEKLPTEEYA
15	mFHLEYLGLSAmmIR	TLR1A	F6SU23	2	-	LEYLGLSAMM
15	KSVQKIGAALFFLSG	SLC38A2	Q5F468	2	-	VQKIGAALFF
15	GPISSILVNKYGSRP		F1NVU4;Q5ZLZ6	1	ISSILVNKY	-
15	GDIFSFPSVDYEKYY		A0A1D5PKP8;F1NWP6	1	FPSVDYEKY	-
15	FSGKLYLIGIAAIVV	CD81	F1NW06	2	-	LYLIGIAAIV
15	ANVIRYFPTQALNFA		A0A1D5PVD9;A0A1D5PCU1;A0A1L1RV81;F1NJ10;A0A1D5PU22;A0A1D5PE77;A0A1L1RQL5;Q5ZMJ6;Q5ZLG7	1	YFPTQALNF	-
15	LQNIGAmLSYLFIVK	SLC38A1	F1NYN5	2	-	LQNIGAMLSY
15	KDGALHmIGSLAEIL	IPO7	F1NBA8	2	-	LHMIGSLAEI
15	mDLFAKLATGSYLPQ		A0A1L1RM37;F1P4X6;A0A1L1RMY2	2	-	FAKLATGSYL
15	PPGGNAAVTEPSKAN	MARCKSL1	Q5ZKS0	Neither	-	-
15	FGGAKPREEVVKEHD		F1NYA2;A0A1L1S0V6	1	AKPREEVVK	-
15	PRKIEEIKDFLLTAR		E1BU66;A0A1D5NV37	Neither	-	-
15	KPLPGIImGGILPFG		A0A1D5PMF1;A0A1D5PRZ1;F1P0L2;Q5ZLM5	2	-	LPGIIMGGIL
15	SDALETLGFLNHYQm	LOC101749377	A0A1L1RMH8	2	-	LETLGFLNHY
15	LNGIFVLGRSmGFIG		F1P269;A0A1D5PSE5	2	-	IFVLGRSMGF
15	NLNDRLASYLDKVRA		O93256;A0A1L1RVT2;F1NDN9;A0A1L1RWG9;A0A1D5NW11	1	ASYLDKVRA	-
15	GHQQLYWSHPRKFGQ	RPS29	E1C3G8	1	WSHPRKFGQ	-
15	KGLTIIGSVIQGNFL		A0A1D5PMQ8;A0A1D5P2F9	2	-	LTIIGSVIQG
15	YPGFALQYYPYYGRL		P08251;A0A1D5PFH8;A0A1L1RW14;F1NSV6	1	GFALQYYPY	-
15	DISLAFFEAASmmRQ	JAK1	F1NMJ9	2	-	LAFFEAASMM
15	DQYLKLLGAmKYRIL		F1NIN2;A0A1D5PBE6;A0A1L1RXB2;A0A1D5PV01	2	-	LKLLGAMKYR
15	TDYLmKILTERGYSF	#VALUE!	F1P476;P60706;P68034;Q5ZMQ2;P63270;P68139;P53478;A0A1L1RLK7;A0A1L1RRL2;A0A1L1RPH2;A0A1D5NV17;A0A1I7Q414;A0A1D5PPD8;A0A1L1RUQ9;A0A1L1RPY3;A0A1L1RJ66;A0A1L1RU07;A0A1D5NY71;A0A1L1RJ52;A0A1L1RRH8;A0A1D5P5D1;A0A1L1RUN4;A0A1D5P6U1;A0A1D5NTE4;A0A1L1RXB8;A0A1D5P630;A0A1D5PK53;A0A1L1RYI0;A0A1D5P681	Both	ILTERGYSF	MKILTERGYS
15	SNPPVQGEIVEGADN		Q06066;F1NFC0;A0A1L1RNC5;A0A1L1RT77;A0A1D5PN25;A0A1L1RIP6;A0A1L1S0D1;F1NKY2	Neither	-	-
15	PVIYAFAGEKFRKYL	CCR5	B2BJC3	1	AFAGEKFRK	-
15	DSNLYRIGQSKVFFR	MYH9	P14105	2	-	LYRIGQSKVF
15	LPALEKLPTEEYAKV		A0A1D5PS13;A0A1L1RSA5	Both	LPALEKLPT	LEKLPTEEYA
15	HDAFmAEFVYEYSRR		P19121;A0A1D5NW68	1	FMAEFVYEY	-
15	ASTLFSFFPmRYLPL		Q5ZJL8;A0A1L1RTF9	1	FFPMRYLPL	-
15	FSKmAEEKLTHKmEA		P31395;A0A1L1RQ04	1	KMAEEKLTH	-
15	LKNLGYLGYTSGFSL		Q5F468;F1NYN4;F1NYN5	2	-	LKNLGYLGYT
15	SAPAAKVSKKELNSN	SET	F2Z4L4	1	APAAKVSKK	-
15	APYKLKPIAAEVYEH		P02789;E1BQC2;A0A1D5P4L7	2	-	LKPIAAEVYE
15	ITSLYLLGHDIRISA	MGAT5	F1NEL5	2	-	LYLLGHDIRI
15	LANVIRYFPTQALNF		A0A1D5PVD9;A0A1D5PCU1;A0A1L1RV81;F1NJ10;A0A1D5PU22;A0A1D5PE77;A0A1L1RQL5;Q5ZMJ6;Q5ZLG7	1	YFPTQALNF	-
15	VGNALVLVILERFKR	CXCR5	G4U4M4	Neither	-	-
15	YASYVYLSmSYYFDR	FTH	P08267	Both	VYLSMSYYF	YVYLSMSYYF
15	TQPTFFLYRSGVYDD	CTSS	H9KYW5	2	-	TFFLYRSGVY
15	ISVmDYFPTSRFVHP	PLD4	E1BVB3	1	FPTSRFVHP	-
15	YGSGSGSGGYGGRRF		A0A1D5PXH1;A0A1D5P5E1;E1BZE6	2	-	GSGSGSGGYG
15	LDTAImVTEAIGFTH	CXCR5	G4U4M4	1	IMVTEAIGF	-
15	FHLEYLGLSAmmIRR	TLR1A	F6SU23	2	-	LEYLGLSAMM
15	RDLKVVKKNILDNKP		A0A1D5PCT4;A0A1L1RL95;Q5ZI60	Neither	-	-
15	LTGKDVVFEFPEFQL		A0A1D5PFB4;F1NN16	1	VFEFPEFQL	-
15	LPKLNKLKKLELSDN		A0A1D5NX28;A0A1D5P3M1;A0A1D5NYF7;A0A1D5PU39;A0A1D5P1D9;A0A1D5PEZ0;A0A1D5PHI5;A0A1D5PZL0;E1C2A1	Both	LPKLNKLKK	LPKLNKLKKL
15	SVLTRIGLETSLRYA		A0A1D5PII6;A0A1D5P3S0	2	-	LTRIGLETSL
15	HELIESmPLLEWFAN		A0A1L1RX26;E1BTM1;A0A1L1RQV2	1	MPLLEWFAN	-
15	RDDLESLGYVLmYFN		Q5ZLL1;E1BVW0;A0A1L1RYX4;A0A1D5NXQ4	2	-	LESLGYVLMY
15	RRDDLEALGHmFmYF		Q5ZJS0;F1P4M2;A0A1D5PVF2	2	-	LEALGHMFMY
15	LNAIQRFFAYHmIET	TMEM168	E1BXX0	Both	IQRFFAYHM	LNAIQRFFAY
15	AVKIHSFPTLKFFPA		P09102;A0A1L1RZP5;A0A1L1RKM2;A0A1D5PV06	1	FPTLKFFPA	-
15	KVHGSLARAGKVRGQ		A0A1L1RWQ5;A0A1L1RTC9;A0A1D5PQV1	Neither	-	-
15	AGVIFPVGRmLRYIK		O93327;O93325	2	-	IFPVGRMLRY
15	RRRRYPPYYmRRPYG		Q06066;F1NFC0;A0A1L1RNC5;A0A1L1RT77;A0A1D5PN25;A0A1L1RIP6;A0A1L1S0D1	1	YPPYYMRRP	-
15	HVKISASPLLYmLLG		Q90997;F1NTM6;A0A1D5NZ05;A0A1D5PDQ5	Both	ISASPLLYM	VKISASPLLY
15	SGKLYLIGIAAIVVA	CD81	F1NW06	2	-	LYLIGIAAIV
15	STSLQNIGAmLSYLF	SLC38A1	F1NYN5	2	-	LQNIGAMLSY
15	TNNISATPTFLFFRN		A0A1D5P763;A0A1D5NUH1	1	TPTFLFFRN	-
15	GDRVFQARQLIYLSQ		P19121;A0A1D5NW68	Both	VFQARQLIY	RVFQARQLIY
15	RKTRKLRGHVSHGHG		A0A1D5NX52;A0A1D5PSU0	2	-	RKLRGHVSHG
15	DNRVSFLGHFIYSVA		P19121;A0A1D5NW68	2	-	VSFLGHFIYS
15	KLSEELLAKWLSLPE		A0A1L1RUL8;A0A1D5PTH2;F1NUG2	1	LAKWLSLPE	-
15	KAREKAESGKRKGLP		A0A1D5NZ92;A0A1D5NZ96	Neither	-	-
15	ITmQNIGAmSSYLFI		Q5F468;F1NYN4	2	-	MQNIGAMSSY
16	SDYNIQKESTLHLVLR		P0CG62;A0A1L1RWB4;P79781;A0A1D5PHP6;A0A1L1RYF6;A0A1D5P6T4;A0A1L1RVM5;A0A1L1RTJ9;A0A1L1RJ93;A0A1D5P546;A0A1D5NVA7	2	-	DYNIQKESTL
16	VAYLKNIGFDEAFNYK		A0A1D5PY35;F1NCM5	2	-	LKNIGFDEAF
16	PTNSImFTKLNPFTLG		F1NIJ6;A0A1L1RR26;A0A1D5PRS4;A0A1L1RPE8	1	IMFTKLNPF	-
16	NPIIYAFIGVKFRNDF	CXCR5	G4U4M4	Neither	-	-
16	AVLLPKKTDSHKAKAK		P02263;P35062	1	PKKTDSHKA	-
16	SDALETLGFLNHYQmK	LOC101749377	A0A1L1RMH8	2	-	LETLGFLNHY
16	NPVIYAFAGEKFRKYL	CCR5	B2BJC3	1	AFAGEKFRK	-
16	INPVIYAFAGEKFRKY	CCR5	B2BJC3	1	AFAGEKFRK	-
16	RDDVALKNFAKYFLHQ	FTH	P08267	Both	NFAKYFLHQ	LKNFAKYFLH
16	IYYVYQQSGQISKLTK		F1NYL5;Q6J613	Neither	-	-
16	RDISLAFFEAASmmRQ	JAK1	F1NMJ9	2	-	LAFFEAASMM
16	ANNLQDFGLQLPFLKE		Q9DD78;Q9DGB6;A0A1D5PDX0;A0A1L1RSV4;A0A1D5NXK1;A0A1D5P6D6;F1NUH0	2	-	LQDFGLQLPF
16	SSHKTFKIKRFLAKKQ	RPL39	Q98TF5	1	FKIKRFLAK	-
16	VVKNKAYFKRYQVKFR		P22451;A0A1D5PBA1;A0A1D5PK24;F2Z4K4	1	YFKRYQVKF	-
16	NLNDRLASYLDKVRAL		O93256;A0A1L1RVT2;F1NDN9;A0A1L1RWG9;A0A1D5NW11	1	ASYLDKVRA	-
16	ADYNIQKESTLHLVLR	UBA52	O42388	2	-	DYNIQKESTL
16	LDSNLYRIGQSKVFFR	MYH9	P14105	2	-	LYRIGQSKVF
16	TDYLmKILTERGYSFT		P60706;Q5ZMQ2;P53478;A0A1L1RLK7;A0A1L1RRL2;A0A1L1RUQ9;A0A1L1RPY3;A0A1D5NY71;A0A1L1RRH8;A0A1D5P5D1;A0A1L1RUN4;A0A1D5P630;A0A1D5P681	2	-	MKILTERGYS
16	LSQLTKLGKPFKYIVT	DYNLT1	F1P561	2	-	LTKLGKPFKY
16	GNIVGLVGVDQFLVKT		Q90705;A0A1D5PZV6;A0A1L1RSV0;A0A1L1RPZ1;A0A1D5PS29	Neither	-	-
16	LPALEKLPTEEYAKVm		A0A1D5PS13;A0A1L1RSA5	Both	LPALEKLPT	LEKLPTEEYA
16	ImFHLEYLGLSAmmIR	TLR1A	F6SU23	2	-	LEYLGLSAMM
16	FGLPHGGGGGGGGGGG	POU4F2	A0A1D5PZI1	2	-	LPHGGGGGGG
16	GHQQLYWSHPRKFGQG	RPS29	E1C3G8	1	WSHPRKFGQ	-
16	TFKAVAmITFAQYLQR		P19121;A0A1D5NW68	Both	ITFAQYLQR	VAMITFAQYL
16	EAPAAEASDDKEAKSE		P12902	Neither	-	-
16	VNVVPTFGKKKGPNAN		A0A1L1RWQ5;A0A1L1RTC9;A0A1D5PQV1	1	VPTFGKKKG	-
16	VQKVLEAASLFQFLRm		F1P3D7;F1P3E0	Both	ASLFQFLRM	QKVLEAASLF
16	YSVLTRIGLETSLRYA		A0A1D5PII6;A0A1D5P3S0	2	-	LTRIGLETSL
16	LNPIIYAFIGVKFRND	CXCR5	G4U4M4	Neither	-	-
16	IFGGAKPREEVVKEHD		F1NYA2;A0A1L1S0V6	1	AKPREEVVK	-
16	GASILATAANLLRHYP		A0A1D5PGR8;A0A1D5P204;A0A1D5PM66	2	-	LATAANLLRH
16	GQERYHSLAPmYYRGA		Q5ZHW4;Q98932;A0A1D5PUC1;A0A1D5PKU6;A0A1D5NVA3;Q5ZIP7	2	-	YHSLAPMYYR
16	IPNLDKLGYAKDmRFA		F1NZY9;A0A1L1RLZ8;A0A1L1RZM9	Both	IPNLDKLGY	LDKLGYAKDM
16	mPFIEAFRQFQFKARR		A0A1D5PSR2;A0A1D5PBN4;A0A1L1RQ28;A0A1L1RSU2	1	IEAFRQFQF	-
16	GALHmIGSLAEILLKK	IPO7	F1NBA8	2	-	LHMIGSLAEI
16	GRLVYHLGLPYSFLSF		F1N9T1	2	-	VYHLGLPYSF
16	GYGSGSGSGGYGGRRF		A0A1D5PXH1;A0A1D5P5E1;E1BZE6	2	-	GYGSGSGSGG
16	SPYEVRGFPTIYFAPA	PDIA3	Q8JG64	1	FPTIYFAPA	-
16	SmPFIEAFRQFQFKAR		A0A1D5PSR2;A0A1D5PBN4;A0A1L1RSU2	1	IEAFRQFQF	-
16	DFGITGFPTLKFFRAF	QSOX1	Q8JGM4	1	FPTLKFFRA	-
16	NDQYLKLLGAmKYRIL		F1NIN2;A0A1D5PBE6;A0A1L1RXB2;A0A1D5PV01	2	-	LKLLGAMKYR
16	IERNLILTPSADFFET		R4GMK0;F6SU23	1	TPSADFFET	-
16	ALKmNILGLVIPmIIm	CCR5	B2BJC3	2	-	MNILGLVIPM
16	mFHLEYLGLSAmmIRR	TLR1A	F6SU23	2	-	LEYLGLSAMM
16	LPLNTLGPVmKmEPLN	AP2B1	A0A1D5P7Y8	2	-	LNTLGPVMKM
16	DRDDVALKNFAKYFLH	FTH	P08267	Both	VALKNFAKY	LKNFAKYFLH
16	LmDLFAKLATGSYLPQ		A0A1L1RM37;F1P4X6;A0A1L1RMY2	2	-	FAKLATGSYL
16	ARLVEDIGHELTYVLP	ABCA1	E1C619	2	-	VEDIGHELTY
16	SPGYGGGRGGYGGGGP	HNRNPA2B1	Q5ZME1	2	-	GYGGGRGGYG
16	LNPIIYAFVGEKFKKY	CCR8	A0A1D5P622	1	AFVGEKFKK	-
16	EGKIEGLTDEFEELEF		A0A1D5NX28;A0A1D5P3M1;A0A1D5NYF7;A0A1D5PU39;A0A1D5P1D9;A0A1D5PEZ0;A0A1D5PHI5;A0A1D5PZL0;E1C2A1	Both	TDEFEELEF	LTDEFEELEF
16	NDIELYSQYLERLRKF		A0A1D5P875;A0A1D5PUX5	Neither	-	-
16	LKNLGYLGYTSGFSLL		Q5F468;F1NYN4	2	-	LKNLGYLGYT
16	VKGDIFSFPSVDYEKY		A0A1D5PKP8;F1NWP6	1	FPSVDYEKY	-
16	GSTSLQNIGAmLSYLF	SLC38A1	F1NYN5	2	-	LQNIGAMLSY
16	LGAmTSLGSYNKYKYN		F1P1E9;A0A1L1RU72	Both	LGSYNKYKY	MTSLGSYNKY
16	SLQNIGAmLSYLFIVK	SLC38A1	F1NYN5	2	-	LQNIGAMLSY
16	EEIVEKQGDVIEYLQR	TMEM192	F1P5A2	2	-	VEKQGDVIEY
16	TLRSEFHKKFmEKYIK	CWC15	E1C8V6	1	TLRSEFHKK	-
16	GYPGFALQYYPYYGRL		P08251;A0A1D5PFH8;A0A1L1RW14;F1NSV6	1	GFALQYYPY	-
16	DIPALFLLGRDGYmIR	PRADC1	F1NZN0	2	-	LFLLGRDGYM
16	GGGGSSGAIGYPYPRG	HNRNPU	F1NSP8	Neither	-	-
16	SHVKISASPLLYmLLG		Q90997;F1NTM6;A0A1D5NZ05;A0A1D5PDQ5	Both	ISASPLLYM	VKISASPLLY
16	FSGKLYLIGIAAIVVA	CD81	F1NW06	2	-	LYLIGIAAIV
16	RGGSSGAKFRISLGLP		E1BY89;A0A1D5PBB4;A0A1D5PDZ9	Neither	-	-
16	DARALmLQGVDLLADA	HSPD1	Q5ZL72	Neither	-	-
16	QPTFFLYRSGVYDDPR	CTSS	H9KYW5	2	-	TFFLYRSGVY
16	DDIQLEFVRIDPFVRT		P48440;A0A1L1RJH9;F1NNS1;A0A1L1RZ78;A0A1L1RYD3	1	LEFVRIDPF	-
16	mLmPKKNRIAIYELLF		E1C4N0;A0A1D5PHN5	Both	MLMPKKNRI	MPKKNRIAIY
16	LANVIRYFPTQALNFA		A0A1D5PVD9;A0A1D5PCU1;A0A1L1RV81;F1NJ10;A0A1D5PU22;A0A1D5PE77;A0A1L1RQL5;Q5ZMJ6;Q5ZLG7	1	YFPTQALNF	-
16	IPALFLLGRDGYmIRR	PRADC1	F1NZN0	2	-	LFLLGRDGYM
16	LKRmTIIGEILSFRAm		A0A1D5PV09;A0A1D5PAV1	2	-	MTIIGEILSF
16	DLITSLYLLGHDIRIS	MGAT5	F1NEL5	2	-	LYLLGHDIRI
16	SITmQNIGAmSSYLFI		Q5F468;F1NYN4	2	-	MQNIGAMSSY
16	PGGSGGSGGYGGRSRY	HNRNPA2B1	Q5ZME1	Neither	-	-
16	SDVLDTLGRPGYYTLF		F1N8W3;F1P4N9	2	-	LDTLGRPGYY
16	ANVIRYFPTQALNFAF		A0A1D5PVD9;A0A1D5PCU1;A0A1L1RV81;F1NJ10;A0A1D5PU22;A0A1L1RQL5;Q5ZMJ6;Q5ZLG7	1	YFPTQALNF	-
16	KVEmKITQKRVKSSRN	MKI67	R4GLV4	1	MKITQKRVK	-
16	VRNKLYYFNQEILYRQ	TLR1A	F6SU23	Both	YFNQEILYR	LYYFNQEILY
16	HGRIGKHRKHPGGRGN		A0A1D5NX52;A0A1D5PSU0	1	IGKHRKHPG	-
16	NDVELYGQYLERLKRF	ABHD17B	Q5ZJ01	Neither	-	-
16	APDYDALDVANKIGII		E1BS06;A0A1D5NWP9;A0A1D5PX26;A0A1L1RP25	Both	YDALDVANK	LDVANKIGII
16	EKNAFLDGFVAFGGGN		A0A1L1RW83;E1BWN9	2	-	LDGFVAFGGG
16	AGVIFPVGRmLRYIKK		O93327;O93325	2	-	IFPVGRMLRY
16	GDIFSFPSVDYEKYYT		A0A1D5PKP8;F1NWP6	1	FPSVDYEKY	-
16	QDNRVSFLGHFIYSVA		P19121;A0A1D5NW68	2	-	VSFLGHFIYS
16	RPIPQWIRmKTGNKIR	RPL39	Q98TF5	1	IPQWIRMKT	-
16	IERLKALGFPESLVIQ	RAD23A	A0A1D5P2K1	2	-	LKALGFPESL
16	MRSFGGLYGALWGGGG		A0A1D5PLT7;A0A1D5P4C9	2	-	MRSFGGLYGA
17	DRDDVALKNFAKYFLHQ	FTH	P08267	Both	VALKNFAKY	LKNFAKYFLH
17	INPVIYAFAGEKFRKYL	CCR5	B2BJC3	1	AFAGEKFRK	-
17	SDALETLGFLNHYQmKN	LOC101749377	A0A1L1RMH8	2	-	LETLGFLNHY
17	VRNKLYYFNQEILYRQF	TLR1A	F6SU23	Both	YFNQEILYR	LYYFNQEILY
17	IAKLEKAKAKELATKLG		P32429;A0A1L1RJ86;A0A1D5PPS5;F2Z4L5;A0A1D5PNE4;A0A1L1RZG6;A0A1L1RQ08	1	IAKLEKAKA	-
17	DAKTDQAQKAEGAGDAK	HMGN2	P02314	Neither	-	-
17	ITmQNIGAmSSYLFIVK		Q5F468;F1NYN4	2	-	MQNIGAMSSY
17	KREKARVISEEEKNFKA		P41125;A0A1L1RX50;A0A1L1RJ56;A0A1I7Q3Z6	1	ISEEEKNFK	-
17	RPTNSImFTKLNPFTLG		F1NIJ6;A0A1L1RR26;A0A1D5PRS4;A0A1L1RPE8	1	IMFTKLNPF	-
17	VQSLDKNGVDLLmKYIY		A0A1D5PXN9;Q5ZMV5	Both	VDLLMKYIY	LDKNGVDLLM
17	LNPIIYAFIGVKFRNDF	CXCR5	G4U4M4	Neither	-	-
17	ImFHLEYLGLSAmmIRR	TLR1A	F6SU23	2	-	LEYLGLSAMM
17	VAYLKNIGFDEAFNYKT		A0A1D5PY35;F1NCM5	2	-	LKNIGFDEAF
17	LNPIIYAFVGEKFKKYL	CCR8	A0A1D5P622	1	AFVGEKFKK	-
17	ADFGITGFPTLKFFRAF	QSOX1	Q8JGM4	1	FPTLKFFRA	-
17	HDAFmAEFVYEYSRRHP		P19121;A0A1D5NW68	1	FMAEFVYEY	-
17	RRFVNVVPTFGKKKGPN		A0A1L1RWQ5;A0A1L1RTC9;A0A1D5PQV1	1	VPTFGKKKG	-
17	ASLIGIGYTLALRPGVK		A0A1L1RQZ3;A0A1D5P9J9;A0A1L1RR38;A0A1L1RKA6;A0A1D5Q021	2	-	LIGIGYTLAL
17	VKVVKNKAYFKRYQVKF		P22451;A0A1D5PBA1;A0A1D5PK24;F2Z4K4	1	YFKRYQVKF	-
17	NPIIYAFIGVKFRNDFF	CXCR5	G4U4M4	Neither	-	-
17	KKTKHmLPTGFRKFLVH		E1BVB1;A0A1L1RQW8	1	MLPTGFRKF	-
17	INPVIYAFVGEKFRKYL		F1NPK8	1	AFVGEKFRK	-
17	LSDYNIQKESTLHLVLR		P0CG62;A0A1L1RWB4;P79781;A0A1D5PHP6;A0A1L1RYF6;A0A1D5P6T4;A0A1L1RVM5;A0A1L1RTJ9;A0A1L1RJ93;A0A1D5P546;A0A1D5NVA7	2	-	DYNIQKESTL
17	GGASILATAANLLRHYP		A0A1D5PGR8;A0A1D5P204;A0A1D5PM66	2	-	LATAANLLRH
17	LNKLLETLGKAEPFFIR		A0A1D5PTR8;A0A1D5PYC5;E1C470;A0A1D5NYD0;A0A1D5P2Q0	2	-	LETLGKAEPF
17	ITSLYLLGHDIRISASL	MGAT5	F1NEL5	2	-	LYLLGHDIRI
17	SmPFIEAFRQFQFKARR		A0A1D5PSR2;A0A1D5PBN4;A0A1L1RSU2	1	IEAFRQFQF	-
17	GDAKTDQAQKAEGAGDA	HMGN2	P02314	Neither	-	-
17	HmYLVWTLGHPIRVKYS		Q90YI1;A0A1L1RMD7;F1P181	2	-	VWTLGHPIRV
17	HRFELLPAGSTLIFYKY	TOR1AIP1	A0A1D5PN56	Both	GSTLIFYKY	LLPAGSTLIF
17	IDEAIYYFKANVFFKNY	ARPC3	E1C8Y3	1	YFKANVFFK	-
17	RAKRAKEAAEQDVEKKK		P41125;A0A1L1RX50;A0A1L1RJ56;A0A1I7Q3Z6	Neither	-	-
17	LNPLIYAFAGEKFRKYL	CX3CR1	A0A1D5PXC7	1	AFAGEKFRK	-
17	ARLVEDIGHELTYVLPY	ABCA1	E1C619	2	-	VEDIGHELTY
17	GSILASLSTFQQmWISK		F1P476;P60706;P68034;Q5ZMQ2;P63270;P53478;P08023;A0A1L1RTU4;A0A1L1RY56;A0A1L1RRL2;A0A1D5NV17;A0A1L1RUQ9;A0A1L1RJ52;A0A1L1RRH8;A0A1D5P5D1;A0A1D5P630;A0A1L1RVP5;A0A1L1RSN4;A0A1L1RYI0;A0A1D5P681;A0A1L1RN10;A0A1D5PSY6;A0A1L1RRX5	Both	LSTFQQMWI	LASLSTFQQM
17	FLPALEKLPTEEYAKVm		A0A1D5PS13;A0A1L1RSA5	1	LPALEKLPT	-
17	GAGDPPAKSEGERPSQN	HNRNPM	F7B5K7	Neither	-	-
17	AGKGLTIIGSVIQGNFL		A0A1D5PMQ8;A0A1D5P2F9	2	-	LTIIGSVIQG
17	LYIISVKGIKGRLNRLP		E1BY89;A0A1D5PDZ9;A0A1D5P776	2	-	LYIISVKGIK
17	RQHVLTRIGVmSLIRKK		F1NH79	2	-	LTRIGVMSLI
17	RRDDLEALGHmFmYFLR		Q5ZJS0;F1P4M2;A0A1D5PVF2	2	-	LEALGHMFMY
17	VLKRmTIIGEILSFRAm		A0A1D5PV09;A0A1D5PAV1	2	-	MTIIGEILSF
17	DSNLYRIGQSKVFFRAG	MYH9	P14105	2	-	LYRIGQSKVF
17	YPEEISSmVLTKmKEIA		O73885;F1NWP3;A0A1D5PFJ6	Neither	-	-
17	GITLDLLNQRLYWVDSK		Q98931;F1NS31	2	-	LDLLNQRLYW
17	GGYGSGSGSGGYGGRRF		A0A1D5PXH1;A0A1D5P5E1;E1BZE6	2	-	GYGSGSGSGG
17	VmEmAELGPLNKFLQKN		F1N9Y5;A0A0A0MQ53	2	-	MAELGPLNKF
17	GRLVYHLGLPYSFLSFQ		F1N9T1	2	-	VYHLGLPYSF
17	HAPRKQHQHQHQQHPPP	NONO	Q5ZIZ5	Neither	-	-
17	KRKTPSQKLESVEVVSN	MKI67	R4GLV4	Neither	-	-
17	IDIHmNQIGFEREWYKF		P24802;F1NMF6	1	GFEREWYKF	-
17	LNGIFVLGRSmGFIGHY		F1P269;A0A1D5PSE5	2	-	IFVLGRSMGF
17	VKGDIFSFPSVDYEKYY		A0A1D5PKP8;F1NWP6	1	FPSVDYEKY	-
17	AYSVLTRIGLETSLRYA		A0A1D5PII6;A0A1D5P3S0	2	-	LTRIGLETSL
17	mFHLEYLGLSAmmIRRS	TLR1A	F6SU23	2	-	LEYLGLSAMM
17	KLLYmHmLGYPAHFGQL	AP1G1	F1NDA9	2	-	MHMLGYPAHF
17	DIPALFLLGRDGYmIRR	PRADC1	F1NZN0	2	-	LFLLGRDGYM
17	mSPFSKLYEKLKREVKG	MKI67	R4GLV4	1	MSPFSKLYE	-
17	EGKIEGLTDEFEELEFL		A0A1D5NX28;A0A1D5P3M1;A0A1D5NYF7;A0A1D5PU39;A0A1D5P1D9;A0A1D5PEZ0;A0A1D5PHI5;A0A1D5PZL0;E1C2A1	1	TDEFEELEF	-
17	RRDDmESLGYVLmYFNR		P67962;F1NL64	2	-	MESLGYVLMY
17	IKQAVKKLYDIDVAKVN		E1BS06;A0A1D5NWP9;A0A1D5PX26;A0A1D5PPD7	1	IKQAVKKLY	-
17	FIRHIELLGYEKRFFPS	NCF1C	F1NW14	2	-	IELLGYEKRF
17	ISKLTQILSYLRQGTRN		A0A1D5PRG8;A0A1L1RLX5;Q5ZHM2	2	-	ISKLTQILSY
17	GPGGSGGSGGYGGRSRY	HNRNPA2B1	Q5ZME1	Neither	-	-
17	ATNNISATPTFLFFRNK		A0A1D5P763;A0A1D5NUH1	1	ISATPTFLF	-
17	QSLDKNGVDLLmKYIYK		A0A1D5PXN9;Q5ZMV5	Both	VDLLMKYIY	LDKNGVDLLM
17	SDYNIQKESTLHLVLRL		P0CG62;A0A1L1RWB4;P79781;A0A1D5PHP6;A0A1L1RYF6;A0A1D5P6T4;A0A1L1RVM5;A0A1L1RTJ9;A0A1L1RJ93;A0A1D5P546;A0A1D5NVA7	2	-	DYNIQKESTL
17	VSLPLNTLGPVmKmEPL	AP2B1	A0A1D5P7Y8	2	-	LNTLGPVMKM
17	ERLIIWKIGQSPLAKLS		A0A1D5PS46;F1NDV3	Neither	-	-
17	EKGELVPLDTVLDmLRD	AK1	P05081	2	-	LVPLDTVLDM
17	LAPDYDALDVANKIGII		E1BS06;A0A1D5NWP9;A0A1D5PX26;A0A1L1RP25	Both	YDALDVANK	LDVANKIGII
17	VNSLDRNGIDLLmKYIY	ARPC5L	F1P1S6	Both	IDLLMKYIY	LDRNGIDLLM
17	PEPAKSAPAPKKGSKKA		P0C1H3;P0C1H4;P0C1H5;Q9PSW9	Neither	-	-
17	RSRLESLGTPGTWNHIT		P00504;F1NTM7	2	-	LESLGTPGTW
17	AGVIFPVGRmLRYIKKG		O93327;O93325	2	-	IFPVGRMLRY
17	AGQERYHSLAPmYYRGA		Q5ZHW4;Q98932;A0A1D5PUC1;A0A1D5PKU6;A0A1D5NVA3;Q5ZIP7	2	-	YHSLAPMYYR
17	TDKRIGYLGAmLLLDER	AP1G1	F1NDA9	2	-	DKRIGYLGAM
17	HEVKLNKLAFLNQFHFG	ATP6V0D1	E1BVF8	Both	LAFLNQFHF	LNKLAFLNQF
17	TEKTQEPHVEEDDDELD		A0A1L1RLF6;F1NLT8	Neither	-	-
17	SANNLQDFGLQLPFLKE		Q9DD78;Q9DGB6;A0A1D5PDX0;A0A1L1RSV4;A0A1D5NXK1;A0A1D5P6D6;F1NUH0	2	-	LQDFGLQLPF
17	RSEVDLLDIRAEYKRmY	ANXA11	A0A1D5PN32	Both	IRAEYKRMY	VDLLDIRAEY
17	TQPTFFLYRSGVYDDPR	CTSS	H9KYW5	2	-	TFFLYRSGVY
17	NNQFASFIDKVRFLEQQ		A0A1D5PMW0;A0A1D5P2X1;A0A1D5PG74;A0A1D5NW62;A0A1D5PZ52;A0A1D5PZW4;A0A1D5PZ92;A0A1D5PNV4	1	IDKVRFLEQ	-
17	DDIQLEFVRIDPFVRTF		P48440;A0A1L1RJH9;F1NNS1;A0A1L1RZ78;A0A1L1RYD3	1	LEFVRIDPF	-
17	QDNRVSFLGHFIYSVAR		P19121;A0A1D5NW68	2	-	VSFLGHFIYS
17	KSDALETLGFLNHYQmK	LOC101749377	A0A1L1RMH8	2	-	LETLGFLNHY
17	INPIIYAFIGQKFRNSF	CXCR1	Q334G8	Neither	-	-
17	VYEDFLmYKSGVYQHVS		P43233;A0A1L1RS19;A0A1D5PUR5	2	-	MYKSGVYQHV
17	RPIPQWIRmKTGNKIRY	RPL39	Q98TF5	1	MKTGNKIRY	-
17	GSITmQNIGAmSSYLFI		Q5F468;F1NYN4	2	-	MQNIGAMSSY
17	RGYRPRFRSLTFRGPPR		A0A1L1RT77;F1NKY2	1	RPRFRSLTF	-
17	ASHVKISASPLLYmLLG		Q90997;F1NTM6;A0A1D5NZ05;A0A1D5PDQ5	Both	ISASPLLYM	VKISASPLLY
17	YDPKYFHYRVERIFIDD	TPTE	E1BUX1	1	YDPKYFHYR	-
17	GDAGLRLLSEHLTmLQV	CMIP	A0A1D5PGH8	2	-	LRLLSEHLTM
17	SVDDLVEKLVKKLEIHG	GNS	F1NI04	Neither	-	-
17	GIKKPRSHRYESLKGVD		R4GL66;A0A1L1RYB3;A0A1L1RNZ2	1	IKKPRSHRY	-
17	RDLTDYLmKILTERGYS	#VALUE!	F1P476;P60706;P68034;Q5ZMQ2;P63270;P68139;P53478;A0A1L1RLK7;A0A1L1RRL2;A0A1L1RPH2;A0A1D5NV17;A0A1I7Q414;A0A1D5PPD8;A0A1L1RUQ9;A0A1L1RPY3;A0A1L1RJ66;A0A1L1RU07;A0A1D5NY71;A0A1L1RJ52;A0A1L1RRH8;A0A1D5P5D1;A0A1L1RUN4;A0A1D5P6U1;A0A1D5NTE4;A0A1L1RXB8;A0A1D5P630;A0A1D5PK53;A0A1L1RYI0;A0A1D5P681	2	-	MKILTERGYS
17	VVYALKRQGRTLYGFGG	H4-I	P62801	2	-	LKRQGRTLYG
17	LRQALEmLGKASRLLVR	NAPG	E1BWS2	2	-	LEMLGKASRL
17	GNKIKDLGTIEPLKKLE		A0A1D5NX28;A0A1D5P3M1;A0A1D5NYF7;A0A1D5PU39;A0A1D5P1D9;A0A1D5PEZ0;A0A1D5PHI5;A0A1D5PZL0;E1C2A1	Both	LGTIEPLKK	IKDLGTIEPL
17	GKPSTIRRDAPAGRKVG		A0A1L1RKP3;A0A1L1RRR6;F1NIX0	Neither	-	-
17	RDYLHYIRKYNRFEKRH		A0A1L1RW53;Q98TH5	Both	IRKYNRFEK	LHYIRKYNRF
17	VRSFLRTLGTLLHTNLR	NOTCH2	F1P236	2	-	LRTLGTLLHT
17	EKFSKSKKSPIGYLPFV	VPS16	A0A1D5PZL3	1	FSKSKKSPI	-
17	RTKEVAPQRLERFmQFS		A0A1D5PIT4;A0A1D5P1B1	1	VAPQRLERF	-
17	ANNLQDFGLQLPFLKEL		Q9DD78;Q9DGB6;A0A1D5PDX0;A0A1L1RSV4;A0A1D5NXK1;A0A1D5P6D6;F1NUH0	2	-	LQDFGLQLPF
17	SITmQNIGAmSSYLFIV		Q5F468;F1NYN4	2	-	MQNIGAMSSY
17	GHGRIGKHRKHPGGRGN		A0A1D5NX52;A0A1D5PSU0	1	IGKHRKHPG	-
18	VQSLDKNGVDLLmKYIYK		A0A1D5PXN9;Q5ZMV5	Both	VDLLMKYIY	LDKNGVDLLM
18	IQAVLLPKKTDSHKAKAK		P02263;P35062	1	PKKTDSHKA	-
18	GDAKTDQAQKAEGAGDAK	HMGN2	P02314	Neither	-	-
18	VNSLDRNGIDLLmKYIYK	ARPC5L	F1P1S6	Both	IDLLMKYIY	LDRNGIDLLM
18	IRAKRAKEAAEQDVEKKK		P41125;A0A1L1RX50;A0A1L1RJ56;A0A1I7Q3Z6	1	IRAKRAKEA	-
18	YARVVQKLGFPAKFLDFK		O13270;A0A1D5PAT8;Q6JLB1;A6H910	2	-	VQKLGFPAKF
18	VKVVKNKAYFKRYQVKFR		P22451;A0A1D5PBA1;A0A1D5PK24;F2Z4K4	1	YFKRYQVKF	-
18	LDSNLYRIGQSKVFFRAG	MYH9	P14105	2	-	LYRIGQSKVF
18	RPTNSImFTKLNPFTLGA		F1NIJ6;A0A1L1RR26;A0A1D5PRS4;A0A1L1RPE8	1	IMFTKLNPF	-
18	FIRHIELLGYEKRFFPSQ	NCF1C	F1NW14	2	-	IELLGYEKRF
18	GPALAVRNGLSEAGTGSN		A0A1L1RL45;A0A1D5P5G1;A0A1L1RME4;Q5ZLB3	2	-	RNGLSEAGTG
18	GHDAFmAEFVYEYSRRHP		P19121;A0A1D5NW68	1	FMAEFVYEY	-
18	RKPYHKKRKYELGRPPAN		F1NB02;A0A1D5PT58	1	YHKKRKYEL	-
18	NASLIGIGYTLALRPGVK		A0A1L1RQZ3;A0A1D5P9J9;A0A1L1RR38;A0A1L1RKA6;A0A1D5Q021	2	-	LIGIGYTLAL
18	SITmQNIGAmSSYLFIVK		Q5F468;F1NYN4	2	-	MQNIGAMSSY
18	SDALETLGFLNHYQmKNP	LOC101749377	A0A1L1RMH8	2	-	LETLGFLNHY
18	SDLSILRLASPLHFVNTH	FAM134A	A0A1D5PQL9	2	-	ILRLASPLHF
18	ASAFTmLGYLNDYLELKR		E1C576;A0A1D5PRU7	2	-	FTMLGYLNDY
18	IQAVLLPKKTESHKAKSK		P70082;A0A1D5PA20	1	PKKTESHKA	-
18	SSHKTFKIKRFLAKKQKQ	RPL39	Q98TF5	1	FKIKRFLAK	-
18	ImFHLEYLGLSAmmIRRS	TLR1A	F6SU23	2	-	LEYLGLSAMM
18	AVQSLDKNGVDLLmKYIY		A0A1D5PXN9;Q5ZMV5	Both	VDLLMKYIY	LDKNGVDLLM
18	APPRCPAGSGGGGGGGRS	FBXL17	F1NKQ0	Neither	-	-
18	LPSEGILYYVAIRQQHFT	LAMP3	E1BU34	Both	YVAIRQQHF	LPSEGILYYV
18	VmEmAELGPLNKFLQKNR		F1N9Y5;A0A0A0MQ53	2	-	MAELGPLNKF
18	STSLQNIGAmLSYLFIVK	SLC38A1	F1NYN5	2	-	LQNIGAMLSY
18	RSEVDLLDIRAEYKRmYG	ANXA11	A0A1D5PN32	1	IRAEYKRMY	-
18	ILKFTKGKSFRHEKTKKK	NOLC1	A0A1D5PUU2	1	FTKGKSFRH	-
18	FDRDDVALKNFAKYFLHQ	FTH	P08267	Both	VALKNFAKY	LKNFAKYFLH
18	ATNNISATPTFLFFRNKV		A0A1D5P763;A0A1D5NUH1	1	ISATPTFLF	-
18	RVRNKLYYFNQEILYRQF	TLR1A	F6SU23	Both	YFNQEILYR	LYYFNQEILY
18	DLITSLYLLGHDIRISAS	MGAT5	F1NEL5	2	-	LYLLGHDIRI
18	SGNKIKDLGTIEPLKKLE		A0A1D5NX28;A0A1D5P3M1;A0A1D5NYF7;A0A1D5PU39;A0A1D5P1D9;A0A1D5PEZ0;A0A1D5PHI5;A0A1D5PZL0;E1C2A1	2	-	IKDLGTIEPL
18	KDGALHmIGSLAEILLKK	IPO7	F1NBA8	2	-	LHMIGSLAEI
18	LNGIFVLGRSmGFIGHYL		F1P269;A0A1D5PSE5	2	-	IFVLGRSMGF
18	KHSRLLVQGESELWVLPH		F1NUD4;A0A1L1RYW3	2	-	LLVQGESELW
18	SmPFIEAFRQFQFKARRE		A0A1D5PSR2;A0A1D5PBN4;A0A1L1RSU2	1	IEAFRQFQF	-
18	DAYSVLTRIGLETSLRYA		A0A1D5PII6;A0A1D5P3S0	2	-	LTRIGLETSL
18	EETFKAVAmITFAQYLQR		P19121;A0A1D5NW68	Both	ITFAQYLQR	VAMITFAQYL
18	ADFGITGFPTLKFFRAFS	QSOX1	Q8JGM4	1	FPTLKFFRA	-
18	INPVIYAFAGEKFRKYLR	CCR5	B2BJC3	1	AFAGEKFRK	-
18	KHFELGGDKKRKGQVIQF		F1NIK4;A0A1D5NZF3	Neither	-	-
18	NQVVVAVGRALYYLEIRP		Q805F9;A0A1D5PBI5	2	-	VVAVGRALYY
18	ADRILEVGFEEEmKQIIK		A0A1L1RUP8;F1NEQ3	1	VGFEEEMKQ	-
18	mRFAKKHNKKGLKKmQAN		R4GL66;A0A1L1RYB3;A0A1L1RNZ2	1	MRFAKKHNK	-
18	GFLPALEKLPTEEYAKVm		A0A1D5PS13;A0A1L1RSA5	1	LPALEKLPT	-
18	EVKGDIFSFPSVDYEKYY		A0A1D5PKP8;F1NWP6	1	FPSVDYEKY	-
18	DARALmLQGVDLLADAVA	HSPD1	Q5ZL72	Neither	-	-
18	LRSRLESLGTPGTWNHIT		P00504;F1NTM7	2	-	LESLGTPGTW
18	IDEAIYYFKANVFFKNYE	ARPC3	E1C8Y3	1	YFKANVFFK	-
18	mFHLEYLGLSAmmIRRSD	TLR1A	F6SU23	2	-	LEYLGLSAMM
18	GHQQLYWSHPRKFGQGSR	RPS29	E1C3G8	1	WSHPRKFGQ	-
18	VTIYYVYQQSGQISKLTK		F1NYL5;Q6J613	Neither	-	-
18	GGGYGSGSGSGGYGGRRF		A0A1D5PXH1;A0A1D5P5E1;E1BZE6	2	-	GYGSGSGSGG
18	KSDALETLGFLNHYQmKN	LOC101749377	A0A1L1RMH8	2	-	LETLGFLNHY
18	ALNGIFVLGRSmGFIGHY		F1P269;A0A1D5PSE5	2	-	IFVLGRSMGF
18	DAGLRLLSEHLTmLQVLN	CMIP	A0A1D5PGH8	2	-	LRLLSEHLTM
18	FPGGFISFVFVKKDPTYY	LAMP3	E1BU34	1	FISFVFVKK	-
18	FTYQVFGIGVSNPYRLRP		A0A1D5P2F5;A0A1D5PV73	Both	VSNPYRLRP	VFGIGVSNPY
18	LPYNVLGLGRSANFLDHL		F1NWE2;A0A1D5P3X1;A0A1D5P9S9	2	-	VLGLGRSANF
18	KKTKHmLPTGFRKFLVHN		E1BVB1;A0A1L1RQW8	1	MLPTGFRKF	-
18	IDIHmNQIGFEREWYKFL		P24802;F1NMF6	1	GFEREWYKF	-
18	mPRHFAAKLDKYmYILPY	RCJMB04_19h3	Q5F3E5	Both	AAKLDKYMY	LDKYMYILPY
18	DPKALDLLDKmLTFNPHK		Q8UWG6	2	-	LDLLDKMLTF
18	GGYGSSSGGGSYGGGRRF		A0A1L1RL45;A0A1D5P5G1;Q5ZLB3	2	-	GSSSGGGSYG
18	KVAYLKNIGFDEAFNYKT		A0A1D5PY35;F1NCM5	Both	IGFDEAFNY	LKNIGFDEAF
18	EKYEISSVPTFLFFKNSQ		F1NNP6;A0A1D5NW30	1	VPTFLFFKN	-
18	ADIPALFLLGRDGYmIRR	PRADC1	F1NZN0	2	-	LFLLGRDGYM
18	RSYEGKIEGLTDEFEELE		A0A1D5NX28;A0A1D5P3M1;A0A1D5NYF7;A0A1D5PU39;A0A1D5P1D9;A0A1D5PEZ0;A0A1D5PHI5;A0A1D5PZL0;E1C2A1	2	-	RSYEGKIEGL
18	VQKVLEAASLFQFLRmVD		F1P3D7;F1P3E0	Both	ASLFQFLRM	QKVLEAASLF
18	KHSHLLVQGESELWVLPR	CD72AGL	E1BT58	2	-	LLVQGESELW
18	VSLPLNTLGPVmKmEPLN	AP2B1	A0A1D5P7Y8	2	-	LNTLGPVMKM
18	SDVLDTLGRPGYYTLFAP		F1N8W3;F1P4N9	2	-	LDTLGRPGYY
18	KIRYNSKRRHWRRTKLGL	RPL39	Q98TF5	1	YNSKRRHWR	-
18	QPKKELIINEILVmKELK		A0A1D5P006;E1BS97;A0A1D5PHL4	Neither	-	-
18	RTSKQQLSAEELDAQLDA		A0A1L1RX23;E1C2L5	Neither	-	-
18	AVDSLVPIGRGQRELIIG		A0A1L1RY35;A0A1D5PN54;A0A1L1RMC2;A0A1L1S075;A0A1D5P3S4;A0A1L1RRN2;A0A1L1RZJ6;A0A1D5PJG9	2	-	LVPIGRGQRE
18	PSDLAKKKAAKKKEAAKA	ABCF2	Q5ZM62	1	AKKKEAAKA	-
18	RPRESVARTLDFFFKRLP		F1NCM3;Q5ZIW9	1	ARTLDFFFK	-
18	VPQLALEKVPNLKFLDLN	Lrrn1	A4ZZA2	1	VPNLKFLDL	-
18	NRPTNSImFTKLNPFTLG		F1NIJ6;A0A1L1RR26;A0A1D5PRS4;A0A1L1RPE8	1	IMFTKLNPF	-
18	STLLKPISEQIQmVQNLR	CAP1	A0A1D5Q032	2	-	LKPISEQIQM
18	VPSPYEVRGFPTIYFAPA	PDIA3	Q8JG64	1	FPTIYFAPA	-
18	KVLPLIGSAEKAQAAMAN	KIF1C	A0A1D5PMN6	2	-	LPLIGSAEKA
18	DVVYALKRQGRTLYGFGG	H4-I	P62801	2	-	LKRQGRTLYG
18	TmAARPKAGEGKAAKPGP		A0A1D5P4N7;A0A1L1S049;A0A1D5PQW9;A0A1D5PRL1;A0A1D5P9Q3;A0A1D5PD36;A0A1D5PNZ8;A0A1D5PCP2;A0A1L1RKN6	1	MAARPKAGE	-
19	AVQSLDKNGVDLLmKYIYK		A0A1D5PXN9;Q5ZMV5	Both	VDLLMKYIY	LDKNGVDLLM
19	SSHKTFKIKRFLAKKQKQN	RPL39	Q98TF5	1	FKIKRFLAK	-
19	SGNKIKDLGTIEPLKKLEN		A0A1D5NX28;A0A1D5P3M1;A0A1D5NYF7;A0A1D5PU39;A0A1D5P1D9;A0A1D5PEZ0;A0A1D5PHI5;A0A1D5PZL0;E1C2A1	Both	IEPLKKLEN	IKDLGTIEPL
19	AVNSLDRNGIDLLmKYIYK	ARPC5L	F1P1S6	Both	IDLLMKYIY	LDRNGIDLLM
19	GSITmQNIGAmSSYLFIVK		Q5F468;F1NYN4	2	-	MQNIGAMSSY
19	SDALETLGFLNHYQmKNPN	LOC101749377	A0A1L1RMH8	2	-	LETLGFLNHY
19	GFVKVVKNKAYFKRYQVKF		P22451;A0A1D5PBA1;A0A1D5PK24;F2Z4K4	1	YFKRYQVKF	-
19	KRKILISVTPVTIKTPRLN	MORC4	A0A1D5NTQ9	1	TPVTIKTPR	-
19	GSTSLQNIGAmLSYLFIVK	SLC38A1	F1NYN5	2	-	LQNIGAMLSY
19	ImFHLEYLGLSAmmIRRSD	TLR1A	F6SU23	2	-	LEYLGLSAMM
19	TGAKNLYIISVKGIKGRLN		E1BY89;A0A1D5PDZ9	2	-	LYIISVKGIK
19	VKVVKNKAYFKRYQVKFRR		P22451;A0A1D5PBA1;A0A1D5PK24;F2Z4K4	1	YFKRYQVKF	-
19	RPRESVARTLDFFFKRLPP		F1NCM3;Q5ZIW9	1	DFFFKRLPP	-
19	KmQRTIVIRRDYLHYIRKY		A0A1L1RW53;Q98TH5	1	VIRRDYLHY	-
19	APANYITPIKFAEYIEQKL		A0A1L1S0L9;A0A1D5PZT5;F1NHL4	1	ITPIKFAEY	-
19	FGSGFAAPFFIVRHQLLKK	COX7C	R4GLP0	1	IVRHQLLKK	-
19	GAGGASILATAANLLRHYP		A0A1D5PGR8;A0A1D5P204;A0A1D5PM66	2	-	LATAANLLRH
19	LVmEmAELGPLNKFLQKNR		F1N9Y5;A0A0A0MQ53	2	-	MAELGPLNKF
19	GHDAFmAEFVYEYSRRHPE		P19121;A0A1D5NW68	1	YEYSRRHPE	-
19	SDLSILRLASPLHFVNTHF	FAM134A	A0A1D5PQL9	2	-	ILRLASPLHF
19	KSDALETLGFLNHYQmKNP	LOC101749377	A0A1L1RMH8	2	-	LETLGFLNHY
19	SNQVVVAVGRALYYLEIRP		Q805F9;A0A1D5PBI5	2	-	VVAVGRALYY
19	EDAYSVLTRIGLETSLRYA		A0A1D5PII6;A0A1D5P3S0	2	-	LTRIGLETSL
19	AGHDAFmAEFVYEYSRRHP		P19121;A0A1D5NW68	1	FMAEFVYEY	-
19	EADRILEVGFEEEmKQIIK		A0A1L1RUP8;F1NEQ3	1	VGFEEEMKQ	-
19	RTLSDYNIQKESTLHLVLR		P0CG62;A0A1L1RWB4;P79781;A0A1D5PHP6;A0A1L1RYF6;A0A1D5P6T4;A0A1L1RVM5;A0A1L1RTJ9;A0A1L1RJ93;A0A1D5P546;A0A1D5NVA7	2	-	DYNIQKESTL
19	PPGGNAAVTEPSKANGQEN	MARCKSL1	Q5ZKS0	1	TEPSKANGQ	-
19	SRSEVDLLDIRAEYKRmYG	ANXA11	A0A1D5PN32	1	IRAEYKRMY	-
19	RGPALAVRNGLSEAGTGSN		A0A1L1RL45;A0A1D5P5G1;A0A1L1RME4;Q5ZLB3	2	-	RNGLSEAGTG
19	ALNGIFVLGRSmGFIGHYL		F1P269;A0A1D5PSE5	2	-	IFVLGRSMGF
19	VTIKIWDIGGQPRFRSmWE		F1P0Z7;Q5ZKQ8;F1NSI8	2	-	IWDIGGQPRF
19	ILKPHFHKDWQRRVATWFN	RPL13	P41125	1	ILKPHFHKD	-
19	GANNPAAAAGGAGGGGGGP	BTBD2	F1P111	Neither	-	-
19	GDAGLRLLSEHLTmLQVLN	CMIP	A0A1D5PGH8	2	-	LRLLSEHLTM
19	SPSDPLELLGADTAERRLL	QSOX1	Q8JGM4	2	-	LELLGADTAE
19	IGGSILASLSTFQQmWISK		F1P476;P60706;P68034;Q5ZMQ2;P63270;P53478;P08023;A0A1L1RTU4;A0A1L1RY56;A0A1L1RRL2;A0A1D5NV17;A0A1L1RUQ9;A0A1L1RJ52;A0A1L1RRH8;A0A1D5P5D1;A0A1D5P630;A0A1L1RVP5;A0A1L1RSN4;A0A1L1RYI0;A0A1D5P681;A0A1L1RN10;A0A1D5PSY6;A0A1L1RRX5	Both	LSTFQQMWI	LASLSTFQQM
19	ADARALmLQGVDLLADAVA	HSPD1	Q5ZL72	Neither	-	-
19	TSPFKVSGFFSKRLKGSIK		A0A1D5PH95;A0A1D5PDZ3;A0A1D5NZP8;F1NW82	Neither	-	-
19	RSYEGKIEGLTDEFEELEF		A0A1D5NX28;A0A1D5P3M1;A0A1D5NYF7;A0A1D5PU39;A0A1D5P1D9;A0A1D5PEZ0;A0A1D5PHI5;A0A1D5PZL0;E1C2A1	Both	TDEFEELEF	LTDEFEELEF
19	DSKVAYLKNIGFDEAFNYK		A0A1D5PY35;F1NCM5	Both	IGFDEAFNY	LKNIGFDEAF
19	RPTNSImFTKLNPFTLGAI		F1NIJ6;A0A1L1RR26;A0A1D5PRS4;A0A1L1RPE8	1	IMFTKLNPF	-
19	KDVRLLELGALLPLLREPG	CHST7	A0A1D5P3Q1	2	-	LLELGALLPL
19	LPYNVLGLGRSANFLDHLY		F1NWE2;A0A1D5P3X1;A0A1D5P9S9	2	-	VLGLGRSANF
19	AGVIFPVGRmLRYIKKGHP		O93327;O93325	2	-	IFPVGRMLRY
19	mLmPKKNRIAIYELLFKEG		E1C4N0;A0A1D5PHN5	Both	MLMPKKNRI	MPKKNRIAIY
19	RVRNKLYYFNQEILYRQFS	TLR1A	F6SU23	Both	YFNQEILYR	LYYFNQEILY
19	KKKVVDPFSKKDWYDVKAP		F2Z4K7;A0A1D5NWA8;A0A1D5PY92	1	DPFSKKDWY	-
19	NYGPGGSGGSGGYGGRSRY	HNRNPA2B1	Q5ZME1	2	-	PGGSGGSGGY
19	AYGDYLPAARVHSGYQRRL		A0A1D5NTG2	2	-	LPAARVHSGY
19	mDVVYALKRQGRTLYGFGG	H4-I	P62801	2	-	LKRQGRTLYG
19	GGGGPGPGPGGKKGSDTDS		Q64HY5;A0A1D5P130	Neither	-	-
19	KEPmKSVQKIGAALFFLSG	SLC38A2	Q5F468	2	-	VQKIGAALFF
19	PSRLRKTRKLRGHVSHGHG		A0A1D5NX52;A0A1D5PSU0	Both	LRKTRKLRG	RKLRGHVSHG
19	GNRPTNSImFTKLNPFTLG		F1NIJ6;A0A1L1RR26;A0A1D5PRS4;A0A1L1RPE8	1	IMFTKLNPF	-
19	DVDKVYMTFVQATSGGGGW	SPATA20	F1NIQ1	2	-	MTFVQATSGG
19	AVmATGGGLRAmSAMFGHL		A0A1D5P1L4;E1BWG9	2	-	MATGGGLRAM
20	KAVKGKYKFLQKYYHRGAFF		P55080;A0A1D5P189;R4GGG5	Both	YKFLQKYYH	LQKYYHRGAF
20	DPSHRDISLAFFEAASmmRQ	JAK1	F1NMJ9	2	-	LAFFEAASMM
20	LRKFYKGKKYKPLDLRPKKT		Q98TF7;A0A1L1RKL8;A0A1L1RLB8;A0A1D5PFV4	1	FYKGKKYKP	-
20	KSDALETLGFLNHYQmKNPN	LOC101749377	A0A1L1RMH8	2	-	LETLGFLNHY
20	WPNGITLDLLNQRLYWVDSK		Q98931;F1NS31	2	-	LDLLNQRLYW
20	GIGSETIKSLLDSLKLSDAN	MTPAP	F1NBW0	Neither	-	-
20	GFVKVVKNKAYFKRYQVKFR		P22451;A0A1D5PBA1;A0A1D5PK24;F2Z4K4	1	YFKRYQVKF	-
20	RRPQYSNPPVQGEIVEGADN		Q06066;F1NFC0;A0A1L1RNC5;A0A1L1RT77;A0A1D5PN25;A0A1L1RIP6;A0A1L1S0D1;F1NKY2	1	RRPQYSNPP	-
20	TPKYGLIFHSTFIGRAAAKN	NOP56	A0A1D5P629	2	-	STFIGRAAAK
20	ADPKALDLLDKmLTFNPHKR		Q8UWG6	Both	MLTFNPHKR	LDLLDKMLTF
20	VPEARLVEDIGHELTYVLPY	ABCA1	E1C619	2	-	VEDIGHELTY
20	KAVQSLDKNGVDLLmKYIYK		A0A1D5PXN9;Q5ZMV5	Both	VDLLMKYIY	LDKNGVDLLM
20	FGIRAKRAKEAAEQDVEKKK		P41125;A0A1L1RX50;A0A1L1RJ56;A0A1I7Q3Z6	1	IRAKRAKEA	-
20	VHDAILEDLVFPSEIVGKRI		A0A1D5PFB4;F1NN16	Neither	-	-
20	SDLSILRLASPLHFVNTHFN	FAM134A	A0A1D5PQL9	2	-	ILRLASPLHF
20	YKFYSVNVDYSKLKKDRPDF		R4GGZ2;A0A1L1RIQ5	1	YSKLKKDRP	-
20	LKEKKEVVEETENGRDAPAN	PTMA	A0A1D5PPP9	Neither	-	-
20	VPPSRLmALLGQALKWQQHQ	SMU1	Q5ZME8	2	-	MALLGQALKW
20	AGHDAFmAEFVYEYSRRHPE		P19121;A0A1D5NW68	1	YEYSRRHPE	-
20	RPTNSImFTKLNPFTLGAII		F1NIJ6;A0A1L1RR26;A0A1D5PRS4;A0A1L1RPE8	1	IMFTKLNPF	-
20	TAVHDAILEDLVFPSEIVGK		A0A1D5PFB4;F1NN16	2	-	LEDLVFPSEI
20	GNYGPGGSGGSGGYGGRSRY	HNRNPA2B1	Q5ZME1	2	-	PGGSGGSGGY
20	VPSPYEVRGFPTIYFAPAGK	PDIA3	Q8JG64	1	FPTIYFAPA	-
20	DFTVTVHPKEIRTFFVYFQD	MAN2B2	F1NQF6	1	IRTFFVYFQ	-
20	VKVVKNKAYFKRYQVKFRRR		P22451;A0A1D5PBA1;A0A1D5PK24;F2Z4K4	1	YFKRYQVKF	-
20	PYGGGYGSGSGSGGYGGRRF		A0A1D5PXH1;A0A1D5P5E1;E1BZE6	2	-	GSGSGSGGYG
20	RVKLDGSRLIKVHLDKAQQN		A0A1D5PFB4;F1NN16	2	-	VKLDGSRLIK
20	GPPVPELESLGRLGYLNHVR	MNAT1	E1BVP0	2	-	LESLGRLGYL
20	mKmQRTIVIRRDYLHYIRKY		A0A1L1RW53;Q98TH5	1	VIRRDYLHY	-
20	IDDTIRYLSLHDNKYIRYFP	WDR82	Q5ZMV7	1	YLSLHDNKY	-
20	AGVIFPVGRmLRYIKKGHPK		O93327;O93325	2	-	IFPVGRMLRY
20	GKRKPYHKKRKYELGRPPAN		F1NB02;A0A1D5PT58	1	YHKKRKYEL	-
20	TPLQKSmDLLGKQLSLYSFG		A0A1D5P5I2	2	-	MDLLGKQLSL
20	EAKQEGKDKAEEVRDHKESL	HDGF	A0A1D5PAE4	Neither	-	-
20	FGDAGLRLLSEHLTmLQVLN	CMIP	A0A1D5PGH8	2	-	LRLLSEHLTM
20	YSTRLAmLSNNLTHWKKLPL		A0A1D5PL90	Both	LTHWKKLPL	LAMLSNNLTH
20	PPRNLmDLFAKLATGSYLPQ		A0A1L1RM37;F1P4X6;A0A1L1RMY2	2	-	FAKLATGSYL
20	LEIVCKDIRNLRFAHKPEGR	MTMR2	Q5ZIV1	1	IRNLRFAHK	-
20	DSKVAYLKNIGFDEAFNYKT		A0A1D5PY35;F1NCM5	Both	IGFDEAFNY	LKNIGFDEAF
20	TFHTSSAAIGDCLYVFGGGD		Q5ZJ37;A0A1D5PCS7	Neither	-	-
20	RGEERRGGGRGGGGGGGGGG		A0A1D5PCE4	Neither	-	-
20	FKAFASLRmARANARLFGIR		P41125;A0A1L1RX50;A0A1L1RJ56;A0A1I7Q3Z6	1	FKAFASLRM	-
21	SVARIAKLEKAKAKELATKLG		P32429;A0A1L1RJ86;A0A1D5PPS5;F2Z4L5;A0A1D5PNE4;A0A1L1RZG6;A0A1L1RQ08	1	IAKLEKAKA	-
21	KREKARVISEEEKNFKAFASL		P41125;A0A1L1RX50;A0A1L1RJ56;A0A1I7Q3Z6	1	ISEEEKNFK	-
21	DGRTLSDYNIQKESTLHLVLR		P0CG62;A0A1L1RWB4;P79781;A0A1D5PHP6;A0A1L1RYF6;A0A1D5P6T4;A0A1L1RVM5;A0A1L1RTJ9;A0A1L1RJ93;A0A1D5P546;A0A1D5NVA7	2	-	DYNIQKESTL
21	DFTVTVHPKEIRTFFVYFQDQ	MAN2B2	F1NQF6	1	IRTFFVYFQ	-
21	VPEARLVEDIGHELTYVLPYK	ABCA1	E1C619	2	-	VEDIGHELTY
21	SPYGGGYGSGSGSGGYGGRRF		A0A1D5PXH1;A0A1D5P5E1;E1BZE6	2	-	GSGSGSGGYG
21	GFVKVVKNKAYFKRYQVKFRR		P22451;A0A1D5PBA1;A0A1D5PK24;F2Z4K4	1	YFKRYQVKF	-
21	GRRPQYSNPPVQGEIVEGADN		Q06066;F1NFC0;A0A1L1RNC5;A0A1L1RT77;A0A1D5PN25;A0A1L1RIP6;A0A1L1S0D1;F1NKY2	1	YSNPPVQGE	-
21	GIKKPRSHRYESLKGVDPKFL		R4GL66;A0A1L1RYB3;A0A1L1RNZ2	1	IKKPRSHRY	-
21	RPIPQWIRmKTGNKIRYNSKR	RPL39	Q98TF5	1	MKTGNKIRY	-
21	KAGVIFPVGRmLRYIKKGHPK		O93327;O93325	2	-	IFPVGRMLRY
21	AVHDAILEDLVFPSEIVGKRI		A0A1D5PFB4;F1NN16	Neither	-	-
21	IQPLTQEEFDFVLSLEEEKPH		Q90679;A0A1D5PII8;A0A140T8F6;A0A1L1RU76;A0A1D5PEL7	1	IQPLTQEEF	-
21	ELGELDPLSSIKSLTYLSILR		A0A1L1RNQ6;F1NAC8	Both	LSSIKSLTY	LDPLSSIKSL
21	KHENKETVSHKSILTNFVVEI	EVI2A	A0A1D5NZ80	Neither	-	-
21	SGAYGDYLPAARVHSGYQRRL		A0A1D5NTG2	2	-	LPAARVHSGY
21	KDRKKEmDDFLAQmEAKYGSN	DNAJC9	E1C8S9	1	FLAQMEAKY	-
21	PDDASAFTmLGYLNDYLELKR		E1C576;A0A1D5PRU7	2	-	FTMLGYLNDY
21	KNRVAILAELDKEKRKLLmQN	INIP	F1NAD7	Neither	-	-
21	ASGSITmQNIGAmSSYLFIVK		Q5F468;F1NYN4	2	-	MQNIGAMSSY
21	LFGIRAKRAKEAAEQDVEKKK		P41125;A0A1L1RX50;A0A1L1RJ56;A0A1I7Q3Z6	1	IRAKRAKEA	-
21	APPQPPQRLEDIGPPVEFVYE		A0A1D5PRA9	2	-	LEDIGPPVEF
21	KSDALETLGFLNHYQmKNPNG	LOC101749377	A0A1L1RMH8	2	-	LETLGFLNHY
21	DPRKKDGALHmIGSLAEILLK	IPO7	F1NBA8	2	-	LHMIGSLAEI
21	QKESGDGRTVVHCLNGGGRSG		Q6YI48;A0A1D5P4W3;A0A1D5NXU4	Neither	-	-
21	TPDTGAFRFTISQEEFRFNFF		A0A1D5PVL8	1	ISQEEFRFN	-
21	TPDSVIIESLGHEERYELLNV	ATP8A1	F1NX55	2	-	IESLGHEERY
21	FPGGFISFVFVKKDPTYYVST	LAMP3	E1BU34	1	FISFVFVKK	-
21	NELARFNRIQPQYKLLNERGP		A0A1D5PF55;A0A1D5PAM6	1	IQPQYKLLN	-
21	RGVGGRSSRLPNALPPFVPRQ		A0A1D5PP54;A0A1D5PNS1	2	-	RGVGGRSSRL
21	LFMILWLKGVIFNVTTVDLKR		F1P2Y2;A0A1D5PJI4	Neither	-	-
21	WVVTQQALLSSAVQAVVGVPQ	SNAPC4	A0A1L1S0G0	Neither	-	-
21	LKTKKQQRKERLYPVRKYAIK		Q98TF7;A0A1L1RKL8;A0A1L1RLB8;A0A1D5PFV4	1	LKTKKQQRK	-
22	PAENGDAKTDQAQKAEGAGDAK	HMGN2	P02314	Neither	-	-
22	GDTKTNEAPAAEASDDKEAKSE		P12902	Neither	-	-
22	NPDDASAFTmLGYLNDYLELKR		E1C576;A0A1D5PRU7	2	-	FTMLGYLNDY
22	TAVHDAILEDLVFPSEIVGKRI		A0A1D5PFB4;F1NN16	Neither	-	-
22	APKQQDTAKKPAAAQRQIDLQR		Q5F3V3;F1NIQ3	Neither	-	-
22	EKAVHADFFNDFEDLFDDDDIQ		R4GFT1	1	ADFFNDFED	-
22	IGKEEAmRWFQQKYDGIILPGK		A0A1D5P3B1;A0A1D5PGF5	1	IGKEEAMRW	-
22	IFSASGSSVSVRKIKTAVRRRK	NUP153	A0A1D5PXQ1	1	IKTAVRRRK	-
22	LKTKKQQRKERLYPVRKYAIKA		Q98TF7;A0A1L1RKL8;A0A1L1RLB8;A0A1D5PFV4	1	LKTKKQQRK	-
22	VQRLTYRRRLSYNTASNKTRLS		A0A1D5PDP4;A0A1D5PN78;A0A1D5NTR6	Both	LTYRRRLSY	LTYRRRLSYN
22	RPPANTKIGPRRIHTVRVRGGN		F1NB02;A0A1D5PT58	1	IGPRRIHTV	-
22	SAPTLEDHFNKTILPKVmQVKN		P55080;A0A1D5P189;R4GGG5	1	LPKVMQVKN	-
22	DRYISKmFLRGDSVIVVLRNPL		A0A1D5PFF1	1	YISKMFLRG	-
22	GKPSTIRRDAPAGRKVGLIAAR		A0A1L1RKP3;A0A1L1RRR6;F1NIX0	1	APAGRKVGL	-
22	NPAENGDAKTDQAQKAEGAGDA	HMGN2	P02314	Neither	-	-
22	GSPYGGGYGSGSGSGGYGGRRF		A0A1D5PXH1;A0A1D5P5E1;E1BZE6	2	-	GYGSGSGSGG
22	FSVTVPPNLHLQTLSIPGWRYS	MAN2B2	F1NQF6	2	-	LQTLSIPGWR
22	FGGGGFGGENmGILSNNEKLTM	KRT9	E1C8E4	2	-	GGGFGGENMG
22	SDALETLGFLNHYQmKNPNGPY	LOC101749377	A0A1L1RMH8	2	-	LETLGFLNHY
22	SAPPARGPPPSYGGSSRYDDYG		F1NZD3;A0A1D5P9F7	Both	APPARGPPP	PPSYGGSSRY
22	PSRLRKTRKLRGHVSHGHGRIG		A0A1D5NX52;A0A1D5PSU0	Both	LRKTRKLRG	RKLRGHVSHG
22	TFIKKPKmTKPILKLTQKKSSN	ZNF326	Q5ZJ02	1	IKKPKMTKP	-
22	QNLWNENLVILETAKTYGYEVV		A0A1D5PSN9	2	-	LVILETAKTY
22	AKAGVIFPVGRmLRYIKKGHPK		O93327;O93325	2	-	IFPVGRMLRY
22	RGEERRGGGRGGGGGGGGGGGG		A0A1D5PCE4	Neither	-	-
22	EGNRPTNSImFTKLNPFTLGAI		F1NIJ6;A0A1L1RR26;A0A1D5PRS4;A0A1L1RPE8	1	IMFTKLNPF	-
22	AVNSLIHTLGLLRLSFCSLNVI	OR5I1	A0A1L1RJF6	2	-	IHTLGLLRLS
22	YLQVIHFGTLLNGKNLSVADGV		F1NPR8	2	-	LQVIHFGTLL
23	NPAENGDAKTDQAQKAEGAGDAK	HMGN2	P02314	Neither	-	-
23	KYQRRKFSIENEFIEYASIKVNK		A0A1L1RY62	1	FSIENEFIE	-
23	KREKARVISEEEKNFKAFASLRm		P41125;A0A1L1RX50;A0A1L1RJ56;A0A1I7Q3Z6	1	ISEEEKNFK	-
23	GIKKPRSHRYESLKGVDPKFLRN		R4GL66;A0A1L1RYB3;A0A1L1RNZ2	1	IKKPRSHRY	-
23	LSEATSSAQGTHSLSKESGRRNN	MKI67	R4GLV4	Neither	-	-
23	KDRYISKmFLRGDSVIVVLRNPL		A0A1D5PFF1	1	YISKMFLRG	-
23	SGSPYGGGYGSGSGSGGYGGRRF		A0A1D5PXH1;A0A1D5P5E1;E1BZE6	2	-	GSGSGSGGYG
23	GETKSEETPASDAAVEKEEVKSE		P12274;F1P0C0	1	VEKEEVKSE	-
23	RRPENPKPQDGKETKTAEPPAEN		Q06066;F1NFC0;A0A1L1RNC5;A0A1L1RT77;A0A1D5PN25;A0A1L1RIP6;A0A1D5PLI0;A0A1L1S0D1;F1NKY2	Neither	-	-
23	EGNRPTNSImFTKLNPFTLGAII		F1NIJ6;A0A1L1RR26;A0A1D5PRS4;A0A1L1RPE8	1	IMFTKLNPF	-
23	EPVQLETLSIRGNNIRYFILPDS		A0A1D5PV79;A0A1D5PGA0	2	-	LSIRGNNIRY
23	mLmPKKNRIAIYELLFKEGVmVA		E1C4N0;A0A1D5PHN5	Both	MLMPKKNRI	MPKKNRIAIY
23	RYFRYYFRYFHYYFCYFHYYYRY		A0A1L1RQP0	1	YYFRYFHYY	-
23	ALPMTHSAGGGGAELLLASPCHG	SYNPO	R4GI80	2	-	LPMTHSAGGG
24	GPKSVARIAKLEKAKAKELATKLG		P32429;A0A1L1RJ86;A0A1D5PPS5;F2Z4L5;A0A1D5PNE4;A0A1L1RZG6;A0A1L1RQ08	1	IAKLEKAKA	-
24	KREKARVISEEEKNFKAFASLRmA		P41125;A0A1L1RX50;A0A1L1RJ56;A0A1I7Q3Z6	1	ISEEEKNFK	-
24	VITNKAVKGKYKFLQKYYHRGAFF		A0A1D5P189;R4GGG5	Both	YKFLQKYYH	LQKYYHRGAF
24	RRRPENPKPQDGKETKTAEPPAEN		Q06066;F1NFC0;A0A1L1RNC5;A0A1L1RT77;A0A1D5PN25;A0A1L1RIP6;A0A1D5PLI0;A0A1L1S0D1;F1NKY2	Neither	-	-
24	KRKILISVTPVTIKTPRLNDRAFN	MORC4	A0A1D5NTQ9	1	IKTPRLNDR	-
24	KSDALETLGFLNHYQmKNPNGPYP	LOC101749377	A0A1L1RMH8	2	-	LETLGFLNHY
24	SSGSPYGGGYGSGSGSGGYGGRRF		A0A1D5PXH1;A0A1D5P5E1;E1BZE6	2	-	GSGSGSGGYG
24	KTTPDVIFVFGFRTHFGGGKTTGF		A0A1L1RT65;F1NF89;A0A1D5P4V9;A0A1D5PGS1	2	-	IFVFGFRTHF
24	VEARHIKAEmGTERALVLDRLASN	Aiolos	Q9PU55	1	IKAEMGTER	-
24	SVKEEAPKEDNVPLETVASSLKEN	MKI67	R4GLV4	Neither	-	-
24	GIKKPRSHRYESLKGVDPKFLRNm		R4GL66;A0A1L1RYB3;A0A1L1RNZ2	1	IKKPRSHRY	-
24	PSDLTLTTRGLTDLEIGMYALLCV		A0A1D5PU63;F1N8B4	2	-	LTDLEIGMYA
24	RKNFSQLKRAKPYSSLFQRAKPGN		A0A1D5NWQ0;R4GGG1	1	FSQLKRAKP	-
24	RTKTPGPGAQSALRALARSGmKIG		Q5ZHW8;A0A1D5PK33;A0A1L1RZW6	2	-	LRALARSGMK
24	ADPRKKDGALHmIGSLAEILLKKK	IPO7	F1NBA8	2	-	LHMIGSLAEI
24	EEDKENQGDETQGQQPPQRRYRRN		Q06066;F1NFC0;A0A1L1RNC5;A0A1L1RT77;A0A1D5PN25;A0A1L1RIP6;A0A1D5PLI0;A0A1L1S0D1;F1NKY2	Neither	-	-
24	PKFLRNmRFAKKHNKKGLKKmQAN		R4GL66;A0A1L1RYB3;A0A1L1RNZ2	1	MRFAKKHNK	-
24	RRREEEERWRmEmRRYEEDMYWRR		A0A1D5PSG7;A0A1D5P982;F1NLI6;A0A1D5P5F2;A0A1D5PKM1	1	WRMEMRRYE	-
24	LPEIPRNINIGDISIKVPNLPTFK		A0A1L1RJ19;A0A1D5PWL6;F1P151;Q5ZJE2	Neither	-	-
24	WNERAVNRVSAIRFLEDEKDEEDN	LRRC1	F1NRK4	1	VSAIRFLED	-
24	GMNKWILYFRQWRRWNRmFRRKCR		A0A1D5PV02;A0A1D5PTJ2	1	ILYFRQWRR	-
24	LPAVFKAPIRPDVVNFVHTNLRKN		F7BA96;A0A1L1RV53;A0A1L1RYB4;A0A1L1RTB9;A0A1D5NUQ4;A0A1L1RY31;A0A1L1RL35;A0A1D5P694;Q5ZII1	1	LPAVFKAPI	-
25	RSSGSPYGGGYGSGSGSGGYGGRRF		A0A1D5PXH1;A0A1D5P5E1;E1BZE6	2	-	GSGSGSGGYG
25	TGKRAAEDDEDDDVDPKKQKTDEDD	PTMA	A0A1D5PPP9	1	DPKKQKTDE	-
25	DPEKEIKPALDLLEPIEQKFVSISD		F1NCZ2;A0A1D5PXW8;A0A1L1RV98	Neither	-	-
25	SAQPVTITLLFKRYVFDTQKKmIQS	EEFSEC	A0A1D5PXD0	1	FDTQKKMIQ	-
25	GKVITNKAVKGKYKFLQKYYHRGAF		A0A1D5P189;R4GGG5	Both	YKFLQKYYH	LQKYYHRGAF
25	APNDQYKFYSVNVDYSKLKKDRPDF		R4GGZ2;A0A1L1RIQ5	1	YSKLKKDRP	-
25	DSGDGVTHTVPIYEGYALPHAILRL		P60706;Q5ZMQ2;P53478;A0A1L1RLK7;A0A1L1RRL2;A0A1D5PPD8;A0A1L1RUQ9;A0A1L1RPY3;A0A1D5NY71;A0A1L1RRH8;A0A1D5P5D1;A0A1L1RUN4;A0A1D5P630;A0A1D5P681	1	IYEGYALPH	-
25	YKTTPDVIFVFGFRTHFGGGKTTGF		A0A1L1RT65;F1NF89;A0A1D5P4V9;A0A1D5PGS1	2	-	IFVFGFRTHF
25	RNGIKKPRSHRYESLKGVDPKFLRN		R4GL66;A0A1L1RYB3;A0A1L1RNZ2	1	IKKPRSHRY	-
25	KSDALETLGFLNHYQmKNPNGPYPY	LOC101749377	A0A1L1RMH8	2	-	LETLGFLNHY
25	VITDKEKAEKLKQSLPPGLAVKELK	RPL38	E1BU66	1	KEKAEKLKQ	-
25	GPYGGGNYGPGGSGGSGGYGGRSRY	HNRNPA2B1	Q5ZME1	2	-	PGGSGGSGGY
25	RRRRPENPKPQDGKETKTAEPPAEN		Q06066;F1NFC0;A0A1L1RNC5;A0A1L1RT77;A0A1D5PN25;A0A1L1RIP6;A0A1D5PLI0;A0A1L1S0D1;F1NKY2	Neither	-	-
25	KQQSVAAEKVTKVVDAREKISLKRN	POLDIP3	Q5F4B6	1	AREKISLKR	-
25	GGGGGGGGKAGQDRVKRPMNAFmVW	SOX1	O57401	Neither	-	-
25	LDGFQKPmRFIKPPFRKFIGKPHLN		A0A1L1RU48;F1NKX9	1	FIKPPFRKF	-
25	mSPFSKLYEKLKREVKGRKLLQEGN	MKI67	R4GLV4	1	MSPFSKLYE	-
25	FKREPPEGCEKVKVFEESLPKPLHE	FAM117B	F1P2Z1	1	KVFEESLPK	-
25	GRVRTKTVKKAARVIIEKYYTRLGN		P08636;A0A1L1RZ99;A0A1D5PH39	1	IIEKYYTRL	-
25	PATKKKLKKRYVGGFPRSmEGFVTL		A0A1L1RW62;Q8UWC5	1	PATKKKLKK	-
25	HLPQEFGDQDILQMFMPFGNVISAK		Q7T2T1;A0A1D5P872;A0A1D5PEV1;A0A1D5PN15	2	-	LQMFMPFGNV
25	HQKRFIERKYRQELKEMRWEREHQE		F1NQC9;R4GIX1	1	RFIERKYRQ	-
25	KYKKKKKQQKKQRLRQFNDLWVRFE	TRABD2A	R4GFJ3	1	YKKKKKQQK	-
25	GPQWPPmAPSGHFDPKWTPmDPNGP		A0A1D5PN88	Both	APSGHFDPK	WPPMAPSGHF
25	TEENFKELKQDISSFRYEVLDLLGN	TRPC5	E1C452	1	ISSFRYEVL	-
25	LHDSLHDCSHWFYTRWKEWESWYSQ		A0A1L1S015;A0A1D5NZ46;A0A1D5PDU1	1	WFYTRWKEW	-
25	GKPSTIRRDAPAGRKVGLIAARRTG		A0A1L1RKP3;A0A1L1RRR6;F1NIX0	1	APAGRKVGL	-
25	YWRRREEEERWRMEmRRYEEDMYWR		A0A1D5PSG7;A0A1D5P982;F1NLI6;A0A1D5P5F2;A0A1D5PKM1	1	WRMEMRRYE	-
25	APRKGKEKKEEQVISLGPQVAEGEN		Q5ZHW8;A0A1L1RJG3	1	APRKGKEKK	-
