# Supplementary material for: The dominantly expressed class II molecule from a resistant MHC haplotype presents only a few Marek’s disease virus peptides by using an unprecedented binding motif
Source: PLoS Biol. 2021 Apr 26;19(4):e3001057. doi: 10.1371/journal.pbio.3001057 (PMC8101999; doi:10.1371/journal.pbio.3001057)
Supplement: S3 Data — (XLSX) [file pbio.3001057.s017.xlsx]

## Sheet: S3. 2019 RB1B
	2019							Statistics
	RB1B-infected bursal B cells
	MHC class II by 2G11 mAb							BLB Motif	Counts	%		BLB Motif	Count	%
								1	1059	33.8988		1	1163	42.5073
	m indicates oxidized methionine							2	1469	47.023		2	1573	57.4927
Length	Sequence	Gene	Protein Group Accessions	BLB Motif	9mer Core	10mer Core		Both	208	6.65813
8	PVPAQYVR		A0A1D5NWW0;A0A1D5NXL0;E1BZ39;A0A1D5PPE9	Neither	-	-		Neither	388	12.42
8	INPFIYAF		G9BWP6;D4P5A2;E1C968;F1NJL4;R4GGG6;E3VW39	Neither	-	-		Total	3124	100		Total	2736
8	DIGFIKLD	RPS29	E1C3G8	Neither	-	-
8	KVLPLAPS		F1NYL5;Q6J613	Neither	-	-
8	EDLALYLK	RC3H2	F1NZ02	Neither	-	-
8	TPFLALQL		A0A1D5PS13;A0A1L1RSA5	Neither	-	-		the number of peptides is in brackets
8	IPFVPPMI		P07812;F1NYP9	Neither	-	-
8	YISPKRYD	CXCL8	A0A1D5PGQ4	Neither	-	-
8	GKILGFFF		F1NXW3;A0A1L1RZE7	Neither	-	-
8	SDYNIQKE		P0CG62;A0A1L1RWB4;P79781;A0A1D5PHP6;A0A1L1RYF6;A0A1D5P6T4;A0A1L1RVM5;A0A1L1RTJ9;A0A1L1RJ93;A0A1D5P546;A0A1D5NVA7	Neither	-	-
8	LVKAPISP		A0A1L1RNT9	Neither	-	-
8	GLNRGNIS		E1BYQ6;A0A1D5PMN3	Neither	-	-
9	PVFVADRGF	MDV054	Q9E6N0	Neither	-	-
9	KDIGFIKLD	RPS29	E1C3G8	Neither	-	-
9	TPFLALQLL		A0A1D5PS13;A0A1L1RSA5	Neither	-	-
9	KVHGSLARA		A0A1L1RWQ5;A0A1L1RTC9;A0A1D5PQV1	Neither	-	-
9	YISPKRYDS	CXCL8	A0A1D5PGQ4	Neither	-	-
9	GGKILGFFF		F1NXW3;A0A1L1RZE7	Neither	-	-
9	FSGKLYLIG	CD81	F1NW06	Neither	-	-
9	mKVLPLAPS		F1NYL5;Q6J613	Neither	-	-
9	KGGDPAAVR	SARS	R4GJ59	Neither	-	-
9	KSEKRPKTE	SUB1L1	R4GFE0	Neither	-	-
10	DLKIIHPDKY		Q5F4C0;F1NMC8	1	LKIIHPDKY	-
10	AKDIGFIKLD	RPS29	E1C3G8	Neither	-	-
10	KVFIPLAYLL	CXCR5	G4U4M4	Neither	-	-
10	TGGKILGFFF		F1NXW3;A0A1L1RZE7	Neither	-	-
10	LDIFYSLHFI	CXCR7	R4GKC2	1	LDIFYSLHF	-
10	IPLAFLDTAL	TMEM87B	F1NI39	Neither	-	-
10	KKRKGQVIQF		F1NIK4;A0A1D5NZF3	Neither	-	-
10	FVFFKGNRYW	MMP15	A0A1D5PR25	1	FVFFKGNRY	-
10	NPNTVIILIG	RAB14	Q5ZKU5	Neither	-	-
10	KmLVLCDFPK	LOC416530	E1C1V6	Neither	-	-
10	LYPDISRLAD		F1P1E9;A0A1L1RU72	Neither	-	-
10	LISLCLQKDP	STK39	F1NSM5	Neither	-	-
10	TPFLALQLLD		A0A1D5PS13;A0A1L1RSA5	Neither	-	-
10	TPQDTHELRQ		A0A1L1RJZ0;A0A1L1RPK8;Q5ZMP2	Neither	-	-
10	KMQLIYKQFR	IKBKE	E1BV51	Neither	-	-
11	SHRYESLKGVD		R4GL66;A0A1L1RYB3;A0A1L1RNZ2	Neither	-	-
11	KVFIPLAYLLm	CXCR5	G4U4M4	Neither	-	-
11	TGPNLHGLFGR	CYC	P67881	Neither	-	-
11	DYNIQKESTLH		P0CG62;A0A1L1RWB4;P79781;A0A1D5PHP6;A0A1L1RYF6;A0A1D5P6T4;A0A1L1RVM5;A0A1L1RTJ9;A0A1L1RJ93;A0A1D5P546;A0A1D5NVA7;O42388	Neither	-	-
11	GRFVFFKGNRY	MMP15	A0A1D5PR25	1	FVFFKGNRY	-
11	AVIKTWRDGPY	TMEM87B	F1NI39	1	IKTWRDGPY	-
11	LQDLVLHFLVL		A0A1L1RQY7;H9L0N3	2	-	LQDLVLHFLV
11	YISPKRYDSIE	CXCL8	A0A1D5PGQ4	Neither	-	-
11	LQNIGAmLSYL	SLC38A1	F1NYN5	2	-	LQNIGAMLSY
11	SPSPPRLFPLV		P01875	Neither	-	-
11	TNNLRPKKKVK		P62985;O42388	Neither	-	-
11	YYVAIRQQHFT	LAMP3	E1BU34	1	YVAIRQQHF	-
11	KSWSRWTVPSF	chB1	Q90WF6	1	WSRWTVPSF	-
11	PRIASNAGSIA		E1BY89;A0A1L1S0C8;A0A1D5PBB4;A0A1D5PDZ9;A0A1D5P776	Neither	-	-
11	RPGRIDRKIEF		Q90732;F1NSP7;F1NU79;A0A1L1RLH7	Neither	-	-
11	AEKNAPAIIFI		A0A1D5NTY5;A0A1D5PF52;A0A1D5P8L6;A0A1D5PXG2;Q5ZMU9	Neither	-	-
11	KGIIPEKATLF		A0A1D5NUX5;A0A1D5PRV3	1	IIPEKATLF	-
11	PGARTIYLAPG	CPB2	F1NXB6	Neither	-	-
12	LmDLKIIHPDKY		Q5F4C0;F1NMC8	1	LKIIHPDKY	-
12	RKVFIPLAYLLm	CXCR5	G4U4M4	1	RKVFIPLAY	-
12	PIIYAFIGVKFR	CXCR5	G4U4M4	1	IYAFIGVKF	-
12	GPISSILVNKYG		F1NVU4;Q5ZLZ6	1	ISSILVNKY	-
12	LMDLKIIHPDKY		Q5F4C0;F1NMC8	1	LKIIHPDKY	-
12	DLFAKLATGSYL		A0A1L1RM37;F1P4X6;A0A1L1RMY2	2	-	FAKLATGSYL
12	REAWLVIHGRVY		A0A1L1RK14;A0A1D5PE25;F1NSI3	1	WLVIHGRVY	-
12	YTFYVRSKINNY		A0A1D5PKP8;F1NWP6	1	YVRSKINNY	-
12	GVFHVEKNGRYS		A0A1D5PVD2;A0A1D5PBN1	1	FHVEKNGRY	-
12	NAVIKTWRDGPY	TMEM87B	F1NI39	1	IKTWRDGPY	-
12	SLQNIGAmLSYL	SLC38A1	F1NYN5	2	-	LQNIGAMLSY
12	SLQNIGAMLSYL	SLC38A1	F1NYN5	2	-	LQNIGAMLSY
12	YNIQKESTLHLV		P0CG62;A0A1L1RWB4;P79781;A0A1D5PHP6;A0A1L1RYF6;A0A1D5P6T4;A0A1L1RVM5;A0A1L1RTJ9;A0A1L1RJ93;A0A1D5P546;A0A1D5NVA7;O42388	2	-	IQKESTLHLV
12	ILYYVAIRQQHF	LAMP3	E1BU34	1	YVAIRQQHF	-
12	DYLDQLPDFPYK		Q5ZML7;F1NRF7;A0A1D5P4R8;A0A1D5PXG8	Neither	-	-
12	KTPFLALQLLDF		A0A1D5PS13;A0A1L1RSA5	1	FLALQLLDF	-
12	SALRPSSARYVS		P09654;F1NJ08	1	LRPSSARYV	-
12	GKLYLIGIAAIV	CD81	F1NW06	2	-	LYLIGIAAIV
12	HTNNLRPKKKVK		P62985;O42388	Neither	-	-
12	KTIWYmYHHKKY		E1C958;A0A1L1RX51	1	WYMYHHKKY	-
12	VPKVLALLGGFA		A0A1D5PNM3	Neither	-	-
12	IGmIQALGGFFT		P09572;P24797;A0A1D5PE50;A0A1D5P0G4;A0A1D5PU80	2	-	IGMIQALGGF
12	ALPFYFRFLPNY	WBP1L	A0A1D5P854	1	FYFRFLPNY	-
12	SDYNIQKESTLH		P0CG62;A0A1L1RWB4;P79781;A0A1D5PHP6;A0A1L1RYF6;A0A1D5P6T4;A0A1L1RVM5;A0A1L1RTJ9;A0A1L1RJ93;A0A1D5P546;A0A1D5NVA7	Neither	-	-
12	NPIIYAFIGVKF	CXCR5	G4U4M4	1	IYAFIGVKF	-
12	YVYQQSGQISKL		F1NYL5;Q6J613	Both	YQQSGQISK	YQQSGQISKL
12	LNVLAEKFPDII		A0A1D5NXX9;A0A1D5PSC6;A0A1D5NVA8;E1C7P2	Neither	-	-
12	KSWSRWTVPSFL	chB1	Q90WF6	1	WSRWTVPSF	-
12	IPAFEFSLRSLR	APOB	F1NV02	1	IPAFEFSLR	-
12	ISFRFQHILVGL		A0A1L1RJW9;Q9DGI1	1	ISFRFQHIL	-
12	DHKPQGKKIKFE		P15771;A0A1D5NZ30	Neither	-	-
12	GSGLVKVKKKLD		F1NXZ5;A0A1D5P2W6;A0A1D5PJF9;A0A1D5P4M0;F1NXZ3	Neither	-	-
12	GDIFSFPSVDYE		A0A1D5PKP8;F1NWP6	1	IFSFPSVDY	-
12	QILLICQHIIGI	CNKSR1	A0A1L1RTU8	Neither	-	-
12	IGMIQALGGFFT		P09572;P24797;A0A1D5PE50;A0A1D5P0G4;A0A1D5PU80	2	-	IGMIQALGGF
12	FTPLVCLGVFLF		E1BQT5	Neither	-	-
12	KVDLDKVVQEAF		A0A1D5PA64;A0A1D5P1V6;R4GHJ7;A0A1D5NZ87;Q5ZME3	1	LDKVVQEAF	-
12	GNFFQNIGSITL		Q5ZJ75;A0A1D5PL29;A0A1D5PT99;A0A1D5P8B5;F1N9A5;A0A1D5PZ62	Neither	-	-
13	NPIIYAFVGEKFK	CCR8	A0A1D5P622	1	IYAFVGEKF	-
13	KWISITEALAFFH		A0A1L1RJW9;Q9DGI1	1	ISITEALAF	-
13	NPFLYAFIGVKFR	CCR7	E3VW39	1	LYAFIGVKF	-
13	NPIIYAFIGVKFR	CXCR5	G4U4M4	1	IYAFIGVKF	-
13	LmDLKIIHPDKYH		Q5F4C0;F1NMC8	1	LKIIHPDKY	-
13	HDGRFVFFKGNRY	MMP15	A0A1D5PR25	1	FVFFKGNRY	-
13	GILYYVAIRQQHF	LAMP3	E1BU34	1	YVAIRQQHF	-
13	HWQLWKKAHGKEY	CTSS	H9KYW5	Both	WKKAHGKEY	LWKKAHGKEY
13	NIQKESTLHLVLR		P0CG62;A0A1L1RWB4;P62985;P79781;A0A1D5PHP6;A0A1L1RRG3;A0A1L1RYF6;A0A1D5P6T4;A0A1L1RVM5;A0A1L1RTJ9;A0A1L1RJ93;A0A1D5P546;A0A1D5NVA7;O42388	2	-	IQKESTLHLV
13	IEVFTPVVQRILK		A0A1D5PMB6	1	IEVFTPVVQ	-
13	GRIFKPWKWRKKK	PHACTR3	A0A1D5PR97	1	FKPWKWRKK	-
13	IPIDYQSLVKRIY	SCAMP4	E1BQX4	Neither	-	-
13	GHQQLYWSHPRKF	RPS29	E1C3G8	1	LYWSHPRKF	-
13	GKLYLIGIAAIVV	CD81	F1NW06	2	-	LYLIGIAAIV
13	GTLNQLGIVVGIL		P28568;F1NTJ1;A0A1D5NYT4	2	-	LNQLGIVVGI
13	MDLFAKLATGSYL		A0A1L1RM37;F1P4X6;A0A1L1RMY2	2	-	FAKLATGSYL
13	DLPFGMNFIKKYR	SVCT2	B9VMA9	1	FGMNFIKKY	-
13	DAVLKILQELQKL	APOB	F1NV02	2	-	LKILQELQKL
13	YVYQQSGQISKLT		F1NYL5;Q6J613	Both	YQQSGQISK	YQQSGQISKL
13	MPFIEAFRQFQFK		A0A1D5PSR2;A0A1D5PBN4;A0A1L1RQ28;A0A1L1RSU2	1	IEAFRQFQF	-
13	DYNIQKESTLHLV		P0CG62;A0A1L1RWB4;P79781;A0A1D5PHP6;A0A1L1RYF6;A0A1D5P6T4;A0A1L1RVM5;A0A1L1RTJ9;A0A1L1RJ93;A0A1D5P546;A0A1D5NVA7;O42388	2	-	IQKESTLHLV
13	VNVFKFIIPQIVK		P00337;A0A1D5NZ01;A0A1L1RVY8;A0A1L1RS03;A0A1D5P9N7	1	FKFIIPQIV	-
13	VSFVLVPFKTLDL		A0A1L1RNE9;F1NGY0	1	LVPFKTLDL	-
13	SGSGSGGYGGRRF		A0A1D5PXH1;A0A1D5P5E1;E1BZE6	Neither	-	-
13	DIAYWIGLQKNKY	chB1	Q90WF6	Both	IAYWIGLQK	AYWIGLQKNK
13	ISFVFVKKDPTYY	LAMP3	E1BU34	1	FVKKDPTYY	-
13	VPKVLALLGGFAL		A0A1D5PNM3	Neither	-	-
13	LNKLAFLNQFHFG	ATP6V0D1	E1BVF8	Both	LAFLNQFHF	LNKLAFLNQF
13	DLAHVLSLPLRIY	P2RY10	F1NP76	2	-	AHVLSLPLRI
13	TSLQNIGAMLSYL	SLC38A1	F1NYN5	2	-	LQNIGAMLSY
13	GDIFSFPSVDYEK		A0A1D5PKP8;F1NWP6	1	IFSFPSVDY	-
13	TRYITSSTRYSLG		P09654;F1NJ08	Neither	-	-
13	IEGSFVYKGGKIY		F1NCZ2;A0A1L1RMW8;A0A1D5PB88;A0A1D5PXW8	1	FVYKGGKIY	-
13	LNPIIYAFIGVKF	CXCR5	G4U4M4	1	IYAFIGVKF	-
13	IYYVYQQSGQISK		F1NYL5;Q6J613	1	YQQSGQISK	-
13	YYTFYVRSKINNY		A0A1D5PKP8;F1NWP6	1	YVRSKINNY	-
13	ILYYVAIRQQHFT	LAMP3	E1BU34	1	YVAIRQQHF	-
13	DLFAKLATGSYLP		A0A1L1RM37;F1P4X6;A0A1L1RMY2	2	-	FAKLATGSYL
13	TSLQNIGAmLSYL	SLC38A1	F1NYN5	2	-	LQNIGAMLSY
13	mDLFAKLATGSYL		A0A1L1RM37;F1P4X6;A0A1L1RMY2	2	-	FAKLATGSYL
13	KSVQKIGAALFFL	SLC38A2	Q5F468	2	-	VQKIGAALFF
13	EKIVYVGVWLPAV		A0A1L1RJW9;Q9DGI1	2	-	IVYVGVWLPA
13	IKDYLDQLPDFPY		Q5ZML7;F1NRF7;A0A1D5P4R8;A0A1D5PXG8	Neither	-	-
13	SImFTKLNPFTLG		F1NIJ6;A0A1L1RR26;A0A1D5PRS4;A0A1L1RPE8	1	IMFTKLNPF	-
13	DVISTIGQAFELR		E1C4D4;A0A1D5NYP8;A0A1D5PTU1	2	-	ISTIGQAFEL
13	DIILPFRVIPLVR		Q5ZMP6;A0A1L1RR84	1	ILPFRVIPL	-
13	DAGLRLLSEHLTm	CMIP	A0A1D5PGH8	2	-	LRLLSEHLTM
13	GTFHQLGIVLGIL		P46896;A0A1D5P6Q8;F1NF68;A0A1D5P4W9	2	-	FHQLGIVLGI
13	SGKLYLIGIAAIV	CD81	F1NW06	2	-	LYLIGIAAIV
13	KGLLSFLSAPLIG		E1C047;Q5ZJK7	2	-	LSFLSAPLIG
13	MPMAMKVLPLAPS		F1NYL5;Q6J613	Neither	-	-
13	ADFNRIFLPTIYS		A0A1L1RJW9;Q9DGI1	Neither	-	-
13	mPMAMKVLPLAPS		F1NYL5;Q6J613	Neither	-	-
13	PELLEPIPYEFmA		A0A1L1RSZ3;A0A1D5NUC9;A0A1L1RLB0;R4GIQ2	Neither	-	-
13	AVLKILQELQKLT	APOB	F1NV02	2	-	LKILQELQKL
13	RKVFIPLAYLLmF	CXCR5	G4U4M4	1	RKVFIPLAY	-
13	STSLQNIGAMLSY	SLC38A1	F1NYN5	2	-	LQNIGAMLSY
13	REIRRFSLmPPVR		A0A1L1RN73;A0A1L1RPL4;A0A1D5PXQ2;A0A1L1RK43	1	IRRFSLMPP	-
13	LDIFYSLHFIPFS	CXCR7	R4GKC2	1	LDIFYSLHF	-
13	SGGSGGYGGRSRY	HNRNPA2B1	Q5ZME1	Neither	-	-
13	LNPFLYAFIGVKF	CCR7	E3VW39	1	LYAFIGVKF	-
13	IIEPSLRQLAQKY		P62985;O42388	2	-	IEPSLRQLAQ
13	RTALSALSILVAL		F1NYL5;Q6J613	2	-	LSALSILVAL
13	LETFFELDYPKYE	UGCG	E1C7A5	1	LETFFELDY	-
13	VFGIVNFINTVYK	ADAMDEC1	F1NU67	1	IVNFINTVY	-
13	SIMFTKLNPFTLG		F1NIJ6;A0A1L1RR26;A0A1D5PRS4;A0A1L1RPE8	1	IMFTKLNPF	-
13	SQTVYAVPILTFS		Q5F468;F1NYN4	1	VYAVPILTF	-
13	SSGGGSYGGGRRF		A0A1L1RL45;A0A1D5P5G1;Q5ZLB3	Neither	-	-
13	YPGFSIRFARHYK	P2RX7	E1C6P3	1	FSIRFARHY	-
13	GNERVYFFKGKYY	VTN	E1C7A7	1	VYFFKGKYY	-
13	NSKTVYALPTIAF	SLC38A1	F1NYN5	1	VYALPTIAF	-
13	YNFRFAKYYRDAK	P2RX5	Q9IAD2	1	YNFRFAKYY	-
13	AGLLRLLGVAELL	MARVELD2	R4GKP0	2	-	LRLLGVAELL
13	KISASPLLYmLLG		Q90997;F1NTM6;A0A1D5NZ05;A0A1D5PDQ5	1	ISASPLLYM	-
13	KSDVWSFGVLmWE		Q8JH64;F1N9Y5;Q91048;F1NLV8;A0A1D5NXK5;F1NZY8;A0A1D5PDN9;A0A1L1RVS7;E1C5T2;A0A1D5PET5;A0A0A0MQ53;E1C6Q5;Q5ZLF2	1	VWSFGVLMW	-
13	LDNLDKLGEQDYL	GNA13	A0A1D5PQE8	2	-	LDKLGEQDYL
13	LNVLAEKFPDIIL		A0A1D5NXX9;A0A1D5PSC6;A0A1D5NVA8;E1C7P2	Neither	-	-
13	IKIWDIGGQPRFR		F1P0Z7;Q5ZKQ8;F1NSI8	Both	WDIGGQPRF	IWDIGGQPRF
13	QPFKAKNWKRRYD	P2RY10	F1NP76	1	FKAKNWKRR	-
13	VDImSIGTLLAYS		B3TP03;F1NW41;R4GH92;F1P388	2	-	IMSIGTLLAY
13	IFLYDEIRKLIIR		P09572;A0A1D5PE50;A0A1D5P0G4;A0A1D5PU80	1	FLYDEIRKL	-
13	KVHGSLARAGKVR		A0A1L1RWQ5;A0A1L1RTC9;A0A1D5PQV1	Neither	-	-
13	SLEELTRRAGGLY		A0A1L1RK36;F1NWG2	2	-	LEELTRRAGG
13	GDRVFQARQLIYL		P19121;A0A1D5NW68	1	VFQARQLIY	-
13	ISLERIDTLGIYG		A0A1D5PM55;Q5ZJS8;Q5I9D4	2	-	LERIDTLGIY
13	GSILASLSTFQQM	#VALUE!	F1P476;P60706;P68034;Q5ZMQ2;P63270;P68139;P53478;P08023;A0A1L1RTU4;A0A1L1RY56;A0A1L1RRL2;A0A1L1RPH2;A0A1D5NV17;A0A1I7Q414;A0A1L1RUQ9;A0A1L1RJ66;A0A1L1RJ52;A0A1L1RRH8;A0A1D5P5D1;A0A1D5P630;A0A1D5PK53;A0A1L1RVP5;A0A1L1RSN4;A0A1L1RYI0;A0A1D5P681;A0A1L1RN10;A0A1D5PSY6;A0A1L1RRX5	2	-	LASLSTFQQM
13	GKDSPTNKLLYAK	PLXND1	F1P2X8	Neither	-	-
13	EKRLREDISILIK		A0A1D5PNZ9;A0A1D5NY86;A0A1D5NUD3	Neither	-	-
13	KKIASEINNLNIP		F1N9H2	Neither	-	-
13	SIIFASWSAGDYG		Q90997;F1NTM6;A0A1D5NZ05;A0A1D5PDQ5	Both	FASWSAGDY	FASWSAGDYG
13	RQGDAVLKILQEL	APOB	F1NV02	Neither	-	-
14	LMDLKIIHPDKYHI		Q5F4C0;F1NMC8	1	LKIIHPDKY	-
14	LmDLKIIHPDKYHI		Q5F4C0;F1NMC8	1	LKIIHPDKY	-
14	VGNALVLVILERFK	CXCR5	G4U4M4	1	LVLVILERF	-
14	YNIQKESTLHLVLR		P0CG62;A0A1L1RWB4;P79781;A0A1D5PHP6;A0A1L1RYF6;A0A1D5P6T4;A0A1L1RVM5;A0A1L1RTJ9;A0A1L1RJ93;A0A1D5P546;A0A1D5NVA7;O42388	2	-	IQKESTLHLV
14	IPIDYQSLVKRIYH	SCAMP4	E1BQX4	Neither	-	-
14	PIIYAFIGVKFRND	CXCR5	G4U4M4	1	IYAFIGVKF	-
14	LGLIEEISGYLKIR	INSR	A0A1D5P6T3	2	-	IEEISGYLKI
14	HDGRFVFFKGNRYW	MMP15	A0A1D5PR25	1	FVFFKGNRY	-
14	LNPIIYAFIGVKFR	CXCR5	G4U4M4	1	IYAFIGVKF	-
14	NVNVFKFIIPQIVK		P00337;A0A1D5NZ01;A0A1L1RVY8;A0A1L1RS03;A0A1D5P9N7	1	FKFIIPQIV	-
14	SPKRYDSIELRPVG	CXCL8	A0A1D5PGQ4	1	YDSIELRPV	-
14	SFLRTLGTLLHTNL	NOTCH2	F1P236	2	-	LRTLGTLLHT
14	LNPIIYAFVGEKFK	CCR8	A0A1D5P622	1	IYAFVGEKF	-
14	FAIISVISAAHKFV	PLD4	E1BVB3	2	-	ISVISAAHKF
14	PFLYAFIGVKFRND	CCR7	E3VW39	1	LYAFIGVKF	-
14	ITSLYLLGHDIRIS	MGAT5	F1NEL5	2	-	LYLLGHDIRI
14	DRDDVALKNFAKYF	FTH	P08267	2	-	VALKNFAKYF
14	IDSVIEFLKTTKFQ	APOB	F1NV02	1	IEFLKTTKF	-
14	LNPFLYAFIGVKFR	CCR7	E3VW39	1	LYAFIGVKF	-
14	DAVLKILQELQKLT	APOB	F1NV02	2	-	LKILQELQKL
14	NVNIFKFIIPNVVK		P00340;E1BTT8	1	FKFIIPNVV	-
14	KLENFIQEHLKIIG	CD151	Q5ZII8	1	LENFIQEHL	-
14	DVALKNFAKYFLHQ	FTH	P08267	1	LKNFAKYFL	-
14	IVIRRDYLHYIRKY		A0A1L1RW53;Q98TH5	1	VIRRDYLHY	-
14	RQQHFTAKLGNSYK	LAMP3	E1BU34	Neither	-	-
14	RGTIEILSDVQLIK		P47826;A0A1D5PK69	2	-	IEILSDVQLI
14	RTLRGHLAKIYAmH		A0A1L1RM11;A0A1D5PYJ0;E1BW98;A0A1D5P7Z5;F1NLV4	Neither	-	-
14	VEDAFLEAAKKIYQ	RAB14	Q5ZKU5	Neither	-	-
14	KSWSRWTVPSFLKN	chB1	Q90WF6	1	WSRWTVPSF	-
14	NPIIYAFIGVKFRN	CXCR5	G4U4M4	1	IYAFIGVKF	-
14	SPKIALLNVELELK		Q5ZJK8;F1NK38;A0A1L1RXV5;A0A1L1RLC2;A0A1L1RKY2;A0A1D5PZN7	2	-	IALLNVELEL
14	SPNILRLIYQGRFL		A0A1L1RK68;A0A1D5PC68;A0A1D5PIB5;Q5ZJ13	Both	LRLIYQGRF	LRLIYQGRFL
14	mPRIHLLFPLTLVR		A0A1D5NWB3;Q5ZLJ8	2	-	IHLLFPLTLV
14	VPmELWKFTPLVLK		E1BQJ8;A0A1L1RPW8;A0A1D5PYC1	1	LWKFTPLVL	-
14	SDALETLGFLNHYQ	LOC101749377	A0A1L1RMH8	2	-	LETLGFLNHY
14	GDAVLKILQELQKL	APOB	F1NV02	2	-	LKILQELQKL
14	KETLLEmFKYNKFK	TARS	A0A1D6UPQ3	1	LEMFKYNKF	-
14	SDYNIQKESTLHLV		P0CG62;A0A1L1RWB4;P79781;A0A1D5PHP6;A0A1L1RYF6;A0A1D5P6T4;A0A1L1RVM5;A0A1L1RTJ9;A0A1L1RJ93;A0A1D5P546;A0A1D5NVA7	2	-	IQKESTLHLV
14	EIIKRFEQKGFRLV		O57535;A0A1I7Q438;A0A1D5PY99;A0A1D5PRT2;A0A1D5PZM9	1	IKRFEQKGF	-
14	DYNIQKESTLHLVL		P0CG62;A0A1L1RWB4;P79781;A0A1D5PHP6;A0A1L1RYF6;A0A1D5P6T4;A0A1L1RVM5;A0A1L1RTJ9;A0A1L1RJ93;A0A1D5P546;A0A1D5NVA7;O42388	2	-	IQKESTLHLV
14	IKEVRELGLTLDWL		Q90997;F1NTM6;A0A1D5NZ05;A0A1D5PDQ5	2	-	VRELGLTLDW
14	YVYQQSGQISKLTK		F1NYL5;Q6J613	Both	YQQSGQISK	YQQSGQISKL
14	ISVMDYFPTSRFVH	PLD4	E1BVB3	1	MDYFPTSRF	-
14	LNPILYAFLGAKFK		A0A1L1RJW9;Q9DGI1	1	LYAFLGAKF	-
14	ANVIRYFPTQALNF		A0A1D5PVD9;A0A1D5PCU1;A0A1L1RV81;F1NJ10;A0A1D5PU22;A0A1D5PE77;A0A1L1RQL5;Q5ZMJ6;Q5ZLG7	1	IRYFPTQAL	-
14	NPFLYAFIGVKFRN	CCR7	E3VW39	1	LYAFIGVKF	-
14	GHQQLYWSHPRKFG	RPS29	E1C3G8	1	LYWSHPRKF	-
14	ADIAYWIGLQKNKY	chB1	Q90WF6	Both	IAYWIGLQK	AYWIGLQKNK
14	IKVHSFPTLKFFPA		P12244	1	VHSFPTLKF	-
14	KETLLEMFKYNKFK	TARS	A0A1D6UPQ3	1	LEMFKYNKF	-
14	FDVFLHYSGLHLFR		A0A1L1RW56;A0A1D5PUK0	Neither	-	-
14	GILYYVAIRQQHFT	LAMP3	E1BU34	1	YVAIRQQHF	-
14	ISSLTVIGmLAAIT		Q5ZI05;F1NWK3;A0A1D5P346	2	-	LTVIGMLAAI
14	IGTLNmLGLAKRVG	UXS1	E1BV28	2	-	LNMLGLAKRV
14	RHDGRFVFFKGNRY	MMP15	A0A1D5PR25	1	FVFFKGNRY	-
14	SVQKIGAALFFLSG	SLC38A2	Q5F468	2	-	VQKIGAALFF
14	DELSSWIQQSFKHY	RCN2	A0A1D5P5X1	1	LSSWIQQSF	-
14	KEQTLEINENLQVH	LAMP2	Q90617	2	-	LEINENLQVH
14	AGGHKLGLGLELEA		A0A1L1S0S0;A0A1L1RLH6;A0A1D5PA56;A0A1L1RVM8;Q9I9D1	Neither	-	-
14	IGTLNMLGLAKRVG	UXS1	E1BV28	2	-	LNMLGLAKRV
14	NmPMAMKVLPLAPS		F1NYL5;Q6J613	Neither	-	-
14	KDVRLLELGALLPL	CHST7	A0A1D5P3Q1	2	-	LLELGALLPL
14	IDRFFAVVHPFRYK	GPR183	F1P0K6	1	FAVVHPFRY	-
14	ISLERIDTLGIYGK		A0A1D5PM55;Q5ZJS8;Q5I9D4	2	-	LERIDTLGIY
14	AEKIVYVGVWLPAV		A0A1L1RJW9;Q9DGI1	2	-	IVYVGVWLPA
14	EHVTYTVQYLTGYL	IFNAR1	A0A1D5PRB3	Neither	-	-
14	ISDFWQMVFQRKVK		A0A1L1S114;A0A1D5P441;A0A1D5PR76;F1NVB1;A0A1D5PRW6	1	ISDFWQMVF	-
14	ADLAHVLSLPLRIY	P2RY10	F1NP76	2	-	AHVLSLPLRI
14	KIRKIGEAEAFVIE		A0A1D5PCD1;A0A1L1RV80;Q5ZHQ3	2	-	IRKIGEAEAF
14	AGRDITYFIQQLLR		Q90WD0;F1NW48	1	ITYFIQQLL	-
14	PTNSIMFTKLNPFT		F1NIJ6;A0A1L1RR26;A0A1D5PRS4;A0A1L1RPE8	1	IMFTKLNPF	-
14	EFLKVFIPSLFISH		A0A1D5PPS6	1	LKVFIPSLF	-
14	DYLRLLYSMKFIRR		A0A1D5P565;A0A1L1RYG5;A0A1L1RTG8	Neither	-	-
14	FFLVQPFEIRLLTN	APOB	F1NV02	1	VQPFEIRLL	-
14	KDIILPFRVIPLVR		Q5ZMP6;A0A1L1RR84	1	ILPFRVIPL	-
14	TDYLMKILTERGYS	#VALUE!	F1P476;P60706;P68034;Q5ZMQ2;P63270;P68139;P53478;A0A1L1RLK7;A0A1L1RRL2;A0A1L1RPH2;A0A1D5NV17;A0A1I7Q414;A0A1D5PPD8;A0A1L1RUQ9;A0A1L1RPY3;A0A1L1RJ66;A0A1L1RU07;A0A1D5NY71;A0A1L1RJ52;A0A1L1RRH8;A0A1D5P5D1;A0A1L1RUN4;A0A1D5P6U1;A0A1D5NTE4;A0A1L1RXB8;A0A1D5P630;A0A1D5PK53;A0A1L1RYI0;A0A1D5P681	2	-	LMKILTERGY
14	GALILAELLSAVKR	TMEM87B	F1NI39	2	-	ALILAELLSA
14	TVKNIIISQMNSFL		F1NDA2;A0A1L1RMX2	1	IIISQMNSF	-
14	DLFAKLATGSYLPQ		A0A1L1RM37;F1P4X6;A0A1L1RMY2	2	-	FAKLATGSYL
14	THFTFKDLHFKMFD		P50146;P50147;A0A1D5PH67;E1BXS2	1	HFTFKDLHF	-
14	NMPMAMKVLPLAPS		F1NYL5;Q6J613	Neither	-	-
14	STSLQNIGAMLSYL	SLC38A1	F1NYN5	2	-	LQNIGAMLSY
14	ISFTISRISYEDNG	CD79B	Q8AV16	Neither	-	-
14	NKNSFLINIPLPFG	APOB	F1NV02	1	FLINIPLPF	-
14	STSLQNIGAmLSYL	SLC38A1	F1NYN5	2	-	LQNIGAMLSY
14	KTQLIQLSTLLRLL		A0A1D5PF57;A0A1D5P7B4;F1NBY5	2	-	LIQLSTLLRL
14	WEKNLRLVMLHNLE	CTSS	H9KYW5	Neither	-	-
14	LSVQKAAIQAFRKm	APOB	F1NV02	1	VQKAAIQAF	-
14	WPNGITLDLLNQRL		Q98931;F1NS31	1	WPNGITLDL	-
14	SmPFIEAFRQFQFK		A0A1D5PSR2;A0A1D5PBN4;A0A1L1RSU2	1	IEAFRQFQF	-
14	GGASILATAANLLR		A0A1D5PGR8;A0A1D5P204;A0A1D5PM66	Neither	-	-
14	RPGTVALREIRRYQ		P84229;P84247;A0A1L1RIS6;A0A1I7Q449;A0A1L1S0L7;A0A1D5PC18	1	VALREIRRY	-
14	EKIVYVGVWLPAVL		A0A1L1RJW9;Q9DGI1	2	-	IVYVGVWLPA
14	KSVQKIGAALFFLS	SLC38A2	Q5F468	2	-	VQKIGAALFF
14	TIKIWDIGGQPRFR		F1P0Z7;Q5ZKQ8;F1NSI8	Both	WDIGGQPRF	IWDIGGQPRF
14	GKLYLIGIAAIVVA	CD81	F1NW06	2	-	LYLIGIAAIV
14	IAEPFKVLLERPLT	NCOA4	Q5ZMB1	1	FKVLLERPL	-
14	LKNLGYLGYTSGFS		Q5F468;F1NYN4;F1NYN5	2	-	LKNLGYLGYT
14	MDLFAKLATGSYLP		A0A1L1RM37;F1P4X6;A0A1L1RMY2	2	-	FAKLATGSYL
14	VHKWISITEALAFF		A0A1L1RJW9;Q9DGI1	1	ISITEALAF	-
14	IDYFVPFLPLEYKH		A0A1D5P733;E1BTE5;F1P2B1	1	FVPFLPLEY	-
14	SGKLYLIGIAAIVV	CD81	F1NW06	2	-	LYLIGIAAIV
14	VPSVHDIGALVAFG	DRAM1	E1BYC9	2	-	VHDIGALVAF
14	DGRKVTERHHTKYV		A0A1D5NWJ2;A0A1D5PSI5;A0A1D5PPR4;F1NMX0;A0A1L1RLV3	1	VTERHHTKY	-
14	ITImPSSIYEYIIK		A0A1L1RZ83;A0A1D5PES5;Q5ZHM8	1	IMPSSIYEY	-
14	ISVmDYFPTSRFVH	PLD4	E1BVB3	1	MDYFPTSRF	-
14	NPLFYLLNGELEYQ	IL21R	F1P495	2	-	YLLNGELEYQ
14	RRTALSALSILVAL		F1NYL5;Q6J613	2	-	LSALSILVAL
14	MPFIEAFRQFQFKA		A0A1D5PSR2;A0A1D5PBN4;A0A1L1RQ28;A0A1L1RSU2	1	IEAFRQFQF	-
14	VPLFDLSQLLAYRN	RCJMB04_7f1	Q5ZL78	2	-	LFDLSQLLAY
14	YEISSVPTFLFFKN		F1NNP6;A0A1D5NW30	1	ISSVPTFLF	-
14	ISFVFVKKDPTYYV	LAMP3	E1BU34	1	FVKKDPTYY	-
14	GDIFSFPSVDYEKY		A0A1D5PKP8;F1NWP6	1	IFSFPSVDY	-
14	TEEWFYTHILPFLQ	PPT1	F1NYK1	1	WFYTHILPF	-
14	VKAKIHSHISRQLE	NCOA4	Q5ZMB1	1	IHSHISRQL	-
14	TDYLmKILTERGYS	#VALUE!	F1P476;P60706;P68034;Q5ZMQ2;P63270;P68139;P53478;A0A1L1RLK7;A0A1L1RRL2;A0A1L1RPH2;A0A1D5NV17;A0A1I7Q414;A0A1D5PPD8;A0A1L1RUQ9;A0A1L1RPY3;A0A1L1RJ66;A0A1L1RU07;A0A1D5NY71;A0A1L1RJ52;A0A1L1RRH8;A0A1D5P5D1;A0A1L1RUN4;A0A1D5P6U1;A0A1D5NTE4;A0A1L1RXB8;A0A1D5P630;A0A1D5PK53;A0A1L1RYI0;A0A1D5P681	2	-	LMKILTERGY
14	IPNLDKLGYAKDmR		F1NZY9;A0A1L1RLZ8;A0A1L1RZM9	2	-	LDKLGYAKDM
14	NVIRYFPTQALNFA		A0A1D5PVD9;A0A1D5PCU1;A0A1L1RV81;F1NJ10;A0A1D5PU22;A0A1D5PE77;A0A1L1RQL5;Q5ZMJ6;Q5ZLG7	1	IRYFPTQAL	-
14	NLETFFELDYPKYE	UGCG	E1C7A5	1	LETFFELDY	-
14	VPKVLALLGGFALV		A0A1D5PNM3	2	-	LALLGGFALV
14	mDLFAKLATGSYLP		A0A1L1RM37;F1P4X6;A0A1L1RMY2	2	-	FAKLATGSYL
14	EQFLLRVLEASNYG	KCNK7	F1NP03	2	-	LRVLEASNYG
14	MPRIHLLFPLTLVR		A0A1D5NWB3;Q5ZLJ8	2	-	IHLLFPLTLV
14	VPPFIQPFEFPRFS		F1NY98;A0A0N4SUH1	1	IQPFEFPRF	-
14	YGGVFHVEKNGRYS		A0A1D5PVD2;A0A1D5PBN1	1	FHVEKNGRY	-
14	LGTFHQLGIVLGIL		P46896;A0A1D5P6Q8;F1NF68;A0A1D5P4W9	Both	LGTFHQLGI	FHQLGIVLGI
14	GSTSLQNIGAMLSY	SLC38A1	F1NYN5	2	-	LQNIGAMLSY
14	KIRDLLERQEKRFG		P02789;E1BQC2;A0A1L1RSU6;A0A1D5P4L7;A0A1L1S118	2	-	IRDLLERQEK
14	ILYYVAIRQQHFTA	LAMP3	E1BU34	1	YVAIRQQHF	-
14	AVIKTWRDGPYIFI	TMEM87B	F1NI39	1	IKTWRDGPY	-
14	KYAKYLPHSAGRYA		A0A1L1RJ87	1	YLPHSAGRY	-
14	VVPTFGKKKGPNAN		A0A1L1RWQ5;A0A1L1RTC9;A0A1D5PQV1	1	VVPTFGKKK	-
14	KVLEAASLFQFLRm		F1P3D7;F1P3E0	Both	LEAASLFQF	LEAASLFQFL
14	SVVLLVGLPANALA	LOC416197	F1NHZ1	2	-	VLLVGLPANA
14	NmPmAmKVLPLAPS		F1NYL5;Q6J613	Neither	-	-
14	GSGGSGGYGGRSRY	HNRNPA2B1	Q5ZME1	Neither	-	-
14	LEEVVQPIVSKLYG	HSPA5	Q90593	Neither	-	-
14	TPDLAVLLFPAmSm	SLC43A3	F1NBT7	2	-	LAVLLFPAMS
14	NmPmAMKVLPLAPS		F1NYL5;Q6J613	Neither	-	-
14	VKISASPLLYmLLG		Q90997;F1NTM6;A0A1D5NZ05;A0A1D5PDQ5	1	ISASPLLYM	-
14	NSQTVYAVPILTFS		Q5F468;F1NYN4	1	VYAVPILTF	-
14	AVLKILQELQKLTA	APOB	F1NV02	2	-	LKILQELQKL
14	GQERYHSLAPmYYR		Q5ZHW4;Q98932;A0A1D5PUC1;A0A1D5PKU6;A0A1D5NVA3;Q5ZIP7	Neither	-	-
14	VPALKRLSLGLLFL		E1C7K0;A0A1L1RRT3;A0A1L1RNG8	2	-	LKRLSLGLLF
14	DIAYWIGLQKNKYP	chB1	Q90WF6	Both	IAYWIGLQK	AYWIGLQKNK
14	APYKLKPIAAEVYE		P02789;E1BQC2;A0A1D5P4L7	1	LKPIAAEVY	-
14	RDDLEALGHmFmYF		Q5ZJS0;F1P4M2;A0A1D5PVF2	2	-	LEALGHMFMY
14	KNKKLVKKLAKKYD	RPL10A	F6SU35	1	LVKKLAKKY	-
14	FKRYQVKFRRRREG		P22451;A0A1D5PBA1;A0A1D5PK24;F2Z4K4	1	FKRYQVKFR	-
14	YPSGAWRYWTERGL		P43233;A0A1L1RS19;A0A1D5PUR5	1	YPSGAWRYW	-
14	NADFNRIFLPTIYS		A0A1L1RJW9;Q9DGI1	Neither	-	-
14	LDLLDSIGKDVVmI	SPIA1	E1C7T1	2	-	LDSIGKDVVM
14	EVKAKIHSHISRQL	NCOA4	Q5ZMB1	1	IHSHISRQL	-
14	EILKKIDIPSVFIG		Q90972;A0A1D5PEQ0	2	-	LKKIDIPSVF
14	VmEmAELGPLNKFL		F1N9Y5;A0A0A0MQ53	2	-	MAELGPLNKF
14	LPKFEmHRGHEHPH	CD40LG	Q9I8D8	1	MHRGHEHPH	-
14	IAIRVITPSFVDIF		P01875	1	ITPSFVDIF	-
14	VmEMAELGPLNKFL		F1N9Y5;A0A0A0MQ53	2	-	MAELGPLNKF
14	INVmLRNLGQVLGL	TAP2	A5HUM1	2	-	LRNLGQVLGL
14	RKIQmQSGTAYSHR	APOB	F1NV02	Both	IQMQSGTAY	IQMQSGTAYS
14	TPLNIEGFGAQLFS	IFNAR1	A0A1D5PRB3	Both	IEGFGAQLF	IEGFGAQLFS
14	IRHQSDRYVKIKRN	RPL32	E1BVB1	Neither	-	-
14	YSKILFKAEPLAFT	APOB	F1NV02	1	LFKAEPLAF	-
14	DIPALFLLGRDGYm	PRADC1	F1NZN0	2	-	LFLLGRDGYM
14	IAALTLISLATLmN		A0A1D5P5I2	2	-	LTLISLATLM
14	SILATAANLLRHYP		A0A1D5PGR8;A0A1D5P204;A0A1D5PM66	Neither	-	-
14	IVKLNKIGLTLGLM		A0A1L1RNH6;A0A1L1RKJ4;A0A1L1RK60;A0A1L1RK53;A0A1D5PCK5	2	-	LNKIGLTLGL
14	DGALHMIGSLAEIL	IPO7	F1NBA8	2	-	LHMIGSLAEI
14	GDAGLRLLSEHLTm	CMIP	A0A1D5PGH8	2	-	LRLLSEHLTM
14	LEGHREIVELLLSH	ANKRD50	F1NLN5	Neither	-	-
14	DDNTIRVLGRASLL		A0A1D5PG00	2	-	IRVLGRASLL
14	KVHGSLARAGKVRG		A0A1L1RWQ5;A0A1L1RTC9;A0A1D5PQV1	Neither	-	-
14	HLGQLSFHRIRKEE	JAK1	F1NMJ9	1	LSFHRIRKE	-
14	RRNSmLMSNILAFL		P46896;A0A1D5P6Q8;F1NF68;A0A1D5P4W9	1	MLMSNILAF	-
14	DLLINFRHLVHEYS		Q9W6V5;R4GJB9;F1P3J3	1	LINFRHLVH	-
14	AIRVITPSFVDIFI		P01875	1	ITPSFVDIF	-
14	SLEELTRRAGGLYS		A0A1L1RK36;F1NWG2	2	-	LEELTRRAGG
14	GKIFKPWKWRKKKS		F1N8V3;A0A1D5Q002;A0A1D5P827;A0A1D5PFR4	1	FKPWKWRKK	-
14	DAGLRLLSEHLTmL	CMIP	A0A1D5PGH8	2	-	LRLLSEHLTM
14	DLEEELERTIRSYQ		A0A1D5NVG6;A0A1D5PD53;E1C1N7	Neither	-	-
14	EYGIHFYPTFRFFK		A0A1D5PH81;F1P458;A0A1D5P537	1	IHFYPTFRF	-
14	GSGSGSGGYGGRRF		A0A1D5PXH1;A0A1D5P5E1;E1BZE6	Neither	-	-
14	LVDImSIGTLLAYS		B3TP03;F1NW41;R4GH92;F1P388	2	-	IMSIGTLLAY
14	VKISASPLLYMLLG		Q90997;F1NTM6;A0A1D5NZ05;A0A1D5PDQ5	1	ISASPLLYM	-
14	IPDRFHYRHNKRIQ		F1N9T9;A0A1L1RKV5;A0A1L1RKQ7;A0A1D5NYD5	1	FHYRHNKRI	-
14	FGTLNQLGIVVGIL		P28568;F1NTJ1;A0A1D5NYT4	2	-	LNQLGIVVGI
14	DPFRKVFIPLAYLL	CXCR5	G4U4M4	Both	RKVFIPLAY	FRKVFIPLAY
14	DIYNKVNYEITLRT		A0A1D5P3K6;A0A1D5NUQ8	Neither	-	-
14	IRVITPSFVDIFIS		P01875	1	ITPSFVDIF	-
14	ERRYLSWSALLGFG	GLMP	A0A1L1RPC8	Both	LSWSALLGF	YLSWSALLGF
14	GRIQLLTNGSLLIK		F1NY98;A0A0N4SUH1	2	-	LLTNGSLLIK
14	ALKRQGRTLYGFGG	H4-I	P62801	2	-	LKRQGRTLYG
14	REKTYVKRLVKILL	GNA13	A0A1D5PQE8	Neither	-	-
14	DARALMLQGVDLLA	HSPD1	Q5ZL72	2	-	LMLQGVDLLA
14	AHLDYVALVAGGLL		A0A1D5P7P7	Neither	-	-
14	TLGNIASIGSTLFL	SFT2D2	E1C211	2	-	IASIGSTLFL
14	NSImFTKLNPFTLG		F1NIJ6;A0A1L1RR26;A0A1D5PRS4;A0A1L1RPE8	1	IMFTKLNPF	-
14	FVPALKRLSLGLLF		E1C7K0;A0A1L1RRT3;A0A1L1RNG8	2	-	LKRLSLGLLF
15	YKTGKNKWFFQKLRF		P61355;A0A1L1RW37;A0A1L1RRD6;A0A1L1RKT9	1	KWFFQKLRF	-
15	DYNIQKESTLHLVLR		P0CG62;A0A1L1RWB4;P79781;A0A1D5PHP6;A0A1L1RYF6;A0A1D5P6T4;A0A1L1RVM5;A0A1L1RTJ9;A0A1L1RJ93;A0A1D5P546;A0A1D5NVA7;O42388	2	-	IQKESTLHLV
15	KEYGIHFYPTFRFFK		A0A1D5PH81;F1P458;A0A1D5P537	1	IHFYPTFRF	-
15	GFVKEFTNIAFLTVK		F1NIN2;A0A1D5PBE6;A0A1L1RXB2;A0A1D5PV01	1	VKEFTNIAF	-
15	PFLYAFIGVKFRNDL	CCR7	E3VW39	1	LYAFIGVKF	-
15	APYKLKPIAAEVYEH		P02789;E1BQC2;A0A1D5P4L7	1	LKPIAAEVY	-
15	LMDLKIIHPDKYHIA		Q5F4C0;F1NMC8	1	LKIIHPDKY	-
15	ITSLYLLGHDIRISA	MGAT5	F1NEL5	2	-	LYLLGHDIRI
15	RKGAHIKKIDFGRLT	PLD4	E1BVB3	Both	IKKIDFGRL	IKKIDFGRLT
15	IDEAIYYFKANVFFK	ARPC3	E1C8Y3	1	IYYFKANVF	-
15	SGQISKLTKTSQTLK		F1NYL5;Q6J613	2	-	ISKLTKTSQT
15	KLKVIEELGEWWKAR	RCJMB04_2j8	Q5ZMB9	2	-	IEELGEWWKA
15	VHKWISITEALAFFH		A0A1L1RJW9;Q9DGI1	1	ISITEALAF	-
15	AGPKFTGLGKEELLR		A0A1D5P7P7	2	-	FTGLGKEELL
15	ASILATAANLLRHYP		A0A1D5PGR8;A0A1D5P204;A0A1D5PM66	Neither	-	-
15	DRDDVALKNFAKYFL	FTH	P08267	Both	LKNFAKYFL	VALKNFAKYF
15	KYEISSVPTFLFFKN		F1NNP6;A0A1D5NW30	1	ISSVPTFLF	-
15	DVRLLELGALLPLLR	CHST7	A0A1D5P3Q1	2	-	LLELGALLPL
15	KYmELFIVADHTLFR	ADAM33	A0A1D5NV10	1	FIVADHTLF	-
15	LKNLGYLGYTSGFSL		Q5F468;F1NYN4;F1NYN5	2	-	LKNLGYLGYT
15	DRIENVDQLGFFIYR		O42204;A0A1L1RIU5;F1NM17	2	-	IENVDQLGFF
15	SFLRTLGTLLHTNLR	NOTCH2	F1P236	2	-	LRTLGTLLHT
15	QSPKIALLNVELELK		Q5ZJK8;F1NK38;A0A1L1RXV5;A0A1L1RLC2;A0A1L1RKY2;A0A1D5PZN7	2	-	IALLNVELEL
15	GPISSILVNKYGSRP		F1NVU4;Q5ZLZ6	1	ISSILVNKY	-
15	NPIIYAFIGVKFRND	CXCR5	G4U4M4	1	IYAFIGVKF	-
15	GDAGLRLLSEHLTmL	CMIP	A0A1D5PGH8	2	-	LRLLSEHLTM
15	DVISTIGQAFELRFK		E1C4D4;A0A1D5NYP8;A0A1D5PTU1	Both	IGQAFELRF	ISTIGQAFEL
15	LNPFLYAFIGVKFRN	CCR7	E3VW39	1	LYAFIGVKF	-
15	LNPIIYAFIGVKFRN	CXCR5	G4U4M4	1	IYAFIGVKF	-
15	NPFLYAFIGVKFRND	CCR7	E3VW39	1	LYAFIGVKF	-
15	LQNIGAMLSYLFIVK	SLC38A1	F1NYN5	2	-	LQNIGAMLSY
15	MPRIHLLFPLTLVRS		A0A1D5NWB3;Q5ZLJ8	2	-	IHLLFPLTLV
15	DLKIIHPDKYHIAPK		Q5F4C0;F1NMC8	1	LKIIHPDKY	-
15	LmDLKIIHPDKYHIA		Q5F4C0;F1NMC8	1	LKIIHPDKY	-
15	LNPIIYAFVGEKFKK	CCR8	A0A1D5P622	1	IYAFVGEKF	-
15	AQDVISTIGQAFELR		E1C4D4;A0A1D5NYP8;A0A1D5PTU1	2	-	ISTIGQAFEL
15	LSVQKAAIQAFRKmT	APOB	F1NV02	1	VQKAAIQAF	-
15	LPSEGILYYVAIRQQ	LAMP3	E1BU34	2	-	LPSEGILYYV
15	LDTAIMVTEAIGFTH	CXCR5	G4U4M4	1	IMVTEAIGF	-
15	VLLPKKTDSHKAKAK		P02263;P35062	Neither	-	-
15	TKLENFIQEHLKIIG	CD151	Q5ZII8	1	LENFIQEHL	-
15	RRTLRGHLAKIYAmH		A0A1L1RM11;A0A1D5PYJ0;E1BW98;A0A1D5P7Z5;F1NLV4	Neither	-	-
15	LANVIRYFPTQALNF		A0A1D5PVD9;A0A1D5PCU1;A0A1L1RV81;F1NJ10;A0A1D5PU22;A0A1D5PE77;A0A1L1RQL5;Q5ZMJ6;Q5ZLG7	1	IRYFPTQAL	-
15	YRGFQIMPHVQYIYT	TIMP3	P26652	1	FQIMPHVQY	-
15	GHQQLYWSHPRKFGQ	RPS29	E1C3G8	1	LYWSHPRKF	-
15	KSVQKIGAALFFLSG	SLC38A2	Q5F468	2	-	VQKIGAALFF
15	TDLLINFRHLVHEYS		Q9W6V5;R4GJB9;F1P3J3	1	LINFRHLVH	-
15	SRGTIEILSDVQLIK		P47826;A0A1D5PK69	2	-	IEILSDVQLI
15	TIVIRRDYLHYIRKY		A0A1L1RW53;Q98TH5	1	VIRRDYLHY	-
15	LSVQKAAIQAFRKMT	APOB	F1NV02	1	VQKAAIQAF	-
15	ISVMDYFPTSRFVHP	PLD4	E1BVB3	1	MDYFPTSRF	-
15	TPLQVVLADTALRLR		Q5ZMI4;A0A1D5PKF0	2	-	VVLADTALRL
15	AVKIHSFPTLKFFPA		P09102;A0A1L1RZP5;A0A1L1RKM2;A0A1D5PV06	1	IHSFPTLKF	-
15	LQNIGAmLSYLFIVK	SLC38A1	F1NYN5	2	-	LQNIGAMLSY
15	FLPALEKLPTEEYAK		A0A1D5PS13;A0A1L1RSA5	2	-	LEKLPTEEYA
15	mPFIEAFRQFQFKAR		A0A1D5PSR2;A0A1D5PBN4;A0A1L1RQ28;A0A1L1RSU2	1	IEAFRQFQF	-
15	MDLFAKLATGSYLPQ		A0A1L1RM37;F1P4X6;A0A1L1RMY2	2	-	FAKLATGSYL
15	SSHKTFKIKRFLAKK	RPL39	Q98TF5	1	HKTFKIKRF	-
15	VVIEVFTPVVQRILK		A0A1D5PMB6	1	IEVFTPVVQ	-
15	WEKNLRLVMLHNLEH	CTSS	H9KYW5	2	-	WEKNLRLVML
15	TDGRKVTERHHTKYV		A0A1D5NWJ2;A0A1D5PSI5;A0A1D5PPR4;F1NMX0;A0A1L1RLV3	1	VTERHHTKY	-
15	DNLDKLGEQDYLPSQ	GNA13	A0A1D5PQE8	2	-	LDKLGEQDYL
15	LGLIEEISGYLKIRR	INSR	A0A1D5P6T3	2	-	IEEISGYLKI
15	KSGVLQVFASLLmPQ		F1NIB1;A0A1D5PHN4;A0A1D5P5E0	Neither	-	-
15	mDLFAKLATGSYLPQ		A0A1L1RM37;F1P4X6;A0A1L1RMY2	2	-	FAKLATGSYL
15	IYYVYQQSGQISKLT		F1NYL5;Q6J613	Both	YQQSGQISK	YQQSGQISKL
15	mPRIHLLFPLTLVRS		A0A1D5NWB3;Q5ZLJ8	2	-	IHLLFPLTLV
15	ISVmDYFPTSRFVHP	PLD4	E1BVB3	1	MDYFPTSRF	-
15	ADLAHVLSLPLRIYY	P2RY10	F1NP76	Neither	-	-
15	KGLTIIGSVIQGNFL		A0A1D5PMQ8;A0A1D5P2F9	2	-	LTIIGSVIQG
15	VGNALVLVILERFKR	CXCR5	G4U4M4	Neither	-	-
15	RKIQmQSGTAYSHRL	APOB	F1NV02	Both	IQMQSGTAY	IQMQSGTAYS
15	HSKFWIIDMKHIYIG	PLD4	E1BVB3	1	FWIIDMKHI	-
15	LPYNVLGLGRSANFL		F1NWE2;A0A1D5P3X1;A0A1D5P9S9	2	-	VLGLGRSANF
15	IIIHIFSLQQmTLHK	TBK1	E1C581	1	IHIFSLQQM	-
15	LPRVFKLFRALGLRH		A0A1D5PS57;A0A1D5PP90	1	FKLFRALGL	-
15	GGASILATAANLLRH		A0A1D5PGR8;A0A1D5P204;A0A1D5PM66	Neither	-	-
15	KDVRLLELGALLPLL	CHST7	A0A1D5P3Q1	2	-	LLELGALLPL
15	ASLIGIGYTLALRPG		A0A1L1RQZ3;A0A1D5P9J9;A0A1L1RR38;A0A1L1RKA6;A0A1D5Q021	Both	IGIGYTLAL	LIGIGYTLAL
15	DISLAFFEAASMMRQ	JAK1	F1NMJ9	1	LAFFEAASM	-
15	DHVTNLRKmGAPKYG	FTH	P08267	2	-	LRKMGAPKYG
15	YRGFQImPHVQYIYT	TIMP3	P26652	1	FQIMPHVQY	-
15	ANVIRYFPTQALNFA		A0A1D5PVD9;A0A1D5PCU1;A0A1L1RV81;F1NJ10;A0A1D5PU22;A0A1D5PE77;A0A1L1RQL5;Q5ZMJ6;Q5ZLG7	1	IRYFPTQAL	-
15	HEVKLNKLAFLNQFH	ATP6V0D1	E1BVF8	2	-	LNKLAFLNQF
15	DISLAFFEAASmmRQ	JAK1	F1NMJ9	1	LAFFEAASM	-
15	VTIKIWDIGGQPRFR		F1P0Z7;Q5ZKQ8;F1NSI8	Both	WDIGGQPRF	IWDIGGQPRF
15	LAFNLNPALTMIGKY	SLC16A1	Q5ZLZ6	Neither	-	-
15	YLVWTLGHPIRVKYS		Q90YI1;A0A1L1RMD7;F1P181	2	-	VWTLGHPIRV
15	YNIQKESTLHLVLRL		P0CG62;A0A1L1RWB4;P79781;A0A1D5PHP6;A0A1L1RYF6;A0A1D5P6T4;A0A1L1RVM5;A0A1L1RTJ9;A0A1L1RJ93;A0A1D5P546;A0A1D5NVA7;O42388	2	-	IQKESTLHLV
15	LPKEISTTGFTVPFI	APOB	F1NV02	Both	STTGFTVPF	ISTTGFTVPF
15	WEKNLRLVmLHNLEH	CTSS	H9KYW5	2	-	WEKNLRLVML
15	LNAIQRFFAYHmIET	TMEM168	E1BXX0	1	IQRFFAYHM	-
15	HVKISASPLLYmLLG		Q90997;F1NTM6;A0A1D5NZ05;A0A1D5PDQ5	1	ISASPLLYM	-
15	ADIAYWIGLQKNKYP	chB1	Q90WF6	Both	IAYWIGLQK	AYWIGLQKNK
15	DELSSWIQQSFKHYV	RCN2	A0A1D5P5X1	1	LSSWIQQSF	-
15	LITSLYLLGHDIRIS	MGAT5	F1NEL5	2	-	LYLLGHDIRI
15	FAIISVISAAHKFVY	PLD4	E1BVB3	2	-	ISVISAAHKF
15	GSTSLQNIGAmLSYL	SLC38A1	F1NYN5	2	-	LQNIGAMLSY
15	VADLAHVLSLPLRIY	P2RY10	F1NP76	2	-	AHVLSLPLRI
15	EGILYYVAIRQQHFT	LAMP3	E1BU34	1	YVAIRQQHF	-
15	LmDLFAKLATGSYLP		A0A1L1RM37;F1P4X6;A0A1L1RMY2	2	-	FAKLATGSYL
15	DDVALKNFAKYFLHQ	FTH	P08267	1	LKNFAKYFL	-
15	SDYNIQKESTLHLVL		P0CG62;A0A1L1RWB4;P79781;A0A1D5PHP6;A0A1L1RYF6;A0A1D5P6T4;A0A1L1RVM5;A0A1L1RTJ9;A0A1L1RJ93;A0A1D5P546;A0A1D5NVA7	2	-	IQKESTLHLV
15	INGIQGFQNISFVAE	IL2RB	F1NDV9	1	IQGFQNISF	-
15	TSNVLIIGELLKQAD	CCT6	Q5ZJ54	2	-	VLIIGELLKQ
15	EYGIHFYPTFRFFKA		A0A1D5PH81;F1P458;A0A1D5P537	1	IHFYPTFRF	-
15	KPLPGIImGGILPFG		A0A1D5PMF1;A0A1D5PRZ1;F1P0L2;Q5ZLM5	1	IIMGGILPF	-
15	LAEKIVYVGVWLPAV		A0A1L1RJW9;Q9DGI1	2	-	IVYVGVWLPA
15	KGAHIKKIDFGRLTG	PLD4	E1BVB3	Both	IKKIDFGRL	IKKIDFGRLT
15	GFVKVVKNKAYFKRY		P22451;A0A1D5PBA1;A0A1D5PK24;F2Z4K4	1	VKVVKNKAY	-
15	HVKISASPLLYMLLG		Q90997;F1NTM6;A0A1D5NZ05;A0A1D5PDQ5	1	ISASPLLYM	-
15	TLSDYNIQKESTLHL		P0CG62;A0A1L1RWB4;P79781;A0A1D5PHP6;A0A1L1RYF6;A0A1D5P6T4;A0A1L1RVM5;A0A1L1RTJ9;A0A1L1RJ93;A0A1D5P546;A0A1D5NVA7	2	-	LSDYNIQKES
15	LmPRIHLLFPLTLVR		A0A1D5NWB3;Q5ZLJ8	Neither	-	-
15	RDITYFIQQLLRERE		Q90WD0;F1NW48	1	ITYFIQQLL	-
15	YVYQQSGQISKLTKT		F1NYL5;Q6J613	Both	YQQSGQISK	YQQSGQISKL
15	TNNISATPTFLFFRN		A0A1D5P763;A0A1D5NUH1	1	ISATPTFLF	-
15	EILKKIDIPSVFIGE		Q90972;A0A1D5PEQ0	2	-	LKKIDIPSVF
15	SNVLIIGELLKQADL	CCT6	Q5ZJ54	2	-	VLIIGELLKQ
15	RHDGRFVFFKGNRYW	MMP15	A0A1D5PR25	1	FVFFKGNRY	-
15	RRDDLEALGHMFmYF		Q5ZJS0;F1P4M2;A0A1D5PVF2	2	-	LEALGHMFMY
15	GSTSLQNIGAMLSYL	SLC38A1	F1NYN5	2	-	LQNIGAMLSY
15	DRKILNIFGAIQGFE		Q90997;F1NTM6;A0A1D5NZ05;A0A1D5PDQ5	2	-	LNIFGAIQGF
15	HSKFWIIDmKHIYIG	PLD4	E1BVB3	1	FWIIDMKHI	-
15	DLFAKLATGSYLPQT		A0A1L1RM37;F1P4X6;A0A1L1RMY2	2	-	FAKLATGSYL
15	VTVDNLGILYVLRKL	APAF1	F1P1P3	2	-	VDNLGILYVL
15	GILYYVAIRQQHFTA	LAMP3	E1BU34	1	YVAIRQQHF	-
15	GAFIVYEDFLmYKSG		P43233;A0A1L1RS19;A0A1D5PUR5	Neither	-	-
15	LGPELVVLGPGEQLT		Q5ZMI4;A0A1L1S0M1;A0A1D5PKF0	2	-	LVVLGPGEQL
15	VIEGSFVYKGGKIYK		F1NCZ2;A0A1L1RMW8;A0A1D5PB88;A0A1D5PXW8	1	FVYKGGKIY	-
15	ILYYVAIRQQHFTAK	LAMP3	E1BU34	1	YVAIRQQHF	-
15	IPSLFISHVLALGLG		A0A1D5PPS6	1	LFISHVLAL	-
15	GVKGLLSFLSAPLIG		E1C047;Q5ZJK7	2	-	LSFLSAPLIG
15	TPQKLETIGWQLNLQ		A0A1D5P9G5;F1P189	2	-	LETIGWQLNL
15	VPKVLALLGGFALVT		A0A1D5PNM3	2	-	LALLGGFALV
15	ELPKFEmHRGHEHPH	CD40LG	Q9I8D8	1	MHRGHEHPH	-
15	RAFLRILGEELGYmK	APOB	F1NV02	2	-	LRILGEELGY
15	SPGYNFRFAKYYKDS	P2RX4	F1NC81	1	YNFRFAKYY	-
15	RSEIDLLDIRHEFRK		P17153;A0A1D5PQU4;F1NJI0	2	-	IDLLDIRHEF
15	DISLAFFEAASmMRQ	JAK1	F1NMJ9	1	LAFFEAASM	-
15	ALGTFHQLGIVLGIL		P46896;A0A1D5P6Q8;F1NF68;A0A1D5P4W9	Both	LGTFHQLGI	FHQLGIVLGI
15	VVIGLLGLPGALLRY	SVCT2	B9VMA9	2	-	IGLLGLPGAL
15	TIGTLNMLGLAKRVG	UXS1	E1BV28	2	-	LNMLGLAKRV
15	GDIFSFPSVDYEKYY		A0A1D5PKP8;F1NWP6	1	IFSFPSVDY	-
15	LNAIQRFFAYHMIET	TMEM168	E1BXX0	1	IQRFFAYHM	-
15	MPFIEAFRQFQFKAR		A0A1D5PSR2;A0A1D5PBN4;A0A1L1RQ28;A0A1L1RSU2	1	IEAFRQFQF	-
15	SGKLYLIGIAAIVVA	CD81	F1NW06	2	-	LYLIGIAAIV
15	LSNLFSVEPMSYTRF		Q90997;A0A1D5NZ05;A0A1D5PDQ5	Neither	-	-
15	IVVLAFSKSQIFKIF	NPC1	F1NQT4	1	LAFSKSQIF	-
15	AEKIVYVGVWLPAVL		A0A1L1RJW9;Q9DGI1	2	-	IVYVGVWLPA
15	LDNLDKLGEQDYLPS	GNA13	A0A1D5PQE8	2	-	LDKLGEQDYL
15	KPLPGIIMGGILPFG		A0A1D5PMF1;A0A1D5PRZ1;F1P0L2;Q5ZLM5	1	IIMGGILPF	-
15	SImFTKLNPFTLGAI		F1NIJ6;A0A1L1RR26;A0A1D5PRS4;A0A1L1RPE8	1	IMFTKLNPF	-
15	IPPYHYIHVLDLNSN		Q5ZMI4;A0A1D5PKF0	1	YHYIHVLDL	-
15	mNMPMAMKVLPLAPS		F1NYL5;Q6J613	Neither	-	-
15	YPGFALQYYPYYGRL		P08251;A0A1D5PFH8;A0A1L1RW14;F1NSV6	1	YPGFALQYY	-
15	LDSNLYRIGQSKVFF	MYH9	P14105	Both	YRIGQSKVF	LYRIGQSKVF
15	NPIIYAFVGEKFKKY	CCR8	A0A1D5P622	1	IYAFVGEKF	-
15	DAFLEAAKKIYQNIQ	RAB14	Q5ZKU5	Neither	-	-
15	WPGLKEFSQQRWKAL		A0A1D5PBP3;Q5F3W4	1	LKEFSQQRW	-
15	ISPKRYDSIELRPVG	CXCL8	A0A1D5PGQ4	1	YDSIELRPV	-
15	ISSLTVIGmLAAITY		Q5ZI05;F1NWK3;A0A1D5P346	2	-	LTVIGMLAAI
15	RGFQIMPHVQYIYTE	TIMP3	P26652	1	FQIMPHVQY	-
15	ANNLQDFGLQLPFLK		Q9DD78;Q9DGB6;A0A1D5PDX0;A0A1L1RSV4;A0A1D5NXK1;A0A1D5P6D6;F1NUH0	2	-	LQDFGLQLPF
15	NAVIKTWRDGPYIFI	TMEM87B	F1NI39	1	IKTWRDGPY	-
15	SVQKIGAALFFLSGI	SLC38A2	Q5F468	2	-	VQKIGAALFF
15	RPTNSIMFTKLNPFT		F1NIJ6;A0A1L1RR26;A0A1D5PRS4;A0A1L1RPE8	1	IMFTKLNPF	-
15	EKYEISSVPTFLFFK		F1NNP6;A0A1D5NW30	1	ISSVPTFLF	-
15	LPALEKLPTEEYAKV		A0A1D5PS13;A0A1L1RSA5	2	-	LEKLPTEEYA
15	GDNmLEPSSNMPWFK		Q90835;A0A1L1S0Z9;A0A1L1RMD5;A0A1L1RRY4;A0A1L1RTI7;A0A1L1RRR1;A0A1L1RRZ5;A0A1D5P5X9;A0A1I7Q425;A0A1D5PZJ3;A0A1L1RVL2	1	LEPSSNMPW	-
15	DYLDQLPDFPYKDDL		Q5ZML7;F1NRF7;A0A1D5P4R8;A0A1D5PXG8	Neither	-	-
15	GGGDHKPQGKKIKFE		P15771;A0A1D5NZ30	Neither	-	-
15	FSGKLYLIGIAAIVV	CD81	F1NW06	2	-	LYLIGIAAIV
15	DVSISYLPLAHMFER	ACSL5	F1NNV2	Neither	-	-
15	LSDYNIQKESTLHLV		P0CG62;A0A1L1RWB4;P79781;A0A1D5PHP6;A0A1L1RYF6;A0A1D5P6T4;A0A1L1RVM5;A0A1L1RTJ9;A0A1L1RJ93;A0A1D5P546;A0A1D5NVA7	2	-	IQKESTLHLV
15	ERHDGRFVFFKGNRY	MMP15	A0A1D5PR25	1	FVFFKGNRY	-
15	DDIQLEFVRIDPFVR		P48440;A0A1L1RJH9;F1NNS1;A0A1L1RZ78;A0A1L1RYD3	1	LEFVRIDPF	-
15	LAFNLNPALTmIGKY	SLC16A1	Q5ZLZ6	Neither	-	-
15	SPGGVYATKATSVRL	VIM	F1NJ08	1	VYATKATSV	-
15	TFYIFNHVDIKIYYH		A0A1D5PRZ1;F1P0L2	1	FYIFNHVDI	-
15	LAKVTQFKTmEFARY		F1NWZ4;E1C9G1	1	VTQFKTMEF	-
15	EELGYMKLSDFKLLG	APOB	F1NV02	1	LGYMKLSDF	-
15	LIDSVIEFLKTTKFQ	APOB	F1NV02	1	IEFLKTTKF	-
15	LPLNTLGPVMKMEPL	AP2B1	A0A1D5P7Y8	2	-	LNTLGPVMKM
15	SVPSVHDIGALVAFG	DRAM1	E1BYC9	2	-	VHDIGALVAF
15	IGGIFASRHLHLDLL		Q5F364;A0A1D5PAT0;A0A1D5PAC0;F1P204;A0A1D5P0M3	1	IFASRHLHL	-
15	LSNLFSVEPmSYTRF		Q90997;A0A1D5NZ05;A0A1D5PDQ5	Neither	-	-
15	MNMPMAMKVLPLAPS		F1NYL5;Q6J613	Neither	-	-
15	RDDLESLGYVLmYFN		Q5ZLL1;E1BVW0;A0A1L1RYX4;A0A1D5NXQ4	2	-	LESLGYVLMY
15	GSITMQNIGAMSSYL		Q5F468;F1NYN4	2	-	MQNIGAMSSY
15	NVIPVGYDFVFRPIS		A0A1D5PJI9;E1C549	1	IPVGYDFVF	-
15	ISFTVNDPKSYDPYV		P08251;F1NSV6	1	FTVNDPKSY	-
15	HGDVIKHYKIRSLDN	RCJMB04_2j8	Q5ZMB9	1	IKHYKIRSL	-
15	NSKTVYALPTIAFAF	SLC38A1	F1NYN5	1	VYALPTIAF	-
15	TDNVLKMLAIEmRFR		A0A1D5PUA4;A0A1D5PS95	2	-	LKMLAIEMRF
15	IEVFTPVVQRILKHN		A0A1D5PMB6	1	IEVFTPVVQ	-
15	NVIRYFPTQALNFAF		A0A1D5PVD9;A0A1D5PCU1;A0A1L1RV81;F1NJ10;A0A1D5PU22;A0A1L1RQL5;Q5ZMJ6;Q5ZLG7	1	IRYFPTQAL	-
15	FELLPAGSTLIFYKY	TOR1AIP1	A0A1D5PN56	Both	LPAGSTLIF	LLPAGSTLIF
15	PTNSImFTKLNPFTL		F1NIJ6;A0A1L1RR26;A0A1D5PRS4;A0A1L1RPE8	1	IMFTKLNPF	-
15	AIRVITPSFVDIFIS		P01875	1	ITPSFVDIF	-
15	ELEEVVQPIVSKLYG	HSPA5	Q90593	1	VQPIVSKLY	-
15	GVFHVEKNGRYSLTR		A0A1D5PVD2;A0A1D5PBN1	2	-	VEKNGRYSLT
15	VLKRmTIIGEILSFR		A0A1D5PV09;A0A1D5PAV1	2	-	MTIIGEILSF
15	GVIHPWRVNAFERLL		A0A1D5P456;A0A1D5P1Y9	1	IHPWRVNAF	-
15	YIKEVRELGLTLDWL		Q90997;F1NTM6;A0A1D5NZ05;A0A1D5PDQ5	2	-	VRELGLTLDW
15	ENADFNRIFLPTIYS		A0A1L1RJW9;Q9DGI1	Neither	-	-
15	VKISASPLLYmLLGS		Q90997;F1NTM6;A0A1D5NZ05;A0A1D5PDQ5	1	ISASPLLYM	-
15	RAFLRILGEELGYMK	APOB	F1NV02	2	-	LRILGEELGY
15	VVFLKQLGTGLLLVT		A0A1L1RT36;A0A1L1RXI6;F6UD95;Q8UWG7	2	-	LKQLGTGLLL
15	AEFLKVFIPSLFISH		A0A1D5PPS6	1	LKVFIPSLF	-
15	TQPTFFLYRSGVYDD	CTSS	H9KYW5	1	LYRSGVYDD	-
15	EDHQISEFGPLPWLT		A0A1D5PA54;A0A1D5PR19	1	ISEFGPLPW	-
15	TEWIAAKADQQYWDG		P15979	1	IAAKADQQY	-
15	VPDHVNMSELIKIIR	MAP1LC3B	Q5ZLF8	Neither	-	-
15	KSMDLLGKQLSLYSF		A0A1D5P5I2	2	-	MDLLGKQLSL
15	LPLNTLGPVMKmEPL	AP2B1	A0A1D5P7Y8	2	-	LNTLGPVMKM
15	VVPTFGKKKGPNANS		A0A1L1RWQ5;A0A1L1RTC9;A0A1D5PQV1	1	VVPTFGKKK	-
15	GRVLLLGTVQALFES	MFSD5	A0A1D5PLZ5	2	-	VLLLGTVQAL
15	ATREIRRFSLmPPVR		A0A1L1RN73;A0A1L1RPL4;A0A1D5PXQ2;A0A1L1RK43	1	IRRFSLMPP	-
15	IVHKWISITEALAFF		A0A1L1RJW9;Q9DGI1	1	ISITEALAF	-
15	AYQLSKIGALLAISA	DHRS7	E1BV75	2	-	LSKIGALLAI
15	AVLFQHVPIVAYLIS		E1BYG6;A0A1D5PW64;Q5ZHL4	1	FQHVPIVAY	-
15	IIIHIFSLQQMTLHK	TBK1	E1C581	1	IHIFSLQQM	-
15	LGALASLGNLNIPYK	NOTCH1	F1NZ70	2	-	LASLGNLNIP
15	DNLKLLELIGRGRYG		F6RIN4;O42124	2	-	LELIGRGRYG
15	STSLQNIGAmLSYLF	SLC38A1	F1NYN5	2	-	LQNIGAMLSY
15	SPRTSFSIQGLRPYT		A0A1D5PMY8;Q9W6U9	1	FSIQGLRPY	-
15	SDALETLGFLNHYQm	LOC101749377	A0A1L1RMH8	2	-	LETLGFLNHY
15	VPFSTLQVPAYTIDL	APOB	F1NV02	Neither	-	-
15	SDLSILRLASPLHFV	FAM134A	A0A1D5PQL9	2	-	LRLASPLHFV
15	DPIGVDEFNRLMRKY		Q5ZM60;A0A1D5P055;A0A1D5NWJ3	Neither	-	-
15	LEELTRRAGGLYSRT		A0A1L1RK36;F1NWG2	2	-	LEELTRRAGG
15	NAmVLELLGPSLEDL		Q5ZJS0;F1P4M2;A0A1D5PVF2	2	-	LELLGPSLED
15	GEPLGRVTFELFADK	PPIA	D0EKR3	Neither	-	-
15	GIIRNIPQKKmEKYR		A0A1L1RYS1;A0A1L1RWQ8	1	IRNIPQKKM	-
15	MNmPmAMKVLPLAPS		F1NYL5;Q6J613	Neither	-	-
15	ELPKFEMHRGHEHPH	CD40LG	Q9I8D8	1	MHRGHEHPH	-
15	GTFHQLGIVLGILIA		P46896;A0A1D5P6Q8;F1NF68;A0A1D5P4W9	2	-	FHQLGIVLGI
15	DIELYSQYLERLRKF		A0A1D5P875;A0A1D5PUX5	2	-	IELYSQYLER
15	SIIFASWSAGDYGAV		Q90997;F1NTM6;A0A1D5NZ05;A0A1D5PDQ5	Both	FASWSAGDY	FASWSAGDYG
15	LPYAPTWLRALYKPI		A0A1L1RJW6;A0A1D5P0S4;A0A1L1RRS9	Neither	-	-
15	ITGLIPGTLYSFKVF		Q9W6V5;R4GJB9;F1P3J3	1	LIPGTLYSF	-
15	LNGIFVLGRSmGFIG		F1P269;A0A1D5PSE5	2	-	IFVLGRSMGF
15	IIPTIINIGSGLALm	P2RX5	Q9IAD2	Both	INIGSGLAL	IINIGSGLAL
15	IGGSILASLSTFQQm	#VALUE!	F1P476;P60706;P68034;Q5ZMQ2;P63270;P68139;P53478;P08023;A0A1L1RTU4;A0A1L1RY56;A0A1L1RRL2;A0A1L1RPH2;A0A1D5NV17;A0A1I7Q414;A0A1L1RUQ9;A0A1L1RJ66;A0A1L1RJ52;A0A1L1RRH8;A0A1D5P5D1;A0A1D5P630;A0A1D5PK53;A0A1L1RVP5;A0A1L1RSN4;A0A1L1RYI0;A0A1D5P681;A0A1L1RN10;A0A1D5PSY6;A0A1L1RRX5	2	-	LASLSTFQQM
15	SEGISLFPELRIIST		A0A1D5NU56;F6T168;E1BYQ5	1	ISLFPELRI	-
15	GDAVLKILQELQKLT	APOB	F1NV02	2	-	LKILQELQKL
15	TVmLRHENILGFIAA		A0A1D5P214;Q06900;A0A1D5PT02	Both	LRHENILGF	LRHENILGFI
15	YGSGSGSGGYGGRRF		A0A1D5PXH1;A0A1D5P5E1;E1BZE6	Neither	-	-
15	KTGIEYIPSRHYYHR	DHCR24	F7BEW1	1	IEYIPSRHY	-
15	TKDIILPFRVIPLVR		Q5ZMP6;A0A1L1RR84	1	ILPFRVIPL	-
15	RNSmLmSNILAFLAA		P46896;A0A1D5P6Q8;F1NF68;A0A1D5P4W9	1	MLMSNILAF	-
15	LVKIGLEEEFKKLTN	PTPRE	F1P521	2	-	LVKIGLEEEF
15	PSLFISHVLALGLGI		A0A1D5PPS6	1	LFISHVLAL	-
15	GSITmQNIGAMSSYL		Q5F468;F1NYN4	2	-	MQNIGAMSSY
15	YPDISRLADPQVWID		F1P1E9;A0A1L1RU72	2	-	ISRLADPQVW
15	VPSFLKNADIAYWIG	chB1	Q90WF6	1	LKNADIAYW	-
15	KIPYFEVTVPEYQIT	APOB	F1NV02	1	IPYFEVTVP	-
15	DHVTNLRKMGAPKYG	FTH	P08267	2	-	LRKMGAPKYG
15	VVEFRHmRNHAYEPL	ATP6V0D1	E1BVF8	1	FRHMRNHAY	-
15	TRFVKWPRYIRLQRQ		P32429;A0A1L1RQD9;A0A1D5PPS5;F2Z4L5;A0A1D5PNE4;A0A1L1RZG6;A0A1L1RQ08	1	TRFVKWPRY	-
15	PALFLLGRDGYmIRR	PRADC1	F1NZN0	2	-	LFLLGRDGYM
15	NPQKAIPIGIVASLL	SLC7A1	F1P388	1	IPIGIVASL	-
15	DVRSFLRTLGTLLHT	NOTCH2	F1P236	2	-	LRTLGTLLHT
15	GDRVFQARQLIYLSQ		P19121;A0A1D5NW68	1	VFQARQLIY	-
15	SPIKIKKSKmIKVEN	PTPRJ	Q9W6V5	1	IKKSKMIKV	-
15	DKPFLEKLGITSVPS		A0A1D5PH81;F1P458;A0A1D5P537	2	-	LEKLGITSVP
15	TDTLLDQLDTQLNIT		Q5ZKS6;A0A1L1RP95;A0A1L1RSV3;E1C9A1	2	-	LDQLDTQLNI
15	IEILKKIDIPSVFIG		Q90972;A0A1D5PEQ0	2	-	LKKIDIPSVF
15	KNLRLVmLHNLEHSL	CTSS	H9KYW5	2	-	LVMLHNLEHS
15	LSILRLASPLHFVNT	FAM134A	A0A1D5PQL9	2	-	LRLASPLHFV
15	KIRKIGEAEAFVIEA		A0A1D5PCD1;A0A1L1RV80;Q5ZHQ3	2	-	IRKIGEAEAF
15	TIGTLNmLGLAKRVG	UXS1	E1BV28	2	-	LNMLGLAKRV
15	LAYLSSLGGLRLLQL	SLC46A1	F1NJ67	2	-	LSSLGGLRLL
15	RRDDLEALGHMFMYF		Q5ZJS0;F1P4M2;A0A1D5PVF2	2	-	LEALGHMFMY
15	QVQILLKEFDTRKPQ		A0A1D5P1U1;A0A1D5P0Y6;F1NRP8	1	LKEFDTRKP	-
15	KNKINLKQLLRYAVQ	JAK1	F1NMJ9	Neither	-	-
15	AFGTLNQLGIVVGIL		P28568;F1NTJ1;A0A1D5NYT4	2	-	LNQLGIVVGI
15	SLEELTRRAGGLYSR		A0A1L1RK36;F1NWG2	2	-	LEELTRRAGG
15	RNSmLMSNILAFLAA		P46896;A0A1D5P6Q8;F1NF68;A0A1D5P4W9	1	MLMSNILAF	-
15	GSITmQNIGAmSSYL		Q5F468;F1NYN4	2	-	MQNIGAMSSY
15	VVTITImPSSIYEYI		A0A1L1RZ83;A0A1D5PES5;Q5ZHM8	1	IMPSSIYEY	-
15	DLVQRRIPGIYVLSL	PPT1	F1NYK1	1	VQRRIPGIY	-
15	GKGEFAIRPEKKADP		A0A1L1RLZ8;A0A1L1RZM9	1	FAIRPEKKA	-
15	KSmDLLGKQLSLYSF		A0A1D5P5I2	2	-	MDLLGKQLSL
15	KVHGSLARAGKVRGQ		A0A1L1RWQ5;A0A1L1RTC9;A0A1D5PQV1	Neither	-	-
15	VRSFLRTLGTLLHTN	NOTCH2	F1P236	2	-	LRTLGTLLHT
15	GISRDNWHKRRKTGG		F1NB02;A0A1D5PT58	1	ISRDNWHKR	-
15	FVPALKRLSLGLLFL		E1C7K0;A0A1L1RRT3;A0A1L1RNG8	2	-	LKRLSLGLLF
15	KYFLWVVKFNSLNEL	GRB2	A3R0S3	Both	KYFLWVVKF	VVKFNSLNEL
15	NLPLLLYHLWRYFHR	CNIH2	Q401C0	1	LLYHLWRYF	-
15	VATPGTELKESLILW		A0A1D5PK03;F1NMA7	Neither	-	-
15	EISFTVNDPKSYDPY		P08251;F1NSV6	1	FTVNDPKSY	-
15	EGmWSISRVNSFLPQ	KIF26A	F1NW72	Both	WSISRVNSF	MWSISRVNSF
15	KLQTETTMLEQAIKN		Q06637;F1NI25	2	-	LQTETTMLEQ
15	VQLLTLGELEEVLTH	k123	O73911	2	-	LLTLGELEEV
15	SAmYARKALYKRKYT		A0A1L1S0U6;A0A1L1RYC3;F6UD95;Q8UWG7	1	MYARKALYK	-
15	FKRYQVKFRRRREGK		P22451;A0A1D5PBA1;A0A1D5PK24;F2Z4K4	1	FKRYQVKFR	-
15	VRDLVQRRIPGIYVL	PPT1	F1NYK1	1	VQRRIPGIY	-
15	ERFRLERLAEAERLQ		A0A1D5PFJ0	2	-	LERLAEAERL
15	IYSVARRHPFLYAPA		P19121;A0A1D5NW68	Both	VARRHPFLY	IYSVARRHPF
15	DQYLKLLGAmKYRIL		F1NIN2;A0A1D5PBE6;A0A1L1RXB2;A0A1D5PV01	2	-	LKLLGAMKYR
15	KELVVERLGHILLTY		F1NVD2;A0A1D5P7X1	2	-	VERLGHILLT
15	LPSSLKRIAVGmFFV	SLC15A4	F1NG54	Both	LKRIAVGMF	LKRIAVGMFF
15	LNLLERLDLKNNLIS	ADGRA3	A0A1D5P2V0	2	-	LNLLERLDLK
15	KKVLMENEKEGFPIT		Q5ZKN1;A0A1D5P3Z6	Neither	-	-
15	PNLFISSLALGDLLL	GRPR	R4GF53	2	-	ISSLALGDLL
15	SIQLImRIAKGYESL		P19121;A0A1D5NW68	Neither	-	-
16	IESLSLNGVPNIFLST	MDV096	Q77MP7	2	-	LSLNGVPNIF
16	SSEVLTSIGKPAQFIF	MDV056	Q9E6M9	2	-	LTSIGKPAQF
16	GVLFYMPTSHVQQmTF	gH	Q9E6P6	2	-	YMPTSHVQQM
16	ITKLENFIQEHLKIIG	CD151	Q5ZII8	1	LENFIQEHL	-
16	SDYNIQKESTLHLVLR		P0CG62;A0A1L1RWB4;P79781;A0A1D5PHP6;A0A1L1RYF6;A0A1D5P6T4;A0A1L1RVM5;A0A1L1RTJ9;A0A1L1RJ93;A0A1D5P546;A0A1D5NVA7	2	-	IQKESTLHLV
16	HWQLWKKAHGKEYRHQ	CTSS	H9KYW5	1	WKKAHGKEY	-
16	ADYNIQKESTLHLVLR	UBA52	O42388	2	-	IQKESTLHLV
16	RDDVALKNFAKYFLHQ	FTH	P08267	1	LKNFAKYFL	-
16	DRDDVALKNFAKYFLH	FTH	P08267	1	LKNFAKYFL	-
16	VSHVLSFMKNLAYLKK		F1NBN5;C4PCM1	1	LSFMKNLAY	-
16	IVHKWISITEALAFFH		A0A1L1RJW9;Q9DGI1	1	ISITEALAF	-
16	DYNIQKESTLHLVLRL		P0CG62;A0A1L1RWB4;P79781;A0A1D5PHP6;A0A1L1RYF6;A0A1D5P6T4;A0A1L1RVM5;A0A1L1RTJ9;A0A1L1RJ93;A0A1D5P546;A0A1D5NVA7;O42388	2	-	IQKESTLHLV
16	KEYGIHFYPTFRFFKA		A0A1D5PH81;F1P458;A0A1D5P537	1	IHFYPTFRF	-
16	LENSIKLLAVQELLDR	EEPD1	A0A1D5NVM3	2	-	IKLLAVQELL
16	KDVRLLELGALLPLLR	CHST7	A0A1D5P3Q1	2	-	LLELGALLPL
16	LGAmTSLGSYNKYKYN		F1P1E9;A0A1L1RU72	2	-	MTSLGSYNKY
16	FPGGFISFVFVKKDPT	LAMP3	E1BU34	1	FISFVFVKK	-
16	INPVIYAFAGEKFRKY	CCR5	B2BJC3	1	IYAFAGEKF	-
16	EGRIILPSYDmEYRIV		A0A1D5NWW0;A0A1D5NXL0;E1BZ39;A0A1D5PPE9	1	ILPSYDMEY	-
16	DAARLVMLYALHYERH		H9L0C0;H9L0B9;A0A1D5PWL5;A0A1L1RZW8;A0A1D5PMH0	2	-	LVMLYALHYE
16	NPIIYAFIGVKFRNDF	CXCR5	G4U4M4	1	IYAFIGVKF	-
16	QSGQISKLTKTSQTLK		F1NYL5;Q6J613	2	-	ISKLTKTSQT
16	VQKVLEAASLFQFLRm		F1P3D7;F1P3E0	Both	LEAASLFQF	LEAASLFQFL
16	EGVVDIFQTVKMLRTQ		F1NWE3;A0A1D5PT51;A0A1D5PIN8;A0A1D5NV24;F1NQ49;A0A1D5PW72;A0A1D5P6N5;A0A1D5PFX7;A0A1D5PW29;A0A1D5PQ87;A0A1D5PWT5;A0A1D5PPA5	1	VDIFQTVKM	-
16	GASILATAANLLRHYP		A0A1D5PGR8;A0A1D5P204;A0A1D5PM66	Neither	-	-
16	GPHTLRSLVEHLQLLK		Q90997;F1NTM6;A0A1D5NZ05	2	-	LRSLVEHLQL
16	DGRKVTERHHTKYVLK		A0A1D5NWJ2;A0A1D5PSI5;A0A1D5PPR4;F1NMX0;A0A1L1RLV3	1	VTERHHTKY	-
16	IPVEISLLQNLQHFHI	LRRC8D	E1BYZ5	2	-	ISLLQNLQHF
16	AYQLSKIGALLAISAR	DHRS7	E1BV75	2	-	LSKIGALLAI
16	IPNLDKLGYAKDMRFA		F1NZY9;A0A1L1RLZ8;A0A1L1RZM9	2	-	LDKLGYAKDM
16	GQISKLTKTSQTLKLE		F1NYL5;Q6J613	2	-	LTKTSQTLKL
16	EGRIILPSYDMEYRIV		A0A1D5NWW0;A0A1D5NXL0;E1BZ39;A0A1D5PPE9	1	ILPSYDMEY	-
16	NPFLYAFIGVKFRNDL	CCR7	E3VW39	1	LYAFIGVKF	-
16	DVISTIGQAFELRFKQ		E1C4D4;A0A1D5NYP8;A0A1D5PTU1	Both	IGQAFELRF	ISTIGQAFEL
16	LPSEGILYYVAIRQQH	LAMP3	E1BU34	Neither	-	-
16	LNPIIYAFVGEKFKKY	CCR8	A0A1D5P622	1	IYAFVGEKF	-
16	NPIIYAFVGEKFKKYL	CCR8	A0A1D5P622	1	IYAFVGEKF	-
16	NDQYLKLLGAMKYRIL		F1NIN2;A0A1D5PBE6;A0A1L1RXB2;A0A1D5PV01	2	-	LKLLGAMKYR
16	IDEAIYYFKANVFFKN	ARPC3	E1C8Y3	1	IYYFKANVF	-
16	IPNLDKLGYAKDmRFA		F1NZY9;A0A1L1RLZ8;A0A1L1RZM9	2	-	LDKLGYAKDM
16	TVLYETELLHFAEDVK		A0A1D5P4E9;F1NG00	1	LYETELLHF	-
16	SDALETLGFLNHYQmK	LOC101749377	A0A1L1RMH8	2	-	LETLGFLNHY
16	NPLFYLLNGELEYQLR	IL21R	F1P495	2	-	YLLNGELEYQ
16	LNPFLYAFIGVKFRND	CCR7	E3VW39	1	LYAFIGVKF	-
16	RSFLRTLGTLLHTNLR	NOTCH2	F1P236	2	-	LRTLGTLLHT
16	VAYLKNIGFDEAFNYK		A0A1D5PY35;F1NCM5	2	-	LKNIGFDEAF
16	IYIDIVGLTQFKKTLG	MGAT5	F1NEL5	Both	IDIVGLTQF	IDIVGLTQFK
16	RDISLAFFEAASmmRQ	JAK1	F1NMJ9	1	LAFFEAASM	-
16	SDALETLGFLNHYQMK	LOC101749377	A0A1L1RMH8	2	-	LETLGFLNHY
16	NDQYLKLLGAmKYRIL		F1NIN2;A0A1D5PBE6;A0A1L1RXB2;A0A1D5PV01	2	-	LKLLGAMKYR
16	SDSLGSLGATLHYRLE	ITGAD	A0A1D5PYR9	2	-	LGSLGATLHY
16	AIRVITPSFVDIFISK		P01875	1	ITPSFVDIF	-
16	PTNSImFTKLNPFTLG		F1NIJ6;A0A1L1RR26;A0A1D5PRS4;A0A1L1RPE8	1	IMFTKLNPF	-
16	TRRTLRGHLAKIYAmH		A0A1L1RM11;A0A1D5PYJ0;E1BW98;A0A1D5P7Z5;F1NLV4	Neither	-	-
16	DLITSLYLLGHDIRIS	MGAT5	F1NEL5	2	-	LYLLGHDIRI
16	LPRVFKLFRALGLRHL		A0A1D5PS57;A0A1D5PP90	Neither	-	-
16	DNRHVLLQLDLQLGYN		E1BXY2;A0A1D5PZU6	2	-	LLQLDLQLGY
16	IYYVYQQSGQISKLTK		F1NYL5;Q6J613	Both	YQQSGQISK	YQQSGQISKL
16	DLYAVKVFNSISFLRP	TBK1	E1C581	1	VKVFNSISF	-
16	LmPRIHLLFPLTLVRS		A0A1D5NWB3;Q5ZLJ8	Neither	-	-
16	TNNISATPTFLFFRNK		A0A1D5P763;A0A1D5NUH1	1	ISATPTFLF	-
16	DNPRIVLEVMRRYIHH		A0A1D5PH81;F1P458;A0A1D5P537	Neither	-	-
16	ASLSVQKAAIQAFRKm	APOB	F1NV02	1	VQKAAIQAF	-
16	APEEISAMVLTKMKET		Q90593;A0A1D5PG73	1	ISAMVLTKM	-
16	RSEIDLLDIRHEFRKN		P17153;A0A1D5PQU4;F1NJI0	2	-	IDLLDIRHEF
16	AAHDLLmFTGPEILKL		Q5F364;A0A1D5PAT0;A0A1D5PAC0;F1P204;A0A1D5P0M3	Neither	-	-
16	SAEFLKVFIPSLFISH		A0A1D5PPS6	1	LKVFIPSLF	-
16	LPALEKLPTEEYAKVM		A0A1D5PS13;A0A1L1RSA5	2	-	LEKLPTEEYA
16	ASILATAANLLRHYPT		A0A1D5PGR8;A0A1D5P204;A0A1D5PM66	Neither	-	-
16	GHQQLYWSHPRKFGQG	RPS29	E1C3G8	1	LYWSHPRKF	-
16	DAGLRLLSEHLTmLQV	CMIP	A0A1D5PGH8	2	-	LRLLSEHLTM
16	LPALEKLPTEEYAKVm		A0A1D5PS13;A0A1L1RSA5	2	-	LEKLPTEEYA
16	LMPRIHLLFPLTLVRS		A0A1D5NWB3;Q5ZLJ8	Neither	-	-
16	VRNKLYYFNQEILYRQ	TLR1A	F6SU23	1	LYYFNQEIL	-
16	HTDELQAQAQSSLLRL	GILT	K7XM59	Both	LQAQAQSSL	LQAQAQSSLL
16	KGQILRTDNISFTLKR	JAK1	F1NMJ9	1	ILRTDNISF	-
16	LGAMTSLGSYNKYKYN		F1P1E9;A0A1L1RU72	2	-	MTSLGSYNKY
16	RERRIQVFSLQRFLDG	IRF5	A0A1D5PAU6	1	IQVFSLQRF	-
16	LNPIIYAFIGVKFRND	CXCR5	G4U4M4	1	IYAFIGVKF	-
16	YRGFQIMPHVQYIYTE	TIMP3	P26652	1	FQIMPHVQY	-
16	NLLEKLNANQQNILKF	TMEM33	E1BW27	2	-	LEKLNANQQN
16	LPALLPSLPSAFRHHK		A0A1D5PS73	Neither	-	-
16	RSSITASAAVAFHSIV		R4GL52	1	ITASAAVAF	-
16	GILYYVAIRQQHFTAK	LAMP3	E1BU34	1	YVAIRQQHF	-
16	YSKILFKAEPLAFTFS	APOB	F1NV02	1	LFKAEPLAF	-
16	RFELLPAGSTLIFYKY	TOR1AIP1	A0A1D5PN56	Both	LPAGSTLIF	LLPAGSTLIF
16	YPEEISSMVLTKMKEI		O73885;F1NWP3;A0A1D5PFJ6	1	ISSMVLTKM	-
16	LDSNLYRIGQSKVFFR	MYH9	P14105	Both	YRIGQSKVF	LYRIGQSKVF
16	GNLANVIRYFPTQALN		A0A1D5PVD9;A0A1D5PCU1;A0A1L1RV81;F1NJ10;A0A1D5PU22;A0A1D5PE77;A0A1L1RQL5;Q5ZMJ6;Q5ZLG7	1	IRYFPTQAL	-
16	SLQNIGAmLSYLFIVK	SLC38A1	F1NYN5	2	-	LQNIGAMLSY
16	SHVKISASPLLYmLLG		Q90997;F1NTM6;A0A1D5NZ05;A0A1D5PDQ5	1	ISASPLLYM	-
16	ERHDGRFVFFKGNRYW	MMP15	A0A1D5PR25	1	FVFFKGNRY	-
16	IERLKALGFPESLVIQ	RAD23A	A0A1D5P2K1	2	-	LKALGFPESL
16	LSQLTKLGKPFKYIVT	DYNLT1	F1P561	2	-	LTKLGKPFKY
16	ITSLYLLGHDIRISAS	MGAT5	F1NEL5	2	-	LYLLGHDIRI
16	DVRKLAFSVPEKIQLL		Q9DGB6;A0A1L1RSV4;F1NUH0	1	LAFSVPEKI	-
16	LENKLHVFENIVAVLN	TRAF1	F1NLM1	1	LHVFENIVA	-
16	LSILRLASPLHFVNTH	FAM134A	A0A1D5PQL9	2	-	LRLASPLHFV
16	PTNSIMFTKLNPFTLG		F1NIJ6;A0A1L1RR26;A0A1D5PRS4;A0A1L1RPE8	1	IMFTKLNPF	-
16	mFHLEYLGLSAMMIRR	TLR1A	F6SU23	2	-	LEYLGLSAMM
16	MPFIEAFRQFQFKARR		A0A1D5PSR2;A0A1D5PBN4;A0A1L1RQ28;A0A1L1RSU2	1	IEAFRQFQF	-
16	NASLIGIGYTLALRPG		A0A1L1RQZ3;A0A1D5P9J9;A0A1L1RR38;A0A1L1RKA6;A0A1D5Q021	Both	IGIGYTLAL	LIGIGYTLAL
16	ANNLQDFGLQLPFLKE		Q9DD78;Q9DGB6;A0A1D5PDX0;A0A1L1RSV4;A0A1D5NXK1;A0A1D5P6D6;F1NUH0	2	-	LQDFGLQLPF
16	ADFGITGFPTLKFFRA	QSOX1	Q8JGM4	1	ITGFPTLKF	-
16	NPVIYAFAGEKFRKYL	CCR5	B2BJC3	1	IYAFAGEKF	-
16	AEPLAFTFSHDYRGST	APOB	F1NV02	1	LAFTFSHDY	-
16	EKYEISSVPTFLFFKN		F1NNP6;A0A1D5NW30	1	ISSVPTFLF	-
16	EQVYISSLALLKMLKH	PSMD14	E1C6N0	2	-	ISSLALLKML
16	DSERIQmLEQQVLVYK		A0A1D5NW22;F1ND53	Both	IQMLEQQVL	IQMLEQQVLV
16	VPDHVNMSELIKIIRR	MAP1LC3B	Q5ZLF8	Neither	-	-
16	RKGAHIKKIDFGRLTG	PLD4	E1BVB3	Both	IKKIDFGRL	IKKIDFGRLT
16	ISLERIDTLGIYGKVQ		A0A1D5PM55;Q5ZJS8;Q5I9D4	2	-	LERIDTLGIY
16	LGALASLGNLNIPYKI	NOTCH1	F1NZ70	2	-	LASLGNLNIP
16	SPGGVYATKATSVRLR	VIM	F1NJ08	1	VYATKATSV	-
16	ISRFILPIGATVNMDG	SLC1A4	E1BRV6	Both	LPIGATVNM	ILPIGATVNM
16	ISRGTIEILSDVQLIK		P47826;A0A1D5PK69	2	-	IEILSDVQLI
16	TPSFVDIFISKSATLT		P01875	1	VDIFISKSA	-
16	LITSLYLLGHDIRISA	MGAT5	F1NEL5	2	-	LYLLGHDIRI
16	EmLQQSKILKVIRKNI		Q04619;A0A1D5PHC5;F1NC33;A0A1L1RL18;P11501;A0A1L1RND0;A0A1D5P5R0;A0A1D5PUL6	Both	LQQSKILKV	LQQSKILKVI
16	LmDLFAKLATGSYLPQ		A0A1L1RM37;F1P4X6;A0A1L1RMY2	2	-	FAKLATGSYL
16	HDGRFVFFKGNRYWLF	MMP15	A0A1D5PR25	1	FVFFKGNRY	-
16	SLDKNGVDLLMKYIYK		A0A1D5PXN9;Q5ZMV5	2	-	LDKNGVDLLM
16	KNRVLQIIPYEFNRVI		A0A1L1RKZ6;F1NPE8;A0A1L1RRB0	1	VLQIIPYEF	-
16	LPLNTLGPVMKMEPLN	AP2B1	A0A1D5P7Y8	2	-	LNTLGPVMKM
16	VEILKMLSDYDDWRPA	CMIP	A0A1D5PGH8	2	-	LKMLSDYDDW
16	mPFIEAFRQFQFKARR		A0A1D5PSR2;A0A1D5PBN4;A0A1L1RQ28;A0A1L1RSU2	1	IEAFRQFQF	-
16	GNIVGLVGVDQFLVKT		Q90705;A0A1D5PZV6;A0A1L1RSV0;A0A1L1RPZ1;A0A1D5PS29	2	-	VGLVGVDQFL
16	GGASILATAANLLRHY		A0A1D5PGR8;A0A1D5P204;A0A1D5PM66	Neither	-	-
16	INIAKIGLHDLRFKIT		Q5F364;A0A1D5PAT0;A0A1D5PAC0;F1P204;A0A1D5P0M3	2	-	IAKIGLHDLR
16	VEILKmLSDYDDWRPA	CMIP	A0A1D5PGH8	2	-	LKMLSDYDDW
16	DFGITGFPTLKFFRAF	QSOX1	Q8JGM4	1	ITGFPTLKF	-
16	GVLVLERPLLIETYVG		A0A1L1RND1;F1P107	2	-	VLVLERPLLI
16	NSFWPTAAGTWQRIPK	EVI2A	A0A1D5NZ80	Neither	-	-
16	KSmDLLGKQLSLYSFG		A0A1D5P5I2	2	-	MDLLGKQLSL
16	YVYQQSGQISKLTKTS		F1NYL5;Q6J613	Both	YQQSGQISK	YQQSGQISKL
16	LIYIDIVGLTQFKKTL	MGAT5	F1NEL5	Both	IDIVGLTQF	IDIVGLTQFK
16	LKNLGYLGYTSGFSLL		Q5F468;F1NYN4	2	-	LKNLGYLGYT
16	DAILSGPVAEYINISK	CAP1	A0A1D5Q032	1	ILSGPVAEY	-
16	SSHKTFKIKRFLAKKQ	RPL39	Q98TF5	1	HKTFKIKRF	-
16	KSGVLQVFASLLmPQS		F1NIB1;A0A1D5PHN4;A0A1D5P5E0	Neither	-	-
16	IDPFIYYFASKEFYQK	P2RY8	Q5ZI82	1	IYYFASKEF	-
16	YPEEISSmVLTKMKEI		O73885;F1NWP3;A0A1D5PFJ6	1	ISSMVLTKM	-
16	LDVVGLGTELKLRTFD		A0A1D5PJI9;E1C549	2	-	VVGLGTELKL
16	LANVIRYFPTQALNFA		A0A1D5PVD9;A0A1D5PCU1;A0A1L1RV81;F1NJ10;A0A1D5PU22;A0A1D5PE77;A0A1L1RQL5;Q5ZMJ6;Q5ZLG7	1	IRYFPTQAL	-
16	SPNILRLIYQGRFLHG		A0A1L1RK68;A0A1D5PC68;A0A1D5PIB5;Q5ZJ13	Both	LRLIYQGRF	LRLIYQGRFL
16	RYKTGKNKWFFQKLRF		P61355;A0A1L1RW37;A0A1L1RRD6;A0A1L1RKT9	1	KWFFQKLRF	-
16	HRISLERIDTLGIYGK		A0A1D5PM55;Q5ZJS8;Q5I9D4	2	-	LERIDTLGIY
16	EMLQQSKILKVIRKNL		P11501;A0A1L1RND0;A0A1D5P5R0;A0A1D5PUL6;Q04619;A0A1D5PHC5;F1NC33;A0A1L1RL18	Both	LQQSKILKV	LQQSKILKVI
16	GPISSILVNKYGSRPI	SLC16A1	Q5ZLZ6	1	ISSILVNKY	-
16	RDQWFHSLQWKKKIYK	CMIP	A0A1D5PGH8	1	FHSLQWKKK	-
16	RTIVIRRDYLHYIRKY		A0A1L1RW53;Q98TH5	1	VIRRDYLHY	-
16	IGTLNMLGLAKRVGAR	UXS1	E1BV28	2	-	LNMLGLAKRV
16	KSVQKIGAALFFLSGI	SLC38A2	Q5F468	2	-	VQKIGAALFF
16	GRLVYHLGLPYSFLSF		F1N9T1	Both	YHLGLPYSF	VYHLGLPYSF
16	ASLLDYIGSQAQYLHT		A0A1D5NZ71;A0A1D5PM56	2	-	LDYIGSQAQY
16	DGINIAKIGLHDLRFK		Q5F364;A0A1D5PAT0;A0A1D5PAC0;F1P204;A0A1D5P0M3	2	-	IAKIGLHDLR
16	SAIIFSIKPLHFHIFA		Q5ZKI6;A0A1D5P302;F1P5A1	1	IFSIKPLHF	-
16	SDDLLYLEFLQKFEKN		P49712;A0A1D5PP57	2	-	LLYLEFLQKF
16	DLYSKILFKAEPLAFT	APOB	F1NV02	1	LFKAEPLAF	-
16	LPEVLQLNVDQELIPG	MADCAM1	R4GFV0	2	-	VLQLNVDQEL
16	RDISLAFFEAASMmRQ	JAK1	F1NMJ9	1	LAFFEAASM	-
16	RRLWYAPNQVFKIDEK	JAK1	F1NMJ9	1	LWYAPNQVF	-
16	LMDLFAKLATGSYLPQ		A0A1L1RM37;F1P4X6;A0A1L1RMY2	2	-	FAKLATGSYL
16	AVKIHSFPTLKFFPAG		P09102;A0A1L1RZP5;A0A1L1RKM2;A0A1D5PV06	1	IHSFPTLKF	-
16	LPKEISTTGFTVPFIG	APOB	F1NV02	Both	STTGFTVPF	ISTTGFTVPF
16	ISVMDYFPTSRFVHPE	PLD4	E1BVB3	1	MDYFPTSRF	-
16	GDAGLRLLSEHLTmLQ	CMIP	A0A1D5PGH8	2	-	LRLLSEHLTM
16	SNLVQLLGVIVEEKSG		P41239;A0A1D5PXS9	2	-	VQLLGVIVEE
16	LMDLKIIHPDKYHIAP		Q5F4C0;F1NMC8	1	LKIIHPDKY	-
16	IDLNEIKFQIVRmIDQ	APOB	F1NV02	1	EIKFQIVRM	-
16	TVmLRHENILGFIAAD		A0A1D5P214;Q06900;A0A1D5PT02	2	-	LRHENILGFI
16	VmEMAELGPLNKFLQK		F1N9Y5;A0A0A0MQ53	2	-	MAELGPLNKF
16	HVKISASPLLYmLLGS		Q90997;F1NTM6;A0A1D5NZ05;A0A1D5PDQ5	1	ISASPLLYM	-
16	QVFLDELGSLKAFKKE		A0A1D5PLA1;O57389	2	-	LDELGSLKAF
16	GTFHQLGIVLGILIAQ		P46896;A0A1D5P6Q8;F1NF68;A0A1D5P4W9	2	-	FHQLGIVLGI
16	APYKLKPIAAEVYEHT		P02789;E1BQC2;A0A1D5P4L7	1	LKPIAAEVY	-
16	ANVIRYFPTQALNFAF		A0A1D5PVD9;A0A1D5PCU1;A0A1L1RV81;F1NJ10;A0A1D5PU22;A0A1L1RQL5;Q5ZMJ6;Q5ZLG7	1	IRYFPTQAL	-
16	KDRKILNIFGAIQGFE		Q90997;F1NTM6;A0A1D5NZ05;A0A1D5PDQ5	2	-	LNIFGAIQGF
16	SDVSISYLPLAHMFER	ACSL5	F1NNV2	Neither	-	-
16	DIEILKKIDIPSVFIG		Q90972;A0A1D5PEQ0	2	-	LKKIDIPSVF
16	SPYEVRGFPTIYFAPA	PDIA3	Q8JG64	1	VRGFPTIYF	-
16	NNKLESLPAAVFSLQK	LRRC8D	E1BYZ5	2	-	LESLPAAVFS
16	MDLFAKLATGSYLPQT		A0A1L1RM37;F1P4X6;A0A1L1RMY2	2	-	FAKLATGSYL
16	RQALEMLGKASRLLVR	NAPG	E1BWS2	2	-	LEMLGKASRL
16	YSVLTRIGLETSLRYA		A0A1D5PII6;A0A1D5P3S0	2	-	LTRIGLETSL
16	SPEALDFLDKLLRYDH		P21868;A0A1L1RPS2	2	-	LDFLDKLLRY
16	KGAHIKKIDFGRLTGG	PLD4	E1BVB3	Both	IKKIDFGRL	IKKIDFGRLT
16	RSREVWLFEQVDLIQQ	NCOA4	Q5ZMB1	1	VWLFEQVDL	-
16	SSEGISLFPELRIIST		A0A1D5NU56;F6T168;E1BYQ5	1	ISLFPELRI	-
16	DYGRFVLTAGKFYGDA	CALR	A0A1D5P0U5	1	FVLTAGKFY	-
16	INVVISKGIPYYEGSL	DCBLD2	E1C341	1	VVISKGIPY	-
16	TDYLmKILTERGYSFT		P60706;Q5ZMQ2;P53478;A0A1L1RLK7;A0A1L1RRL2;A0A1L1RUQ9;A0A1L1RPY3;A0A1D5NY71;A0A1L1RRH8;A0A1D5P5D1;A0A1L1RUN4;A0A1D5P630;A0A1D5P681	Neither	-	-
16	LDNLDKLGEQDYLPSQ	GNA13	A0A1D5PQE8	2	-	LDKLGEQDYL
16	GQERYHSLAPmYYRGA		Q5ZHW4;Q98932;A0A1D5PUC1;A0A1D5PKU6;A0A1D5NVA3;Q5ZIP7	Neither	-	-
16	EVKLNKLAFLNQFHFG	ATP6V0D1	E1BVF8	Both	LAFLNQFHF	LNKLAFLNQF
16	YQSPKIALLNVELELK		Q5ZJK8;F1NK38;A0A1L1RXV5;A0A1L1RLC2;A0A1L1RKY2;A0A1D5PZN7	2	-	IALLNVELEL
16	ASLIGIGYTLALRPGV		A0A1L1RQZ3;A0A1D5P9J9;A0A1L1RR38;A0A1L1RKA6;A0A1D5Q021	Both	IGIGYTLAL	LIGIGYTLAL
16	AGELKDLAPAVDWmPF	ECE-1	Q9DGN6	2	-	LKDLAPAVDW
16	AVADLAHVLSLPLRIY	P2RY10	F1NP76	2	-	AHVLSLPLRI
16	RDISLAFFEAASMMRQ	JAK1	F1NMJ9	1	LAFFEAASM	-
16	AQIDLYILGQSDHFIG		A0A1L1RWU5;A0A1L1RQ88;Q8AWB4	2	-	LYILGQSDHF
16	LmDLKIIHPDKYHIAP		Q5F4C0;F1NMC8	1	LKIIHPDKY	-
16	DSERIQMLEQQVLVYK		A0A1D5NW22;F1ND53	Both	IQMLEQQVL	IQMLEQQVLV
16	SHVKISASPLLYMLLG		Q90997;F1NTM6;A0A1D5NZ05;A0A1D5PDQ5	1	ISASPLLYM	-
16	ISVmDYFPTSRFVHPE	PLD4	E1BVB3	1	MDYFPTSRF	-
16	EELPKFEmHRGHEHPH	CD40LG	Q9I8D8	1	MHRGHEHPH	-
16	RPTNSImFTKLNPFTL		F1NIJ6;A0A1L1RR26;A0A1D5PRS4;A0A1L1RPE8	1	IMFTKLNPF	-
16	IDLNEIKFQIVRMIDQ	APOB	F1NV02	1	EIKFQIVRM	-
16	INLRLILVSGKTKEFL		A0A1D5PIB5;Q5ZJ13	1	LVSGKTKEF	-
16	LLKNLGYLGYTSGFSL		Q5F468;F1NYN4;F1NYN5	2	-	LKNLGYLGYT
16	WPGLKEFSQQRWKALY		A0A1D5PBP3;Q5F3W4	1	LKEFSQQRW	-
16	DLTDYLMKILTERGYS	#VALUE!	F1P476;P60706;P68034;Q5ZMQ2;P63270;P68139;P53478;A0A1L1RLK7;A0A1L1RRL2;A0A1L1RPH2;A0A1D5NV17;A0A1I7Q414;A0A1D5PPD8;A0A1L1RUQ9;A0A1L1RPY3;A0A1L1RJ66;A0A1L1RU07;A0A1D5NY71;A0A1L1RJ52;A0A1L1RRH8;A0A1D5P5D1;A0A1L1RUN4;A0A1D5P6U1;A0A1D5NTE4;A0A1L1RXB8;A0A1D5P630;A0A1D5PK53;A0A1L1RYI0;A0A1D5P681	2	-	LMKILTERGY
16	VTIKIWDIGGQPRFRS		F1P0Z7;Q5ZKQ8;F1NSI8	Both	WDIGGQPRF	IWDIGGQPRF
16	SDLSILRLASPLHFVN	FAM134A	A0A1D5PQL9	2	-	LRLASPLHFV
16	LPSRSLALLGTLSLAG		H9KZD9;A0A1D5PEQ1	2	-	LALLGTLSLA
16	ASQLSLLSSRFLSPIL		A0A1D5PKN3;A0A1L1RP12;H9KZY3	2	-	LSLLSSRFLS
16	LAEKIVYVGVWLPAVL		A0A1L1RJW9;Q9DGI1	2	-	IVYVGVWLPA
16	VmEmAELGPLNKFLQK		F1N9Y5;A0A0A0MQ53	2	-	MAELGPLNKF
16	SmPFIEAFRQFQFKAR		A0A1D5PSR2;A0A1D5PBN4;A0A1L1RSU2	1	IEAFRQFQF	-
16	IERNLILTPSADFFET		R4GMK0;F6SU23	1	ILTPSADFF	-
16	AGQERYHSLAPmYYRG		Q5ZHW4;Q98932;A0A1D5PUC1;A0A1D5PKU6;A0A1D5NVA3;Q5ZIP7	Neither	-	-
16	LNPVIYFFMGEKFKKY		A0A1L1RV85;A0A1D5PED0	1	IYFFMGEKF	-
16	ERGWLRIVTSAYKGGR		E1C4M3;A0A1L1RQC1;A0A1D5PFA7	Neither	-	-
16	NDIELYSQYLERLRKF		A0A1D5P875;A0A1D5PUX5	2	-	IELYSQYLER
16	DAGLRLLSEHLTMLQV	CMIP	A0A1D5PGH8	2	-	LRLLSEHLTM
16	EDHQISEFGPLPWLTR		A0A1D5PA54;A0A1D5PR19	1	ISEFGPLPW	-
16	GLNLLERLDLKNNLIS	ADGRA3	A0A1D5P2V0	2	-	LNLLERLDLK
16	FLDNLDKLGEQDYLPS	GNA13	A0A1D5PQE8	2	-	LDKLGEQDYL
16	NFAKYFLHQSHEEREH	FTH	P08267	1	LHQSHEERE	-
16	QPETTVAVLGKDIRFT	LRIG1	E1C726	2	-	VAVLGKDIRF
16	GTNFIKIADLRVFKKF		F1NBN5;C4PCM1	1	IKIADLRVF	-
16	SDVSISYLPLAHmFER	ACSL5	F1NNV2	Neither	-	-
16	RGFQIMPHVQYIYTEA	TIMP3	P26652	1	FQIMPHVQY	-
16	KGELVPLDTVLDMLRD	AK1	P05081	2	-	LVPLDTVLDM
16	LGPELVVLGPGEQLTV		Q5ZMI4;A0A1L1S0M1;A0A1D5PKF0	2	-	LVVLGPGEQL
16	LSNLFSVEPMSYTRFS		Q90997;A0A1D5NZ05;A0A1D5PDQ5	Neither	-	-
16	ATNNISATPTFLFFRN		A0A1D5P763;A0A1D5NUH1	1	ISATPTFLF	-
16	VTITImPSSIYEYIIK		A0A1L1RZ83;A0A1D5PES5;Q5ZHM8	1	IMPSSIYEY	-
16	mFHLEYLGLSAmMIRR	TLR1A	F6SU23	2	-	LEYLGLSAMM
16	RAFLRILGEELGYmKL	APOB	F1NV02	2	-	LRILGEELGY
16	VGNALVLVILERFKRS	CXCR5	G4U4M4	Neither	-	-
16	YYTIENLDPSSHYVIT		Q90610;F1NW32;A0A1D5PBD3	2	-	IENLDPSSHY
16	EKIVYVGVWLPAVLLT		A0A1L1RJW9;Q9DGI1	2	-	IVYVGVWLPA
16	TPNLEILmIGENPVIG	Lrrn1	A4ZZA2	2	-	ILMIGENPVI
16	LKNLGYLGYTSGFSLS	SLC38A1	F1NYN5	2	-	LKNLGYLGYT
16	SILASLSTFQQmWISK		F1P476;P60706;P68034;Q5ZMQ2;P63270;P53478;P08023;A0A1L1RTU4;A0A1L1RY56;A0A1L1RRL2;A0A1D5NV17;A0A1L1RUQ9;A0A1L1RJ52;A0A1L1RRH8;A0A1D5P5D1;A0A1D5P630;A0A1L1RVP5;A0A1L1RSN4;A0A1L1RYI0;A0A1D5P681;A0A1L1RN10;A0A1D5PSY6;A0A1L1RRX5	2	-	LASLSTFQQM
16	VERLVSIGYPHELLNF		Q5ZIZ4;A0A1D5PTE9;F1NCR3	2	-	LVSIGYPHEL
16	VSVVILLLDFKNDVVK		A0A1L1RL54;A0A1L1S035;F1NWD9	Neither	-	-
16	KSMDLLGKQLSLYSFG		A0A1D5P5I2	2	-	MDLLGKQLSL
16	EILKKIDIPSVFIGEA		Q90972;A0A1D5PEQ0	2	-	LKKIDIPSVF
16	SRPSSGTRYITSSTRY		P09654;F1NJ08	Neither	-	-
16	AIISVISAAHKFVYIS	PLD4	E1BVB3	2	-	ISVISAAHKF
16	DELSSWIQQSFKHYVT	RCN2	A0A1D5P5X1	1	LSSWIQQSF	-
16	NSLKSLQQQLFFQDIQ		A0A1D5PA54;A0A1D5PR19	Both	LKSLQQQLF	LKSLQQQLFF
16	DARALMLQGVDLLADA	HSPD1	Q5ZL72	2	-	LMLQGVDLLA
16	GALGTFHQLGIVLGIL		P46896;A0A1D5P6Q8;F1NF68;A0A1D5P4W9	Both	LGTFHQLGI	FHQLGIVLGI
16	VNVVPTFGKKKGPNAN		A0A1L1RWQ5;A0A1L1RTC9;A0A1D5PQV1	1	VVPTFGKKK	-
16	GDIFSFPSVDYEKYYT		A0A1D5PKP8;F1NWP6	1	IFSFPSVDY	-
16	WRYLRPQGSVLEWLRN	PLBD2	F1P0Z3	2	-	LRPQGSVLEW
16	SDVLDTLGRPGYYTLF		F1N8W3;F1P4N9	2	-	LDTLGRPGYY
16	TPEFTVLNSFKVPSYT	APOB	F1NV02	1	LNSFKVPSY	-
16	INGIQGFQNISFVAET	IL2RB	F1NDV9	1	IQGFQNISF	-
16	VKLLQGLGLQSALITD		Q5ZMI4;A0A1L1S0M1;A0A1D5PKF0	2	-	LQGLGLQSAL
16	VRSFLRTLGTLLHTNL	NOTCH2	F1P236	2	-	LRTLGTLLHT
16	QDIAIRVITPSFVDIF		P01875	1	ITPSFVDIF	-
16	IAEIKIQGLDSSLLLQ	VPS13C	E1C224	2	-	IQGLDSSLLL
16	LGWLGmLGAAAAIVAR		A0A1D5P7P7	2	-	LGMLGAAAAI
16	LGLIEEISGYLKIRRS	INSR	A0A1D5P6T3	2	-	IEEISGYLKI
16	SGLTVLSQPLmYVKVL		A0A1D5PAJ1;Q9PVL6	2	-	LTVLSQPLMY
16	FPSSLLPSFPSRFIIG	PIK3C2B	A0A1D5PQ64	1	LLPSFPSRF	-
16	KNTIIEASIQLPASLF	ADGRA3	A0A1D5P2V0	Both	IEASIQLPA	IIEASIQLPA
16	IPIDYQSLVKRIYHVW	SCAMP4	E1BQX4	Neither	-	-
16	DDIQLEFVRIDPFVRT		P48440;A0A1L1RJH9;F1NNS1;A0A1L1RZ78;A0A1L1RYD3	1	LEFVRIDPF	-
16	SILASLSTFQQMWISK		F1P476;P60706;P68034;Q5ZMQ2;P63270;P53478;P08023;A0A1L1RTU4;A0A1L1RY56;A0A1L1RRL2;A0A1D5NV17;A0A1L1RUQ9;A0A1L1RJ52;A0A1L1RRH8;A0A1D5P5D1;A0A1D5P630;A0A1L1RVP5;A0A1L1RSN4;A0A1L1RYI0;A0A1D5P681;A0A1L1RN10;A0A1D5PSY6;A0A1L1RRX5	2	-	LASLSTFQQM
16	ILNYLEKNISVLmAIA		E1C3B7;A0A1D5NYB3;A0A1D5PGN4	2	-	LEKNISVLMA
16	GSTSLQNIGAmLSYLF	SLC38A1	F1NYN5	2	-	LQNIGAMLSY
16	EGDLTKDNLLNFIKSN		P09102;A0A1L1RKM2;A0A1D5PV06	2	-	LTKDNLLNFI
16	YRGFQImPHVQYIYTE	TIMP3	P26652	1	FQIMPHVQY	-
16	ESTIRILGGLLSTYHL	MAN1B1	A0A1D5PBZ7	2	-	IRILGGLLST
16	GLAFNLNPALTmIGKY	SLC16A1	Q5ZLZ6	Neither	-	-
16	DPIGVDEFNRLMRKYL		Q5ZM60;A0A1D5P055;A0A1D5NWJ3	Neither	-	-
16	VKGDIFSFPSVDYEKY		A0A1D5PKP8;F1NWP6	1	IFSFPSVDY	-
16	ALSNLFSVEPmSYTRF		Q90997;A0A1D5NZ05;A0A1D5PDQ5	Neither	-	-
16	IIPTIINIGSGLALmG	P2RX5	Q9IAD2	Both	INIGSGLAL	IINIGSGLAL
16	GDAVLKILQELQKLTA	APOB	F1NV02	2	-	LKILQELQKL
16	AGELKDLAPAVDWMPF	ECE-1	Q9DGN6	2	-	LKDLAPAVDW
16	FSGKLYLIGIAAIVVA	CD81	F1NW06	2	-	LYLIGIAAIV
16	RPIAAELESFMPQPFA		A0A1D5NZJ3;F1NCS3	1	LESFMPQPF	-
16	VPKVLALLGGFALVTA		A0A1D5PNM3	2	-	LALLGGFALV
16	DVIDFTGHALALYRTD		F1NCZ2;A0A1L1RMW8;A0A1D5PB88;A0A1D5PXW8	Neither	-	-
16	RPIAAELESFmPQPFA		A0A1D5NZJ3;F1NCS3	1	LESFMPQPF	-
16	ISPGYNFRFAKYYKDS	P2RX4	F1NC81	1	ISPGYNFRF	-
16	ISSLTVIGmLAAITYT		Q5ZI05;F1NWK3;A0A1D5P346	2	-	LTVIGMLAAI
16	NDVELYGQYLERLKRF	ABHD17B	Q5ZJ01	2	-	VELYGQYLER
16	GILKNFLIEPFVPHKQ		F1P269;A0A1D5PSE5	1	LKNFLIEPF	-
16	FLPALEKLPTEEYAKV		A0A1D5PS13;A0A1L1RSA5	2	-	LEKLPTEEYA
16	NSKTVYALPTIAFAFV	SLC38A1	F1NYN5	1	VYALPTIAF	-
16	NPIIYAFIGQKFRNSF	CXCR1	Q334G8	1	IYAFIGQKF	-
16	IEDAFEVLGEIQEIVK		A0A1L1RUT1;E1C016	2	-	FEVLGEIQEI
16	DDPIINTHLAKLYDNL	PSMD11	F1NPA2	1	INTHLAKLY	-
16	DLTDYLmKILTERGYS	#VALUE!	F1P476;P60706;P68034;Q5ZMQ2;P63270;P68139;P53478;A0A1L1RLK7;A0A1L1RRL2;A0A1L1RPH2;A0A1D5NV17;A0A1I7Q414;A0A1D5PPD8;A0A1L1RUQ9;A0A1L1RPY3;A0A1L1RJ66;A0A1L1RU07;A0A1D5NY71;A0A1L1RJ52;A0A1L1RRH8;A0A1D5P5D1;A0A1L1RUN4;A0A1D5P6U1;A0A1D5NTE4;A0A1L1RXB8;A0A1D5P630;A0A1D5PK53;A0A1L1RYI0;A0A1D5P681	2	-	LMKILTERGY
16	AVLFQHVPIVAYLISK		E1BYG6;A0A1D5PW64;Q5ZHL4	1	FQHVPIVAY	-
16	KFQVWDLGGQTSIRPY		A0A1L1RMP9;E1BVB0	2	-	VWDLGGQTSI
16	LAFNLNPALTmIGKYF	SLC16A1	Q5ZLZ6	Neither	-	-
16	IVKELELLGRITALDL		A0A1D5PIC1;E1BYR9	2	-	LELLGRITAL
16	RQALEmLGKASRLLVR	NAPG	E1BWS2	2	-	LEMLGKASRL
16	IGTLNmLGLAKRVGAR	UXS1	E1BV28	2	-	LNMLGLAKRV
16	ANVIRQLGSLSKFAED	WASF2	H9L0D7	2	-	IRQLGSLSKF
16	GGFVKEFTNIAFLTVK		F1NIN2;A0A1D5PBE6;A0A1L1RXB2;A0A1D5PV01	1	VKEFTNIAF	-
16	TMNmPMAMKVLPLAPS		F1NYL5;Q6J613	Neither	-	-
16	IPALFLLGRDGYmIRR	PRADC1	F1NZN0	2	-	LFLLGRDGYM
16	VTITIMPSSIYEYIIK		A0A1L1RZ83;A0A1D5PES5;Q5ZHM8	1	IMPSSIYEY	-
16	DVRSFLRTLGTLLHTN	NOTCH2	F1P236	2	-	LRTLGTLLHT
16	NLGLIEEISGYLKIRR	INSR	A0A1D5P6T3	2	-	IEEISGYLKI
16	TPNLEILMIGENPVIG	Lrrn1	A4ZZA2	2	-	ILMIGENPVI
16	DARALmLQGVDLLADA	HSPD1	Q5ZL72	2	-	LMLQGVDLLA
16	AGVITGLGLALNFQPS		P57788;A0A0C3SFZ3	2	-	ITGLGLALNF
16	TKDIILPFRVIPLVRE		Q5ZMP6;A0A1L1RR84	1	ILPFRVIPL	-
16	LSNLFSVEPmSYTRFS		Q90997;A0A1D5NZ05;A0A1D5PDQ5	Neither	-	-
16	IERLKALGFPEGLVIQ	RAD23B	F1N9B7	2	-	LKALGFPEGL
16	PFIEAFRQFQFKARRE		A0A1D5PSR2;A0A1D5PBN4;A0A1L1RQ28;A0A1L1RSU2	1	IEAFRQFQF	-
16	PIGTLLHRGAIEWEGI		P02789;E1BQC2;A0A1D5P4L7	Neither	-	-
16	IKPALDLLEPIEQKFV		F1NCZ2;A0A1D5PXW8;A0A1L1RV98	2	-	LDLLEPIEQK
16	EAVIAQISSHVKAIDT		A0A1L1RU47;Q5F3N4	2	-	IAQISSHVKA
16	IGGIFASRHLHLDLLH		Q5F364;A0A1D5PAT0;A0A1D5PAC0;F1P204;A0A1D5P0M3	1	IFASRHLHL	-
16	IPGEFTNKLNLIYTYS	TM9SF2L	Q5ZLM5	1	IPGEFTNKL	-
16	TPFNPYVLQRARGLIG		F1N9Y5;A0A0A0MQ53	Neither	-	-
16	GYGSGSGSGGYGGRRF		A0A1D5PXH1;A0A1D5P5E1;E1BZE6	Neither	-	-
16	GYPGFALQYYPYYGRL		P08251;A0A1D5PFH8;A0A1L1RW14;F1NSV6	1	YPGFALQYY	-
16	GAGGASILATAANLLR		A0A1D5PGR8;A0A1D5P204;A0A1D5PM66	Neither	-	-
16	LAYQLSKIGALLAISA	DHRS7	E1BV75	2	-	LSKIGALLAI
16	NKLHVFENIVAVLNKE	TRAF1	F1NLM1	1	LHVFENIVA	-
16	AGTVLYETELLHFAED		A0A1D5P4E9;F1NG00	1	LYETELLHF	-
16	RKIQmQSGTAYSHRLN	APOB	F1NV02	Both	IQMQSGTAY	IQMQSGTAYS
16	YGGVFHVEKNGRYSLT		A0A1D5PVD2;A0A1D5PBN1	2	-	VEKNGRYSLT
16	DISLAFFEAASmmRQV	JAK1	F1NMJ9	1	LAFFEAASM	-
16	VSGRIAYVSQQPWVFS		A0A165EAY6;Q5ZMK2	1	IAYVSQQPW	-
16	SLEELTRRAGGLYSRT		A0A1L1RK36;F1NWG2	2	-	LEELTRRAGG
16	VFPIWTLGRFSRLHPN		A0A1D5PQI7;A0A1D5PDR0;A0A1L1RWX9	2	-	IWTLGRFSRL
16	TmQNIGAMSSYLFIVK		Q5F468;F1NYN4	2	-	MQNIGAMSSY
16	SDIFRLAPIVSVEPVL	GFRA1	O13156	Neither	-	-
16	FGDAGLRLLSEHLTmL	CMIP	A0A1D5PGH8	2	-	LRLLSEHLTM
16	NVFPIWTLGRFSRLHP		A0A1D5PQI7;A0A1D5PDR0;A0A1L1RWX9	2	-	IWTLGRFSRL
16	GDHVTNLRKmGAPKYG	FTH	P08267	2	-	LRKMGAPKYG
16	AEKIRKIGEAEAFVIE		A0A1D5PCD1;A0A1L1RV80;Q5ZHQ3	2	-	IRKIGEAEAF
16	SPLSFLQWKATAYGSQ	GLMP	A0A1L1RPC8	1	FLQWKATAY	-
16	GRAFLRILGEELGYmK	APOB	F1NV02	2	-	LRILGEELGY
16	LPGLDmNHQQLFFLNF	MME	Q67BJ2	Both	LDMNHQQLF	LDMNHQQLFF
16	VKAVVPLGLDNAAFPF		Q90997;F1NTM6;A0A1D5NZ05;A0A1D5PDQ5	2	-	VVPLGLDNAA
16	ESKVFYYKmKGDYHRY		Q5ZMT0;A0A1L1RJ11;A0A1D5PYS5	Neither	-	-
16	LNKLAFLNQFHFGVFY	ATP6V0D1	E1BVF8	Both	LAFLNQFHF	LNKLAFLNQF
16	VPPFIQPFEFPRFSIG		F1NY98;A0A0N4SUH1	1	IQPFEFPRF	-
16	VPSPYEVRGFPTIYFA	PDIA3	Q8JG64	1	VRGFPTIYF	-
16	VVFLKQLGTGLLLVTG		A0A1L1RT36;A0A1L1RXI6;F6UD95;Q8UWG7	2	-	LKQLGTGLLL
16	DNKITANVFRLLLERR	MAN2A1	F1NKR1	Neither	-	-
16	IPETEITGLNPGTLYT		Q9W6V5;R4GJB9;F1P3J3	2	-	ITGLNPGTLY
16	YNNILTVLRLKHFHPL		A0A1L1RWX8;F1NVF0	1	LTVLRLKHF	-
16	ImFHLEYLGLSAmMIR	TLR1A	F6SU23	2	-	LEYLGLSAMM
16	VPmELWKFTPLVLKAT		E1BQJ8;A0A1L1RPW8;A0A1D5PYC1	1	LWKFTPLVL	-
16	LEELTRRAGGLYSRTS		A0A1L1RK36;F1NWG2	2	-	LEELTRRAGG
16	AQLALIAASQNFLQPG		P54939;E1C2S1;A0A1D5PTR5	2	-	LALIAASQNF
16	TMNMPMAMKVLPLAPS		F1NYL5;Q6J613	Neither	-	-
16	DIPALFLLGRDGYmIR	PRADC1	F1NZN0	2	-	LFLLGRDGYM
16	EPGNIENNGVLSFIKH		Q5ZJ08;A0A1D5PCG1;F1NJU7	2	-	IENNGVLSFI
16	GLVFYSQEFKQYSIPF		R4GHA5;A0A1L1RKJ7;Q5ZMK3	1	FYSQEFKQY	-
16	GDENLVTGLGTTILFG	SERINC5	F1NBW3	2	-	VTGLGTTILF
16	GVPLFDLSQLLAYRNG	RCJMB04_7f1	Q5ZL78	2	-	LFDLSQLLAY
16	SMPFIEAFRQFQFKAR		A0A1D5PSR2;A0A1D5PBN4;A0A1L1RSU2	1	IEAFRQFQF	-
16	DDWTFQRLVHADFTPS	B2M	P21611	1	FQRLVHADF	-
16	TNEYLKELGSLPLPLS	STX12	E1C319	2	-	LKELGSLPLP
16	YEISSVPTFLFFKNSQ		F1NNP6;A0A1D5NW30	1	ISSVPTFLF	-
16	LPLNTLGPVmKMEPLN	AP2B1	A0A1D5P7Y8	2	-	LNTLGPVMKM
16	mDLFAKLATGSYLPQT		A0A1L1RM37;F1P4X6;A0A1L1RMY2	2	-	FAKLATGSYL
16	SKDELSSWIQQSFKHY	RCN2	A0A1D5P5X1	1	LSSWIQQSF	-
16	KFIRHQSDRYVKIKRN	RPL32	E1BVB1	1	FIRHQSDRY	-
16	LGVVSTFEQYQFLYDT		A0A1L1S114;A0A1D5P441;A0A1D5PR76;F1NVB1;A0A1D5PRW6	1	VSTFEQYQF	-
16	GLAFNLNPALTMIGKY	SLC16A1	Q5ZLZ6	Neither	-	-
16	NMPMAMKVLPLAPSVG		F1NYL5;Q6J613	Neither	-	-
16	EISFTVNDPKSYDPYV		P08251;F1NSV6	1	FTVNDPKSY	-
16	EQVYISSLALLKmLKH	PSMD14	E1C6N0	2	-	ISSLALLKML
16	NMPmAMKVLPLAPSVG		F1NYL5;Q6J613	Neither	-	-
16	mFHLEYLGLSAmmIRR	TLR1A	F6SU23	2	-	LEYLGLSAMM
16	GSEEIFKTEPLDYYKT		Q9W6V5;R4GJB9;F1P3J3	1	IFKTEPLDY	-
16	YKIPYFEVTVPEYQIT	APOB	F1NV02	1	IPYFEVTVP	-
16	ISFVFVKKDPTYYVST	LAMP3	E1BU34	1	FVKKDPTYY	-
16	NPAVIHPSAIAELIRE		F1NJ24	1	IHPSAIAEL	-
16	ADIAYWIGLQKNKYPW	chB1	Q90WF6	Both	IAYWIGLQK	AYWIGLQKNK
16	AGTTLTVLGQPKVAPT		R9PXM5	2	-	LTVLGQPKVA
16	GVKGLLSFLSAPLIGA		E1C047;Q5ZJK7	2	-	LSFLSAPLIG
16	SGLTVLSQPLMYVKVL		A0A1D5PAJ1;Q9PVL6	2	-	LTVLSQPLMY
16	ALSNLFSVEPMSYTRF		Q90997;A0A1D5NZ05;A0A1D5PDQ5	Neither	-	-
16	LQRKIQmQSGTAYSHR	APOB	F1NV02	Both	IQMQSGTAY	IQMQSGTAYS
16	KELWFFLQSELKKLKN		A0A1D5PAI8;A0A1L1RZ28;A0A1D5P8K1	1	LWFFLQSEL	-
16	DIPEIRRFDPVPAQYV		A0A1D5NWW0;A0A1D5NXL0;E1BZ39;A0A1D5PPE9	1	IRRFDPVPA	-
16	IDSVIEFLKTTKFQIP	APOB	F1NV02	1	IEFLKTTKF	-
16	TTPKPKRAAVAASSSS		A0A1L1RJN4;E1C810;A0A1L1RJU2	Neither	-	-
16	TDGRKVTERHHTKYVL		A0A1D5NWJ2;A0A1D5PSI5;A0A1D5PPR4;F1NMX0;A0A1L1RLV3	1	VTERHHTKY	-
16	AGLRLLSEHLTmLQVL	CMIP	A0A1D5PGH8	2	-	LRLLSEHLTM
16	GSITmQNIGAMSSYLF		Q5F468;F1NYN4	2	-	MQNIGAMSSY
16	IPAFEFSLRSLREATF	APOB	F1NV02	Neither	-	-
16	GDNmLEPSSNMPWFKG		Q90835;A0A1L1S0Z9;A0A1L1RMD5;A0A1L1RRY4;A0A1L1RTI7;A0A1L1RRR1;A0A1L1RRZ5;A0A1D5P5X9;A0A1I7Q425;A0A1D5PZJ3;A0A1L1RVL2	1	LEPSSNMPW	-
16	IPALFLLGRDGYMIRR	PRADC1	F1NZN0	2	-	LFLLGRDGYM
16	KGDIFSFPSVDYEKYY		A0A1D5PKP8;F1NWP6	1	IFSFPSVDY	-
16	LDSVESVLPYEYTAFD		A0A1D5PRZ1;F1P0L2	Neither	-	-
16	TmNmPMAMKVLPLAPS		F1NYL5;Q6J613	Neither	-	-
16	SLPKLLYTRLLLYLPE	DAGLB	A0A1D6UPQ9	1	LLYTRLLLY	-
16	THFTFKDLHFKMFDVG		P50146;P50147;A0A1D5PH67;E1BXS2	1	HFTFKDLHF	-
16	TFNRFEVEPGQTYQVT		A0A1D5PA54;A0A1D5PR19	1	FEVEPGQTY	-
16	SPGYNFRFAKYYKDSS	P2RX4	F1NC81	1	YNFRFAKYY	-
16	LHNLEHSLGLHSYQLG	CTSS	H9KYW5	2	-	LHNLEHSLGL
16	LSNAImGSGILGLAFA	SLC38A1	F1NYN5	2	-	IMGSGILGLA
16	ADPRLIESLSQMLSmG		A0A1L1RN73;A0A1D5PLN4;A0A1L1RPL4;A0A1D5PXQ2	2	-	IESLSQMLSM
16	SPKGKAGRRALKDTKF		A0A1D5P7D0;R4GLW9	Neither	-	-
16	VPALKRLSLGLLFLVT		E1C7K0;A0A1L1RRT3;A0A1L1RNG8	2	-	LKRLSLGLLF
16	YPSGAWRYWTERGLVS		P43233;A0A1L1RS19;A0A1D5PUR5	1	YPSGAWRYW	-
16	SPEEIAMATVTALRRT		P53449;R4GM10	Neither	-	-
16	VIPTmINIGSGLALFG	P2RX4	F1NC81	Both	INIGSGLAL	MINIGSGLAL
16	GSITmQNIGAmSSYLF		Q5F468;F1NYN4	2	-	MQNIGAMSSY
16	KTQLIQLSTLLRLLDS		A0A1D5PF57;A0A1D5P7B4;F1NBY5	2	-	LIQLSTLLRL
16	VLPKEISTTGFTVPFI	APOB	F1NV02	Both	STTGFTVPF	ISTTGFTVPF
16	ELPKFEmHRGHEHPHL	CD40LG	Q9I8D8	1	MHRGHEHPH	-
16	AIHTYRKRRARSIHLT	CXCR5	G4U4M4	1	YRKRRARSI	-
16	ILYYVAIRQQHFTAKL	LAMP3	E1BU34	1	YVAIRQQHF	-
16	TmNmPmAMKVLPLAPS		F1NYL5;Q6J613	Neither	-	-
16	ADAIYNmIGYPKFILD	ECE-1	Q9DGN6	Both	IYNMIGYPK	YNMIGYPKFI
16	EAIYYFKANVFFKNYE	ARPC3	E1C8Y3	1	IYYFKANVF	-
16	TELLIRKLPFQRLVRE		P84229;P84247;A0A1L1RIS6;A0A1I7Q449;A0A1I7Q436;A0A1L1S0L7;A0A1D5PC18	1	IRKLPFQRL	-
16	IPLLSDLTHQISKDYG		F1NNS8;A0A1D5PLH7	2	-	IPLLSDLTHQ
16	DLSILRLASPLHFVNT	FAM134A	A0A1D5PQL9	2	-	LRLASPLHFV
16	ANKIRDLLERQEKRFG		P02789;E1BQC2;A0A1L1RSU6;A0A1D5P4L7;A0A1L1S118	2	-	IRDLLERQEK
16	MEmLLKILAmGLKRYL	TPCN2	F1NSV9	1	ILAMGLKRY	-
16	ILGLDVLGNPFGFIRG		A0A1D5PJI9;E1C549	2	-	LDVLGNPFGF
16	HVKISASPLLYMLLGS		Q90997;F1NTM6;A0A1D5NZ05;A0A1D5PDQ5	1	ISASPLLYM	-
16	DPKYFHYRVERIFIDD	TPTE	E1BUX1	1	FHYRVERIF	-
16	LALAIGLTIHSRGmRL	KRTCAP3	E1BVS8	2	-	LTIHSRGMRL
16	LYPDISRLADPQVWID		F1P1E9;A0A1L1RU72	2	-	ISRLADPQVW
16	SGYFETRGQKYLIEPL	ADAMDEC1	F1NU67	1	YFETRGQKY	-
16	SITmQNIGAmSSYLFI		Q5F468;F1NYN4	2	-	MQNIGAMSSY
16	QSGILSDREVVNLFLH	BTBD1	A0A1D6UPT5	Neither	-	-
16	YSQSWQAHHYNVYSIL	LY75	F1NC84	1	WQAHHYNVY	-
16	YPDISRLADPQVWIDA		F1P1E9;A0A1L1RU72	2	-	ISRLADPQVW
16	SVIYELSSAAYmVPLG	SLC47A1	A0A1D5PCR9	2	-	IYELSSAAYM
16	LTKLDEILKNEPWKLG		E1C1Z0;A0A1D5PMF2	2	-	LTKLDEILKN
16	HEVKLNKLAFLNQFHF	ATP6V0D1	E1BVF8	Both	LAFLNQFHF	LNKLAFLNQF
16	FRVPFSTLQVPAYTID	APOB	F1NV02	Neither	-	-
16	KDELSSWIQQSFKHYV	RCN2	A0A1D5P5X1	1	LSSWIQQSF	-
16	LSGPQTFLPVFQTPLP	MLXIP	E1BVU2	1	FLPVFQTPL	-
16	TQTLSELDLAIPFKVT		Q5ZIN1;F1NE97;A0A1D5PAQ8;A0A1L1RSV8	2	-	LSELDLAIPF
16	EPMKSVQKIGAALFFL	SLC38A2	Q5F468	2	-	VQKIGAALFF
16	VDATVNQmLANRYGIR		A0A1L1RRU9;F1NK96	1	VNQMLANRY	-
16	RRNSmLMSNILAFLAA		P46896;A0A1D5P6Q8;F1NF68;A0A1D5P4W9	1	MLMSNILAF	-
16	GIFRVGWKTTREYYTF	CALCOCO2	E1BRX6	1	WKTTREYYT	-
16	ESRSFVKKFKVAYSmN		A0A1D5NWW0;A0A1D5NXL0;E1BZ39;A0A1D5PPE9	1	ESRSFVKKF	-
16	IFLYDEIRKLIIRRNP		P09572;A0A1D5PE50;A0A1D5P0G4;A0A1D5PU80	1	IRKLIIRRN	-
16	AVALLYSVVPPTLNPI		A0A1L1RZW0	Neither	-	-
16	NPGLLHTEELGFLREW		Q5ZLF0;F1NH21	2	-	TEELGFLREW
16	DLEEELERTIRSYQNQ		A0A1D5NVG6;A0A1D5PD53;E1C1N7	Neither	-	-
16	EPmKSVQKIGAALFFL	SLC38A2	Q5F468	2	-	VQKIGAALFF
16	DDNTIRVLGRASLLSY		A0A1D5PG00	2	-	IRVLGRASLL
16	SIIFASWSAGDYGAVG		Q90997;F1NTM6;A0A1D5NZ05;A0A1D5PDQ5	Both	FASWSAGDY	FASWSAGDYG
16	GSTSHSFKSmRRYSTQ	APOB	F1NV02	1	SHSFKSMRR	-
16	YVFLYHEKYKIVELFF	MMD	Q5ZKB4	1	YVFLYHEKY	-
16	EIIKRFEQKGFRLVAm		O57535;A0A1I7Q438;A0A1D5PY99;A0A1D5PRT2;A0A1D5PZM9	1	IKRFEQKGF	-
16	KNELFASVPNNFLEDG	chTLR1-type2	R4GMK0	1	LFASVPNNF	-
16	ELLMLATLTWGRGLPA		F1NM54	2	-	LLMLATLTWG
16	SPSDLWKEDLAAFVEE		O42130;A0A1D5PJE8;A0A1D5P9E6;F1NZF0;A0A1D5P1T6	2	-	LWKEDLAAFV
16	LAPELVPSILDKFIKP		F1NPK2	1	LVPSILDKF	-
16	SFVFVKKDPTYYVSTI	LAMP3	E1BU34	1	FVKKDPTYY	-
17	ELAKINIFYSEKLAEAQ	XPR1	E1C6K2	1	INIFYSEKL	-
17	IESLSLNGVPNIFLSTK	MDV096	Q77MP7	2	-	LSLNGVPNIF
17	SSEVLTSIGKPAQFIFA	MDV056	Q9E6M9	2	-	LTSIGKPAQF
17	ISAELVTIGDKLIFLES	MCP	Q9E6P8	2	-	LVTIGDKLIF
17	WEKNLRLVMLHNLEHSL	CTSS	H9KYW5	2	-	LVMLHNLEHS
17	SGQISKLTKTSQTLKLE		F1NYL5;Q6J613	2	-	LTKTSQTLKL
17	YPEEISSMVLTKMKEIA		O73885;F1NWP3;A0A1D5PFJ6	1	ISSMVLTKM	-
17	SDYNIQKESTLHLVLRL		P0CG62;A0A1L1RWB4;P79781;A0A1D5PHP6;A0A1L1RYF6;A0A1D5P6T4;A0A1L1RVM5;A0A1L1RTJ9;A0A1L1RJ93;A0A1D5P546;A0A1D5NVA7	2	-	IQKESTLHLV
17	LNPIIYAFVGEKFKKYL	CCR8	A0A1D5P622	1	IYAFVGEKF	-
17	AQDVISTIGQAFELRFK		E1C4D4;A0A1D5NYP8;A0A1D5PTU1	Both	IGQAFELRF	ISTIGQAFEL
17	DRDDVALKNFAKYFLHQ	FTH	P08267	1	LKNFAKYFL	-
17	VRNKLYYFNQEILYRQF	TLR1A	F6SU23	1	LYYFNQEIL	-
17	LSDYNIQKESTLHLVLR		P0CG62;A0A1L1RWB4;P79781;A0A1D5PHP6;A0A1L1RYF6;A0A1D5P6T4;A0A1L1RVM5;A0A1L1RTJ9;A0A1L1RJ93;A0A1D5P546;A0A1D5NVA7	2	-	IQKESTLHLV
17	FPGGFISFVFVKKDPTY	LAMP3	E1BU34	1	FISFVFVKK	-
17	INPVIYAFVGEKFRKYL		F1NPK8	1	IYAFVGEKF	-
17	LMDLKIIHPDKYHIAPK		Q5F4C0;F1NMC8	1	LKIIHPDKY	-
17	ASLSVQKAAIQAFRKmT	APOB	F1NV02	1	VQKAAIQAF	-
17	VSHVLSFMKNLAYLKKL		F1NBN5;C4PCM1	1	LSFMKNLAY	-
17	IPVEISLLQNLQHFHIT	LRRC8D	E1BYZ5	2	-	ISLLQNLQHF
17	LENSIKLLAVQELLDRE	EEPD1	A0A1D5NVM3	2	-	IKLLAVQELL
17	GEKLKVIEELGEWWKAR	RCJMB04_2j8	Q5ZMB9	2	-	IEELGEWWKA
17	HRFELLPAGSTLIFYKY	TOR1AIP1	A0A1D5PN56	Both	LPAGSTLIF	LLPAGSTLIF
17	ASLSVQKAAIQAFRKMT	APOB	F1NV02	1	VQKAAIQAF	-
17	GGASILATAANLLRHYP		A0A1D5PGR8;A0A1D5P204;A0A1D5PM66	Neither	-	-
17	KRQSLKLLGELILDRHN	CAB39L	F1NV80	2	-	LKLLGELILD
17	IKDVRLLELGALLPLLR	CHST7	A0A1D5P3Q1	2	-	LLELGALLPL
17	APYKLKPIAAEVYEHTE		P02789;E1BQC2;A0A1D5P4L7	1	LKPIAAEVY	-
17	DVRKLAFSVPEKIQLLR		Q9DGB6;A0A1L1RSV4;F1NUH0	1	LAFSVPEKI	-
17	YPEEISSmVLTKMKEIA		O73885;F1NWP3;A0A1D5PFJ6	1	ISSMVLTKM	-
17	REmLQQSKILKVIRKNL		P11501;A0A1L1RND0;A0A1D5P5R0;A0A1D5PUL6;Q04619;A0A1D5PHC5;F1NC33;A0A1L1RL18	1	LQQSKILKV	-
17	LRPLDIEFMKRLSKVVN	SEPTIN9	Q5F3T2	2	-	LRPLDIEFMK
17	KTQLIQLSTLLRLLDSG		A0A1D5PF57;A0A1D5P7B4;F1NBY5	2	-	LIQLSTLLRL
17	VAYLKNIGFDEAFNYKT		A0A1D5PY35;F1NCM5	2	-	LKNIGFDEAF
17	LAYQLSKIGALLAISAR	DHRS7	E1BV75	2	-	LSKIGALLAI
17	KDQLKKLPVHKFKKGDE		Q90972;A0A1D5PEQ0;A0A1L1RM43	1	LKKLPVHKF	-
17	ImFHLEYLGLSAmMIRR	TLR1A	F6SU23	2	-	LEYLGLSAMM
17	LNKLLETLGKAEPFFIR		A0A1D5PTR8;A0A1D5PYC5;E1C470;A0A1D5NYD0;A0A1D5P2Q0	2	-	LETLGKAEPF
17	ITmQNIGAMSSYLFIVK		Q5F468;F1NYN4	2	-	MQNIGAMSSY
17	INPVIYAFAGEKFRKYL	CCR5	B2BJC3	1	IYAFAGEKF	-
17	EGRIILPSYDmEYRIVF		A0A1D5NWW0;A0A1D5NXL0;E1BZ39;A0A1D5PPE9	1	ILPSYDMEY	-
17	ADYNIQKESTLHLVLRL	UBA52	O42388	2	-	IQKESTLHLV
17	LADYNIQKESTLHLVLR	UBA52	O42388	2	-	IQKESTLHLV
17	ERLIIWKIGQSPLAKLS		A0A1D5PS46;F1NDV3	Both	IWKIGQSPL	IWKIGQSPLA
17	RRDDLEALGHMFMYFLR		Q5ZJS0;F1P4M2;A0A1D5PVF2	2	-	LEALGHMFMY
17	RSAQILSSALSEMQKFY	MMP15	A0A1D5PR25	Neither	-	-
17	SSHKTFKIKRFLAKKQK	RPL39	Q98TF5	1	HKTFKIKRF	-
17	QNPLFYLLNGELEYQLR	IL21R	F1P495	2	-	YLLNGELEYQ
17	ImFHLEYLGLSAMMIRR	TLR1A	F6SU23	2	-	LEYLGLSAMM
17	SPQFVKAAKLLHWNGHF	GLT8D1	E1BX23	1	VKAAKLLHW	-
17	YSKILFKAEPLAFTFSH	APOB	F1NV02	1	LFKAEPLAF	-
17	WEKNLRLVmLHNLEHSL	CTSS	H9KYW5	2	-	LVMLHNLEHS
17	APEEISAmVLTKMKETA		Q90593;A0A1D5PG73	1	ISAMVLTKM	-
17	VmEmAELGPLNKFLQKN		F1N9Y5;A0A0A0MQ53	2	-	MAELGPLNKF
17	RSSITASAAVAFHSIVN		R4GL52	1	ITASAAVAF	-
17	HSNLVQLLGVIVEEKSG		P41239;A0A1D5PXS9	2	-	VQLLGVIVEE
17	IGGIFASRHLHLDLLHN		Q5F364;A0A1D5PAT0;A0A1D5PAC0;F1P204;A0A1D5P0M3	1	IFASRHLHL	-
17	ATNNISATPTFLFFRNK		A0A1D5P763;A0A1D5NUH1	1	ISATPTFLF	-
17	LNPFLYAFIGVKFRNDL	CCR7	E3VW39	1	LYAFIGVKF	-
17	HSRLLVQGESELWVLPH		F1NUD4;A0A1L1RYW3	2	-	LLVQGESELW
17	ASLIGIGYTLALRPGVK		A0A1L1RQZ3;A0A1D5P9J9;A0A1L1RR38;A0A1L1RKA6;A0A1D5Q021	Both	IGIGYTLAL	LIGIGYTLAL
17	ITSLYLLGHDIRISASL	MGAT5	F1NEL5	2	-	LYLLGHDIRI
17	GSILASLSTFQQmWISK		F1P476;P60706;P68034;Q5ZMQ2;P63270;P53478;P08023;A0A1L1RTU4;A0A1L1RY56;A0A1L1RRL2;A0A1D5NV17;A0A1L1RUQ9;A0A1L1RJ52;A0A1L1RRH8;A0A1D5P5D1;A0A1D5P630;A0A1L1RVP5;A0A1L1RSN4;A0A1L1RYI0;A0A1D5P681;A0A1L1RN10;A0A1D5PSY6;A0A1L1RRX5	2	-	LASLSTFQQM
17	GEQFVKKIGGVFAFKIK		Q07598;A0A1L1RR82;F1NSS4	Both	KKIGGVFAF	VKKIGGVFAF
17	ITmQNIGAmSSYLFIVK		Q5F468;F1NYN4	2	-	MQNIGAMSSY
17	VPDHVNMSELIKIIRRR	MAP1LC3B	Q5ZLF8	Neither	-	-
17	LPALLDSDEERMITHFE	TMEM87B	F1NI39	2	-	LLDSDEERMI
17	HTDELQAQAQSSLLRLV	GILT	K7XM59	Both	LQAQAQSSL	LQAQAQSSLL
17	VDKRLEELGAQRIFELG		A0A1D5P254;F1P2T2	2	-	LEELGAQRIF
17	GASILATAANLLRHYPT		A0A1D5PGR8;A0A1D5P204;A0A1D5PM66	Neither	-	-
17	GDAGLRLLSEHLTmLQV	CMIP	A0A1D5PGH8	2	-	LRLLSEHLTM
17	RETLQQHKLLKVIRKKL		P08110;A0A1D5PPN9;A0A1L1S093	1	LQQHKLLKV	-
17	IPKFLmANGQLVKmLLY		F1NCZ2;A0A1D5PB88;A0A1D5PXW8	2	-	LMANGQLVKM
17	KEYGIHFYPTFRFFKAF		A0A1D5PH81;F1P458;A0A1D5P537	1	IHFYPTFRF	-
17	FGGLKIVTPEEYYNVKP		Q5ZJ73;A0A1D5PYM8	Neither	-	-
17	KGPHTLRSLVEHLQLLK		Q90997;F1NTM6;A0A1D5NZ05	2	-	LRSLVEHLQL
17	IGGFVKEFTNIAFLTVK		F1NIN2;A0A1D5PBE6;A0A1L1RXB2;A0A1D5PV01	1	VKEFTNIAF	-
17	RRDDLEALGHMFmYFLR		Q5ZJS0;F1P4M2;A0A1D5PVF2	2	-	LEALGHMFMY
17	ERHLLYLLEHLHPFLQR	B4GALT4	E1C9B0	2	-	LYLLEHLHPF
17	LmDLKIIHPDKYHIAPK		Q5F4C0;F1NMC8	1	LKIIHPDKY	-
17	LPATLRLLSLEANNIFS		F1NBN5;C4PCM1	2	-	LRLLSLEANN
17	ADFGITGFPTLKFFRAF	QSOX1	Q8JGM4	1	ITGFPTLKF	-
17	NPFLYAFIGVKFRNDLF	CCR7	E3VW39	1	LYAFIGVKF	-
17	VPQLALEKVPNLKFLDL	Lrrn1	A4ZZA2	1	LEKVPNLKF	-
17	ISLIQIFRAHLWQKIHE	PRPF8	E1BZT5	1	IQIFRAHLW	-
17	LDRYIAIVHPLRWRHLR	LPAR5	F1NH77	1	IAIVHPLRW	-
17	IPKFLMANGQLVKmLLY		F1NCZ2;A0A1D5PB88;A0A1D5PXW8	2	-	LMANGQLVKM
17	IDEAIYYFKANVFFKNY	ARPC3	E1C8Y3	1	IYYFKANVF	-
17	ARVVQKLGFPAKFLDFK		O13270;A0A1D5PAT8;Q6JLB1;A6H910	2	-	VQKLGFPAKF
17	VPSFLKNADIAYWIGLQ	chB1	Q90WF6	1	LKNADIAYW	-
17	YEGVVDIFQTVKMLRTQ		F1NWE3;A0A1D5PT51;A0A1D5PIN8;A0A1D5NV24;F1NQ49;A0A1D5PW72;A0A1D5P6N5;A0A1D5PFX7;A0A1D5PW29;A0A1D5PQ87;A0A1D5PWT5;A0A1D5PPA5	1	VDIFQTVKM	-
17	HmYLVWTLGHPIRVKYS		Q90YI1;A0A1L1RMD7;F1P181	2	-	VWTLGHPIRV
17	NSFWPTAAGTWQRIPKE	EVI2A	A0A1D5NZ80	1	FWPTAAGTW	-
17	ISLERIDTLGIYGKVQI		A0A1D5PM55;Q5ZJS8;Q5I9D4	2	-	LERIDTLGIY
17	KQELEAEYLAIFKKTVA		A0A1D5PIJ7;Q5ZK22	1	LAIFKKTVA	-
17	FLDNLDKLGEQDYLPSQ	GNA13	A0A1D5PQE8	2	-	LDKLGEQDYL
17	APEEISAMVLTKMKETA		Q90593;A0A1D5PG73	1	ISAMVLTKM	-
17	EVISNIGKLKDFLLQHR		E1C1M8;A0A1L1RPP3	2	-	ISNIGKLKDF
17	IPPKIFKLPHVQFLELK	LRIG2	F1NI53	1	IFKLPHVQF	-
17	LAKVTQFKTMEFARYIE		F1NWZ4;E1C9G1	1	VTQFKTMEF	-
17	VTDRIENVDQLGFFIYR		O42204;A0A1L1RIU5;F1NM17	2	-	IENVDQLGFF
17	GINIAKIGLHDLRFKIT		Q5F364;A0A1D5PAT0;A0A1D5PAC0;F1P204;A0A1D5P0M3	2	-	IAKIGLHDLR
17	REMLQQSKILKVIRKNL		P11501;A0A1L1RND0;A0A1D5P5R0;A0A1D5PUL6;Q04619;A0A1D5PHC5;F1NC33;A0A1L1RL18	1	LQQSKILKV	-
17	YDLRILSSLTGSWVFYH		F1NVD2;A0A1D5P7X1	2	-	LRILSSLTGS
17	YPASTVQILGAEKALFR		A0A1L1RXD1;A0A1D5P629	2	-	VQILGAEKAL
17	SDVNLKHENILQFLTAE		Q90999;A0A1I7Q417	Both	LKHENILQF	LKHENILQFL
17	NIKNLKNLDLSQNFLIK		F1NBN5;C4PCM1	2	-	LKNLDLSQNF
17	FDRDDVALKNFAKYFLH	FTH	P08267	1	LKNFAKYFL	-
17	AIERLKALGFPEGLVIQ	RAD23B	F1N9B7	2	-	LKALGFPEGL
17	GITLDLLNQRLYWVDSK		Q98931;F1NS31	2	-	LDLLNQRLYW
17	GSILASLSTFQQMWISK		F1P476;P60706;P68034;Q5ZMQ2;P63270;P53478;P08023;A0A1L1RTU4;A0A1L1RY56;A0A1L1RRL2;A0A1D5NV17;A0A1L1RUQ9;A0A1L1RJ52;A0A1L1RRH8;A0A1D5P5D1;A0A1D5P630;A0A1L1RVP5;A0A1L1RSN4;A0A1L1RYI0;A0A1D5P681;A0A1L1RN10;A0A1D5PSY6;A0A1L1RRX5	2	-	LASLSTFQQM
17	SNNKLESLPAAVFSLQK	LRRC8D	E1BYZ5	2	-	LESLPAAVFS
17	HDGRFVFFKGNRYWLFR	MMP15	A0A1D5PR25	1	FVFFKGNRY	-
17	LENKLHVFENIVAVLNK	TRAF1	F1NLM1	1	LHVFENIVA	-
17	IGIVTILMNDYPKFKYA	SEC11A	Q5ZMQ3	1	ILMNDYPKF	-
17	RPTNSImFTKLNPFTLG		F1NIJ6;A0A1L1RR26;A0A1D5PRS4;A0A1L1RPE8	1	IMFTKLNPF	-
17	ENKLHVFENIVAVLNKE	TRAF1	F1NLM1	1	LHVFENIVA	-
17	TVmLRHENILGFIAADN		A0A1D5P214;Q06900;A0A1D5PT02	Both	LRHENILGF	LRHENILGFI
17	VmEMAELGPLNKFLQKN		F1N9Y5;A0A0A0MQ53	2	-	MAELGPLNKF
17	VMEMAELGPLNKFLQKN		F1N9Y5;A0A0A0MQ53	2	-	MAELGPLNKF
17	ESYISTIGVDFKIRTIE	RAB1B	A0A1D5PE33	2	-	ISTIGVDFKI
17	KLKVIEELGEWWKARSL	RCJMB04_2j8	Q5ZMB9	2	-	IEELGEWWKA
17	EAVKIHSFPTLKFFPAG		P09102;A0A1L1RZP5;A0A1L1RKM2;A0A1D5PV06	1	IHSFPTLKF	-
17	NPIIYAFIGVKFRNDFF	CXCR5	G4U4M4	1	IYAFIGVKF	-
17	LPYNVLGLGRSANFLDH		F1NWE2;A0A1D5P3X1;A0A1D5P9S9	2	-	VLGLGRSANF
17	VNNRVFSNVSIILFLNK	GNA13	A0A1D5PQE8	Both	FSNVSIILF	FSNVSIILFL
17	FLPALEKLPTEEYAKVm		A0A1D5PS13;A0A1L1RSA5	2	-	LEKLPTEEYA
17	TSLQNIGAmLSYLFIVK	SLC38A1	F1NYN5	2	-	LQNIGAMLSY
17	LKGQILRTDNISFTLKR	JAK1	F1NMJ9	1	ILRTDNISF	-
17	SDALETLGFLNHYQmKN	LOC101749377	A0A1L1RMH8	2	-	LETLGFLNHY
17	DNPRIVLEVMRRYIHHF		A0A1D5PH81;F1P458;A0A1D5P537	1	VMRRYIHHF	-
17	DAARLVMLYALHYERHS		H9L0C0;H9L0B9;A0A1D5PWL5;A0A1L1RZW8;A0A1D5PMH0	2	-	LVMLYALHYE
17	DGRKVTERHHTKYVLKG		A0A1D5NWJ2;A0A1D5PSI5;A0A1D5PPR4;F1NMX0;A0A1L1RLV3	1	VTERHHTKY	-
17	DVISTIGQAFELRFKQY		E1C4D4;A0A1D5NYP8;A0A1D5PTU1	Both	IGQAFELRF	ISTIGQAFEL
17	IGDmAALGVTESFQVKR		A0A1D5NUC1;A0A1L1S046;Q5F424	2	-	MAALGVTESF
17	NPLDVFHLLDISDIQPR	TLR21	A0A1D5P7F7	Both	LDISDIQPR	LLDISDIQPR
17	LPALLPSLPSAFRHHKL		A0A1D5PS73	Neither	-	-
17	SDLSILRLASPLHFVNT	FAM134A	A0A1D5PQL9	2	-	LRLASPLHFV
17	VEDAFLEAAKKIYQNIQ	RAB14	Q5ZKU5	Neither	-	-
17	NASLIGIGYTLALRPGV		A0A1L1RQZ3;A0A1D5P9J9;A0A1L1RR38;A0A1L1RKA6;A0A1D5Q021	Both	IGIGYTLAL	LIGIGYTLAL
17	LGALASLGNLNIPYKIE	NOTCH1	F1NZ70	2	-	LASLGNLNIP
17	ImFHLEYLGLSAmmIRR	TLR1A	F6SU23	2	-	LEYLGLSAMM
17	YRGFQIMPHVQYIYTEA	TIMP3	P26652	1	FQIMPHVQY	-
17	LIYIDIVGLTQFKKTLG	MGAT5	F1NEL5	Both	IDIVGLTQF	IDIVGLTQFK
17	LKPQLSKLGVPLYAVVK	PRXL2A	Q5ZI34	2	-	LSKLGVPLYA
17	QVFLDELGSLKAFKKES		A0A1D5PLA1;O57389	2	-	LDELGSLKAF
17	AVADLAHVLSLPLRIYY	P2RY10	F1NP76	Neither	-	-
17	DLYAVKVFNSISFLRPV	TBK1	E1C581	1	VKVFNSISF	-
17	SmPFIEAFRQFQFKARR		A0A1D5PSR2;A0A1D5PBN4;A0A1L1RSU2	1	IEAFRQFQF	-
17	TVERLVSIGYPHELLNF		Q5ZIZ4;A0A1D5PTE9;F1NCR3	2	-	LVSIGYPHEL
17	YVYQQSGQISKLTKTSQ		F1NYL5;Q6J613	2	-	YQQSGQISKL
17	EGRDIIVIGNDITYRIG		P11029;A0A1D5PL68;A0A1D5PBX7;F1NWT0;A0A1D5NTV3	Both	IVIGNDITY	IIVIGNDITY
17	AGRDITYFIQQLLRERE		Q90WD0;F1NW48	1	ITYFIQQLL	-
17	VGNALVLVILERFKRSR	CXCR5	G4U4M4	Neither	-	-
17	HEVKLNKLAFLNQFHFG	ATP6V0D1	E1BVF8	Both	LAFLNQFHF	LNKLAFLNQF
17	EAEKIRKIGEAEAFVIE		A0A1D5PCD1;A0A1L1RV80;Q5ZHQ3	2	-	IRKIGEAEAF
17	SDLITSLYLLGHDIRIS	MGAT5	F1NEL5	2	-	LYLLGHDIRI
17	IVKELELLGRITALDLN		A0A1D5PIC1;E1BYR9	2	-	LELLGRITAL
17	VDRYLAIVYAIHTYRKR	CXCR5	G4U4M4	1	VYAIHTYRK	-
17	SAIIFSIKPLHFHIFAE		Q5ZKI6;A0A1D5P302;F1P5A1	1	IFSIKPLHF	-
17	VPPFIQPFEFPRFSIGQ		F1NY98;A0A0N4SUH1	1	IQPFEFPRF	-
17	FPEEISSmVLTKMKEIA		P08106;Q7SX63	1	ISSMVLTKM	-
17	ERERRIQVFSLQRFLDG	IRF5	A0A1D5PAU6	1	IQVFSLQRF	-
17	DGGQVFEAGLAPYKLKP		E1BQC2;A0A1D5P4L7	Neither	-	-
17	DYNIQKESTLHLVLRLR		P0CG62;A0A1L1RWB4;P79781;A0A1D5PHP6;A0A1L1RYF6;A0A1D5P6T4;A0A1L1RVM5;A0A1L1RTJ9;A0A1L1RJ93;A0A1D5P546;A0A1D5NVA7;O42388	2	-	IQKESTLHLV
17	DSNLYRIGQSKVFFRAG	MYH9	P14105	Both	YRIGQSKVF	LYRIGQSKVF
17	LRQALEmLGKASRLLVR	NAPG	E1BWS2	2	-	LEMLGKASRL
17	VRSFLRTLGTLLHTNLR	NOTCH2	F1P236	2	-	LRTLGTLLHT
17	SVTLHPFVFQFLQRIDN	PARP14	E1BQC5	1	LHPFVFQFL	-
17	RPDQQLHIFNTLKAHLL	CDS2	A0A1D5PAV3	1	LHIFNTLKA	-
17	SVIIESLGHEERYELLN	ATP8A1	F1NX55	2	-	IESLGHEERY
17	LNPIIYAFIGVKFRNDF	CXCR5	G4U4M4	1	IYAFIGVKF	-
17	GRLVYHLGLPYSFLSFQ		F1N9T1	Both	YHLGLPYSF	VYHLGLPYSF
17	RKDVLDQAGGLIAFAQY	UGCG	E1C7A5	2	-	LDQAGGLIAF
17	ITMQNIGAMSSYLFIVK		Q5F468;F1NYN4	2	-	MQNIGAMSSY
17	TIGTLNMLGLAKRVGAR	UXS1	E1BV28	2	-	LNMLGLAKRV
17	EPQEFSISGSVKYDKNK	APOB	F1NV02	1	FSISGSVKY	-
17	KDELSSWIQQSFKHYVT	RCN2	A0A1D5P5X1	1	LSSWIQQSF	-
17	EDHQISEFGPLPWLTRQ		A0A1D5PA54;A0A1D5PR19	1	ISEFGPLPW	-
17	INLRLILVSGKTKEFLF		A0A1D5PIB5;Q5ZJ13	1	LVSGKTKEF	-
17	AIERLKALGFPESLVIQ	RAD23A	A0A1D5P2K1	2	-	LKALGFPESL
17	LTFVSKLDNSFSFDKFH	APOB	F1NV02	2	-	VSKLDNSFSF
17	VGQLAVLTGEPLIFTIK		A0A1D5PBU3;A0A1D6UPS6;A0A1D5PG49;A0A1D5NTC9;A0A1D5PGA8	Both	VLTGEPLIF	AVLTGEPLIF
17	DIPEIRRFDPVPAQYVR		A0A1D5NWW0;A0A1D5NXL0;E1BZ39;A0A1D5PPE9	1	IRRFDPVPA	-
17	IGIVTILmNDYPKFKYA	SEC11A	Q5ZMQ3	1	ILMNDYPKF	-
17	VNVVPTFGKKKGPNANS		A0A1L1RWQ5;A0A1L1RTC9;A0A1D5PQV1	1	VVPTFGKKK	-
17	RSRLESLGTPGTWNHIT		P00504;F1NTM7	2	-	LESLGTPGTW
17	LANVIRYFPTQALNFAF		A0A1D5PVD9;A0A1D5PCU1;A0A1L1RV81;F1NJ10;A0A1D5PU22;A0A1L1RQL5;Q5ZMJ6;Q5ZLG7	1	IRYFPTQAL	-
17	AGGPISSILVNKYGSRP		F1NVU4;Q5ZLZ6	1	ISSILVNKY	-
17	IDPIWNLASNRLSFLNS	ATP6V0A2	F1NNN8	1	IWNLASNRL	-
17	EILKKIDIPSVFIGEAS		Q90972;A0A1D5PEQ0	2	-	LKKIDIPSVF
17	ASHVKISASPLLYmLLG		Q90997;F1NTM6;A0A1D5NZ05;A0A1D5PDQ5	1	ISASPLLYM	-
17	VAVLQSIGAAGLSFVAK	IFI27L2	F1NUP8	2	-	LQSIGAAGLS
17	KDGALHmIGSLAEILLK	IPO7	F1NBA8	2	-	LHMIGSLAEI
17	YVEILKMLSDYDDWRPA	CMIP	A0A1D5PGH8	2	-	LKMLSDYDDW
17	mPFIEAFRQFQFKARRE		A0A1D5PSR2;A0A1D5PBN4;A0A1L1RQ28;A0A1L1RSU2	1	IEAFRQFQF	-
17	LAKVTQFKTmEFARYIE		F1NWZ4;E1C9G1	1	VTQFKTMEF	-
17	NPAVIHPSAIAELIREL		F1NJ24	1	IHPSAIAEL	-
17	DPGAFLGLSSLKRLDLT	ADGRA3	A0A1D5P2V0	2	-	LSSLKRLDLT
17	KKELEEVVQPIVSKLYG	HSPA5	Q90593	Neither	-	-
17	ANLGLIEEISGYLKIRR	INSR	A0A1D5P6T3	2	-	IEEISGYLKI
17	KSVQKIGAALFFLSGIL	SLC38A2	Q5F468	2	-	VQKIGAALFF
17	ELLDINIVQELERVPHN	NBR1	E1C6F8	2	-	LLDINIVQEL
17	SSYLRGLNLASFFVASK		A0A165EAY6;Q5ZMK2	2	-	LRGLNLASFF
17	YPEEISSmVLTKmKEIA		O73885;F1NWP3;A0A1D5PFJ6	1	ISSMVLTKM	-
17	GTNFIKIADLRVFKKFR		F1NBN5;C4PCM1	1	IKIADLRVF	-
17	TNNISATPTFLFFRNKV		A0A1D5P763;A0A1D5NUH1	1	ISATPTFLF	-
17	SMPFIEAFRQFQFKARR		A0A1D5PSR2;A0A1D5PBN4;A0A1L1RSU2	1	IEAFRQFQF	-
17	ANVIRYFPTQALNFAFK		A0A1D5PVD9;A0A1D5PCU1;A0A1L1RV81;F1NJ10;A0A1D5PU22;A0A1L1RQL5;Q5ZMJ6;Q5ZLG7	1	IRYFPTQAL	-
17	HDAFMAEFVYEYSRRHP		P19121;A0A1D5NW68	1	FMAEFVYEY	-
17	FAIISVISAAHKFVYIS	PLD4	E1BVB3	2	-	ISVISAAHKF
17	IGVLVAAYIIRFKPEYK	SLC30A4	E1C7N9	1	IIRFKPEYK	-
17	NLGLIEEISGYLKIRRS	INSR	A0A1D5P6T3	2	-	IEEISGYLKI
17	SLPVILLDEGLKYLSRN		Q9YGL9;F1NNV0	2	-	VILLDEGLKY
17	DIEILKKIDIPSVFIGE		Q90972;A0A1D5PEQ0	2	-	LKKIDIPSVF
17	LEELRLAGNDLSFIHPK	LGR4	A0A1D5PB24	2	-	LRLAGNDLSF
17	GSYITTIGVDFKIRTVE	RAB35	Q5F4C5	2	-	ITTIGVDFKI
17	DAQLFHTIGVEFLNKDL	RAB9A	Q5ZMI5	Neither	-	-
17	ELAKVTQFKTMEFARYI		F1NWZ4;E1C9G1	1	VTQFKTMEF	-
17	DDIQLEFVRIDPFVRTF		P48440;A0A1L1RJH9;F1NNS1;A0A1L1RZ78;A0A1L1RYD3	1	LEFVRIDPF	-
17	MPFIEAFRQFQFKARRE		A0A1D5PSR2;A0A1D5PBN4;A0A1L1RQ28;A0A1L1RSU2	1	IEAFRQFQF	-
17	SAQILSSALSEMQKFYG	MMP15	A0A1D5PR25	Neither	-	-
17	SHVKISASPLLYMLLGS		Q90997;F1NTM6;A0A1D5NZ05;A0A1D5PDQ5	1	ISASPLLYM	-
17	KSGVLQVFASLLmPQSS		F1NIB1;A0A1D5PHN4;A0A1D5P5E0	Neither	-	-
17	NNKLESLPAAVFSLQKL	LRRC8D	E1BYZ5	2	-	LESLPAAVFS
17	KGDTYIPSLPKQYDAHR		A0A1D5PUX8	1	YIPSLPKQY	-
17	GILYYVAIRQQHFTAKL	LAMP3	E1BU34	1	YVAIRQQHF	-
17	ALSNLFSVEPMSYTRFS		Q90997;A0A1D5NZ05;A0A1D5PDQ5	Neither	-	-
17	LNAIQRFFAYHmIETYG	TMEM168	E1BXX0	1	IQRFFAYHM	-
17	LPALLDSDEERmITHFE	TMEM87B	F1NI39	2	-	LLDSDEERMI
17	IHEEFRNFLDKVWNDEH		Q90997;F1NTM6;A0A1D5NZ05;A0A1D5PDQ5	1	FRNFLDKVW	-
17	SAILLRLGDELEYIRPN	BOK	Q9I8I2	2	-	LLRLGDELEY
17	SFLRTLGTLLHTNLRIK	NOTCH2	F1P236	2	-	LRTLGTLLHT
17	NPLFYLLNGELEYQLRY	IL21R	F1P495	2	-	YLLNGELEYQ
17	RPKLLEELGHRLQYYAA	HSPH1	E1BT08	2	-	LEELGHRLQY
17	DFGDVVYTFEIPFHGKT		H9L0L3;A0A1D5PID8	1	VVYTFEIPF	-
17	GTLLVNAGAVLNFRLRR	SMIM7	A0A1D5PDZ8	Both	VNAGAVLNF	LVNAGAVLNF
17	GDAGLRLLSEHLTMLQV	CMIP	A0A1D5PGH8	2	-	LRLLSEHLTM
17	DAGLRLLSEHLTmLQVL	CMIP	A0A1D5PGH8	2	-	LRLLSEHLTM
17	EQFVKKIGGVFAFKIKD		Q07598;A0A1L1RR82;F1NSS4	Both	KKIGGVFAF	VKKIGGVFAF
17	LEYKITGLSSLTTYTIE		Q8AV58;A0A1D5P2R1;A0A1L1RPH5;F1NT50	2	-	ITGLSSLTTY
17	TAGELKDLAPAVDWmPF	ECE-1	Q9DGN6	2	-	LKDLAPAVDW
17	SDFLLEAAKLANYAKYQ	CERS5	A0A1D5NZ43	2	-	AAKLANYAKY
17	RDDILRSLGEISALTAK	VCL	P12003	2	-	LRSLGEISAL
17	LmDLFAKLATGSYLPQT		A0A1L1RM37;F1P4X6;A0A1L1RMY2	2	-	FAKLATGSYL
17	IRALTVLGSLQGFLSPS		F1NS60;A0A1D5PRI4	2	-	LTVLGSLQGF
17	GRIFKPWKWRKKKNEKL	PHACTR3	A0A1D5PR97	1	FKPWKWRKK	-
17	AIRVITPSFVDIFISKS		P01875	1	ITPSFVDIF	-
17	IAGIIRNIPQKKmEKYR		A0A1L1RYS1;A0A1L1RWQ8	1	IRNIPQKKM	-
17	LITSLYLLGHDIRISAS	MGAT5	F1NEL5	2	-	LYLLGHDIRI
17	LRQALEMLGKASRLLVR	NAPG	E1BWS2	2	-	LEMLGKASRL
17	TNSFWPTAAGTWQRIPK	EVI2A	A0A1D5NZ80	1	FWPTAAGTW	-
17	FDQRVMEHFIKLYKKKT		Q90593;A0A1D5PG73	1	FDQRVMEHF	-
17	ELENKLHVFENIVAVLN	TRAF1	F1NLM1	1	LHVFENIVA	-
17	INGIQGFQNISFVAETQ	IL2RB	F1NDV9	1	IQGFQNISF	-
17	EELLLINDNLNNVFLRH	TOM1	O12940	2	-	LLINDNLNNV
17	VLPKEISTTGFTVPFIG	APOB	F1NV02	Both	STTGFTVPF	ISTTGFTVPF
17	LPVILLDEGLKYLSRNH		Q9YGL9;F1NNV0	2	-	VILLDEGLKY
17	GNLANVIRYFPTQALNF		A0A1D5PVD9;A0A1D5PCU1;A0A1L1RV81;F1NJ10;A0A1D5PU22;A0A1D5PE77;A0A1L1RQL5;Q5ZMJ6;Q5ZLG7	1	IRYFPTQAL	-
17	FVFGFRTHFGGGKTTGF		A0A1L1RT65;F1NF89;A0A1D5P4V9;A0A1D5PGS1	1	FVFGFRTHF	-
17	AGKGLTIIGSVIQGNFL		A0A1D5PMQ8;A0A1D5P2F9	Both	IGSVIQGNF	LTIIGSVIQG
17	VGEIIKRFEQKGFRLVA		O57535;A0A1I7Q438;A0A1D5PY99;A0A1D5PRT2;A0A1D5PZM9	1	IKRFEQKGF	-
17	KSGVLQVFASLLMPQSS		F1NIB1;A0A1D5PHN4;A0A1D5P5E0	Neither	-	-
17	LGLAFNLNPALTmIGKY	SLC16A1	Q5ZLZ6	Neither	-	-
17	RDLTDYLMKILTERGYS	#VALUE!	F1P476;P60706;P68034;Q5ZMQ2;P63270;P68139;P53478;A0A1L1RLK7;A0A1L1RRL2;A0A1L1RPH2;A0A1D5NV17;A0A1I7Q414;A0A1D5PPD8;A0A1L1RUQ9;A0A1L1RPY3;A0A1L1RJ66;A0A1L1RU07;A0A1D5NY71;A0A1L1RJ52;A0A1L1RRH8;A0A1D5P5D1;A0A1L1RUN4;A0A1D5P6U1;A0A1D5NTE4;A0A1L1RXB8;A0A1D5P630;A0A1D5PK53;A0A1L1RYI0;A0A1D5P681	2	-	LMKILTERGY
17	HRIIIHIFSLQQMTLHK	TBK1	E1C581	1	IHIFSLQQM	-
17	YVKLEQLGIPSQVLKYD	ARHGAP1	A0A1D5PN07	2	-	LEQLGIPSQV
17	GSGLTVLSQPLmYVKVL		A0A1D5PAJ1;Q9PVL6	2	-	LTVLSQPLMY
17	RQHTLKHFEHVRmVDPK		F1P0B2;A0A1L1RZU6;E1C440	1	LKHFEHVRM	-
17	SVDDLVEKLVKKLEIHG	GNS	F1NI04	Neither	-	-
17	KKGmLYLTPYRmIFVSK		A0A1D5P7D6;F1NGS2;A0A1L1RRM6	Neither	-	-
17	TNEYLKELGSLPLPLSA	STX12	E1C319	2	-	LKELGSLPLP
17	GNIVGLVGVDQFLVKTG		Q90705;A0A1D5PZV6;A0A1L1RSV0;A0A1L1RPZ1;A0A1D5PS29	2	-	VGLVGVDQFL
17	TDAEITGLDPGTLYIFT		Q9W6V5;R4GJB9;F1P3J3	Both	LDPGTLYIF	ITGLDPGTLY
17	QSAVAILGVPSEIYRFG	SLC5A6	A0A1D5PFU3	2	-	VAILGVPSEI
17	GGQVFEAGLAPYKLKPI		E1BQC2;A0A1D5P4L7	Neither	-	-
17	SILASLSTFQQmWISKQ		F1P476;P60706;P68034;Q5ZMQ2;P53478;P08023;A0A1L1RTU4;A0A1L1RY56;A0A1L1RRL2;A0A1L1RUQ9;A0A1L1RJ52;A0A1L1RRH8;A0A1D5P5D1;A0A1D5P630;A0A1L1RVP5;A0A1L1RSN4;A0A1L1RYI0;A0A1D5P681;A0A1L1RN10;A0A1D5PSY6;A0A1L1RRX5	2	-	LASLSTFQQM
17	VKGDIFSFPSVDYEKYY		A0A1D5PKP8;F1NWP6	1	IFSFPSVDY	-
17	NEVQLLTLGELEEVLTH	k123	O73911	2	-	LLTLGELEEV
17	KTLELYQLVNLNGFLLK	RNASET2	E1C5F2	2	-	LYQLVNLNGF
17	DIPALFLLGRDGYMIRR	PRADC1	F1NZN0	2	-	LFLLGRDGYM
17	SPYEVRGFPTIYFAPAG	PDIA3	Q8JG64	1	VRGFPTIYF	-
17	GPLIRPLPSQHmFEHVR	TMX3	F1P212	Neither	-	-
17	SDDLLYLEFLQKFEKNF		P49712;A0A1D5PP57	2	-	LLYLEFLQKF
17	IDSVIEFLKTTKFQIPG	APOB	F1NV02	1	IEFLKTTKF	-
17	LRSAIEAVSPQTFKVSL		F1NJ24	1	IEAVSPQTF	-
17	GDLYSKILFKAEPLAFT	APOB	F1NV02	1	LFKAEPLAF	-
17	VKLLQGLGLQSALITDG		Q5ZMI4;A0A1L1S0M1;A0A1D5PKF0	2	-	LQGLGLQSAL
17	SLEELTRRAGGLYSRTS		A0A1L1RK36;F1NWG2	2	-	LEELTRRAGG
17	AYQLSKIGALLAISARR	DHRS7	E1BV75	2	-	LSKIGALLAI
17	INPIIYAFIGQKFRNSF	CXCR1	Q334G8	1	IYAFIGQKF	-
17	SLSQLTKLGKPFKYIVT	DYNLT1	F1P561	2	-	LTKLGKPFKY
17	AAATLALLGKLDAIDVG		A0A1D5NXR3;A0A1L1RTZ4;A0A1L1RYI1;A0A1L1RQG8;A0A1D5NYK4;A0A1L1RWT8	2	-	LALLGKLDAI
17	ADRELIQTSAINFLTPL		Q5ZIR1;A0A1D5PRS5;A0A1D5P3G5;A0A1L1RYX0	Both	IQTSAINFL	LIQTSAINFL
17	GPLIRPLPSQHMFEHVR	TMX3	F1P212	Neither	-	-
17	RRDDLEALGHmFmYFLR		Q5ZJS0;F1P4M2;A0A1D5PVF2	2	-	LEALGHMFMY
17	YRGFQImPHVQYIYTEA	TIMP3	P26652	1	FQIMPHVQY	-
17	TTSNVLIIGELLKQADL	CCT6	Q5ZJ54	2	-	VLIIGELLKQ
17	LGKYIFASILGHFIHGG	SLC1A4	E1BRV6	1	IFASILGHF	-
17	FVEAVEQNTLQEFLKLA		A0A1D5PXA6;A0A1L1RS48;A0A1L1RWM3	2	-	VEQNTLQEFL
17	SPHLLPLTDLELRFQYR	IRF5	A0A1D5PAU6	2	-	LTDLELRFQY
17	IDRFFAVVHPFRYKIRR	GPR183	F1P0K6	1	FAVVHPFRY	-
17	VYEDFLmYKSGVYQHVS		P43233;A0A1L1RS19;A0A1D5PUR5	Both	MYKSGVYQH	MYKSGVYQHV
17	VYEDFLMYKSGVYQHVS		P43233;A0A1L1RS19;A0A1D5PUR5	Both	MYKSGVYQH	MYKSGVYQHV
17	SGSQIVDIDKRKYLVPS	GABARAPL2	F1NNM2	Both	IVDIDKRKY	IVDIDKRKYL
17	VEILKMLSDYDDWRPAL	CMIP	A0A1D5PGH8	2	-	LKMLSDYDDW
17	DGALHmIGSLAEILLKK	IPO7	F1NBA8	2	-	LHMIGSLAEI
17	TAGELKDLAPAVDWMPF	ECE-1	Q9DGN6	2	-	LKDLAPAVDW
17	RKYVLYEIRVLAFTRIG		Q8AV58;A0A1D5P2R1;A0A1L1RPH5;F1NT50	1	LYEIRVLAF	-
17	GAKELWFFLQSELKKLK		A0A1D5PAI8;A0A1L1RZ28;A0A1D5P8K1	1	LWFFLQSEL	-
17	VADLAHVLSLPLRIYYY	P2RY10	F1NP76	Neither	-	-
17	HKGLVAFGLALQLLRGR		A0A1D5PNM3	2	-	LVAFGLALQL
17	VVLWVLLGTPAGYVAAR		A0A1D5PRZ1;F1P0L2	2	-	WVLLGTPAGY
17	VVTITIMPSSIYEYIIK		A0A1L1RZ83;A0A1D5PES5;Q5ZHM8	1	IMPSSIYEY	-
17	VQSLDKNGVDLLmKYIY		A0A1D5PXN9;Q5ZMV5	2	-	LDKNGVDLLM
17	DLSILRLASPLHFVNTH	FAM134A	A0A1D5PQL9	2	-	LRLASPLHFV
17	GHQQLYWSHPRKFGQGS	RPS29	E1C3G8	1	LYWSHPRKF	-
17	DDNTIRVLGRASLLSYH		A0A1D5PG00	2	-	IRVLGRASLL
17	RNDYQLIGIQDGYLSLL	EIF5A2	Q07460	2	-	YQLIGIQDGY
17	VYVTVDNLGILYVLRKL	APAF1	F1P1P3	2	-	VDNLGILYVL
17	HSHLLVQGESELWVLPR	CD72AGL	E1BT58	2	-	LLVQGESELW
17	SHVKISASPLLYmLLGS		Q90997;F1NTM6;A0A1D5NZ05;A0A1D5PDQ5	1	ISASPLLYM	-
17	PTNSImFTKLNPFTLGA		F1NIJ6;A0A1L1RR26;A0A1D5PRS4;A0A1L1RPE8	1	IMFTKLNPF	-
17	QSGQISKLTKTSQTLKL		F1NYL5;Q6J613	2	-	LTKTSQTLKL
17	TTFISTIGIDFKIRTIE	RAB8B	E1C080	2	-	ISTIGIDFKI
17	SANNLQDFGLQLPFLKE		Q9DD78;Q9DGB6;A0A1D5PDX0;A0A1L1RSV4;A0A1D5NXK1;A0A1D5P6D6;F1NUH0	2	-	LQDFGLQLPF
17	DLKLLQIIGKGEFGDVm		P41239;A0A1D5PXS9	2	-	LQIIGKGEFG
17	HMYLVWTLGHPIRVKYS		Q90YI1;A0A1L1RMD7;F1P181	2	-	VWTLGHPIRV
17	FDDmLHILNPEELHVIE		F1NEY5;A0A1D5PS99	2	-	LHILNPEELH
17	TSNVLIIGELLKQADLY	CCT6	Q5ZJ54	2	-	VLIIGELLKQ
17	TTFISTIGIDFKIKTVE	RAB10	F1NMT5	2	-	ISTIGIDFKI
17	TIGTLNmLGLAKRVGAR	UXS1	E1BV28	2	-	LNMLGLAKRV
17	LPYIKEVRELGLTLDWL		Q90997;F1NTM6;A0A1D5NZ05;A0A1D5PDQ5	2	-	VRELGLTLDW
17	TSDVLDTLGRPGYYTLF		F1N8W3;F1P4N9	2	-	LDTLGRPGYY
17	RRNSmLLVNVLAFAGGA		P28568;F1NTJ1;A0A1D5NYT4	2	-	MLLVNVLAFA
17	NNRIIEETLTLKFEGAA	ARPC2	F1P1K3	1	IEETLTLKF	-
17	ERGWLRIVTSAYKGGRG		E1C4M3;A0A1L1RQC1;A0A1D5PFA7	Neither	-	-
17	INKSVTKVDLLSFANDL		E1C9E2;F1CLF0;F1CLE7	2	-	VTKVDLLSFA
17	SREVWLFEQVDLIQQLK	NCOA4	Q5ZMB1	Both	VWLFEQVDL	FEQVDLIQQL
17	RSREVWLFEQVDLIQQL	NCOA4	Q5ZMB1	Both	VWLFEQVDL	FEQVDLIQQL
17	EISKVTIISLVPLLVIS		Q90999;A0A1I7Q417	2	-	IISLVPLLVI
17	RHDGRFVFFKGNRYWLF	MMP15	A0A1D5PR25	1	FVFFKGNRY	-
17	MNMPmAMKVLPLAPSVG		F1NYL5;Q6J613	Neither	-	-
17	KEEIVQFFQGLEIVPNG		A0A1L1RYN8;Q5F3D2	1	VQFFQGLEI	-
17	DPEDELLSARLLELVQA		A0A1D5PRJ4	Neither	-	-
17	ASLLDYIGSQAQYLHTL		A0A1D5NZ71;A0A1D5PM56	2	-	LDYIGSQAQY
17	TDNELELYKTKTYRQIR		A0A1D5PPU2;F1NR57	1	LYKTKTYRQ	-
17	AGVIFPVGRMLRYIKKG		O93327;O93325	Neither	-	-
17	SKDELSSWIQQSFKHYV	RCN2	A0A1D5P5X1	1	LSSWIQQSF	-
17	FEGDLTKDNLLNFIKSN		P09102;A0A1L1RKM2;A0A1D5PV06	2	-	LTKDNLLNFI
17	FLPALEKLPTEEYAKVM		A0A1D5PS13;A0A1L1RSA5	2	-	LEKLPTEEYA
17	SVQGALILAELLSAVKR	TMEM87B	F1NI39	2	-	ALILAELLSA
17	PTNSIMFTKLNPFTLGA		F1NIJ6;A0A1L1RR26;A0A1D5PRS4;A0A1L1RPE8	1	IMFTKLNPF	-
17	LSILRLASPLHFVNTHF	FAM134A	A0A1D5PQL9	2	-	LRLASPLHFV
17	AGFLAFTQLPKFRERLG		A0A1D5NZ71;A0A1D5PM56	1	FLAFTQLPK	-
17	AVREVEEIGLLLPQVEE		A0A1L1RXD1;A0A1D5P629	2	-	VEEIGLLLPQ
17	LPFDLSIFKSLHQIEIN	NISCH	A0A1D5PQA3	1	LSIFKSLHQ	-
17	ADGRVLLLGTVQALFES	MFSD5	A0A1D5PLZ5	2	-	VLLLGTVQAL
17	YGGVFHVEKNGRYSLTR		A0A1D5PVD2;A0A1D5PBN1	2	-	VEKNGRYSLT
17	AEKIVYVGVWLPAVLLT		A0A1L1RJW9;Q9DGI1	2	-	IVYVGVWLPA
17	ISVMDYFPTSRFVHPER	PLD4	E1BVB3	1	MDYFPTSRF	-
17	DVLDTLGRPGYYTLFAP		F1N8W3;F1P4N9	2	-	LDTLGRPGYY
17	YVTLLEVLPRELGGGAA		A0A1D5PNM3	2	-	LEVLPRELGG
17	ADAIYNmIGYPKFILDS	ECE-1	Q9DGN6	Both	IYNMIGYPK	YNMIGYPKFI
17	APEEISAmVLTKmKETA		Q90593;A0A1D5PG73	1	ISAMVLTKM	-
17	EPLSLTALNTRSLHIVF	TLR1A	F6SU23	Neither	-	-
17	LSLLSDIGSGIQYLHEN		Q5ZJB4;F1NLD4;A0A1D5PFM2	2	-	LSDIGSGIQY
17	FRVPFSTLQVPAYTIDL	APOB	F1NV02	Neither	-	-
17	IIRRRLQLNPTQAFFLL	MAP1LC3A	A0A1D5PFR7	2	-	LQLNPTQAFF
17	YPSGAWRYWTERGLVSG		P43233;A0A1L1RS19;A0A1D5PUR5	1	YPSGAWRYW	-
17	GQERYHSLAPmYYRGAQ		Q5ZHW4;Q98932;A0A1D5PUC1;A0A1D5PKU6;A0A1D5NVA3;Q5ZIP7	Neither	-	-
17	VPVFEPLPPQYFIRVVS		A0A1D5NUU1	1	FEPLPPQYF	-
17	LMDLFAKLATGSYLPQT		A0A1L1RM37;F1P4X6;A0A1L1RMY2	2	-	FAKLATGSYL
17	GEPLGRVTFELFADKVP	PPIA	D0EKR3	Neither	-	-
17	AGTVLYETELLHFAEDV		A0A1D5P4E9;F1NG00	1	LYETELLHF	-
17	NVFPIWTLGRFSRLHPN		A0A1D5PQI7;A0A1D5PDR0;A0A1L1RWX9	2	-	IWTLGRFSRL
17	ALSNLFSVEPmSYTRFS		Q90997;A0A1D5NZ05;A0A1D5PDQ5	Neither	-	-
17	WVKAVVPLGLDNAAFPF		Q90997;F1NTM6;A0A1D5NZ05;A0A1D5PDQ5	2	-	VVPLGLDNAA
17	FPANLVAAAFRTYATDY	SLC1A4	E1BRV6	Neither	-	-
17	LHKGLVAFGLALQLLRG		A0A1D5PNM3	2	-	LVAFGLALQL
17	PGEFVVAIGSPFSLQNT	HTRA1	A0A1D5PSR5	Both	FVVAIGSPF	VVAIGSPFSL
17	YVEILKmLSDYDDWRPA	CMIP	A0A1D5PGH8	2	-	LKMLSDYDDW
17	LGPELVVLGPGEQLTVL		Q5ZMI4;A0A1L1S0M1;A0A1D5PKF0	2	-	LVVLGPGEQL
17	RKFRVKIIGIDIPVLPR	PIK3CG	E1C093	2	-	VKIIGIDIPV
17	YNLmIVRLNSKWDLRRL		Q6EE31;A0A1L1RJB4;A0A1D5P2W3;A0A1L1RK58;F1NEF2;A0A1D5PZJ4;A0A1L1RVF6	Neither	-	-
17	LPSYEYLYNLGDQYALK		A0A1L1RQK1;A0A1L1RXM7;A0A1L1RTY4;E1C0F1	2	-	LYNLGDQYAL
17	IPAFEFSLRSLREATFR	APOB	F1NV02	2	-	LRSLREATFR
17	LPKEISTTGFTVPFIGF	APOB	F1NV02	Both	STTGFTVPF	ISTTGFTVPF
17	VVTITImPSSIYEYIIK		A0A1L1RZ83;A0A1D5PES5;Q5ZHM8	1	IMPSSIYEY	-
17	HWQLWKKAHGKEYRHQA	CTSS	H9KYW5	1	WKKAHGKEY	-
17	TTSTIQSISmGGKGGRR	ISG12(2)	Q6IEC5	2	-	IQSISMGGKG
17	SSEGISLFPELRIISTI		A0A1D5NU56;F6T168;E1BYQ5	1	ISLFPELRI	-
17	YPDISRLADPQVWIDAG		F1P1E9;A0A1L1RU72	2	-	ISRLADPQVW
17	SDIFRLAPIVSVEPVLS	GFRA1	O13156	Neither	-	-
17	DGNKFYLHNHLSFILYY	TM9SF4	F1NVX7	1	FYLHNHLSF	-
17	TVMLRHENILGFIAADN		A0A1D5P214;Q06900;A0A1D5PT02	Both	LRHENILGF	LRHENILGFI
17	DIPALFLLGRDGYmIRR	PRADC1	F1NZN0	2	-	LFLLGRDGYM
17	IEGSFVYKGGKIYKVPS		F1NCZ2;A0A1L1RMW8;A0A1D5PB88;A0A1D5PXW8	1	YKGGKIYKV	-
17	TLSDYNIQKESTLHLVL		P0CG62;A0A1L1RWB4;P79781;A0A1D5PHP6;A0A1L1RYF6;A0A1D5P6T4;A0A1L1RVM5;A0A1L1RTJ9;A0A1L1RJ93;A0A1D5P546;A0A1D5NVA7	2	-	IQKESTLHLV
17	PAVLTHLNLKSFIGIGL		A0A1D5PBY7;F1NRQ2	Neither	-	-
17	GSGLTVLSQPLMYVKVL		A0A1D5PAJ1;Q9PVL6	2	-	LTVLSQPLMY
17	STmNMPMAMKVLPLAPS		F1NYL5;Q6J613	Neither	-	-
17	VNVFKFIIPQIVKYSPN		P00337;A0A1D5NZ01;A0A1L1RVY8;A0A1L1RS03;A0A1D5P9N7	1	FIIPQIVKY	-
17	EDGLIKQIGENLIVPGG		Q90635;Q71SG2;Q71SG3;Q71SG4	2	-	IKQIGENLIV
17	GTDIIEELGEQREQLER	VTI1B	E1BUX5	2	-	IEELGEQREQ
17	APKLIEVLGSEAIVLAA	RCC2	A0A1D5NZM5	2	-	IEVLGSEAIV
17	EVRRLIGLDAELSYVRN	RYK	F1NYV9	2	-	LIGLDAELSY
17	YDIPEIRRFDPVPAQYV		A0A1D5NWW0;A0A1D5NXL0;E1BZ39;A0A1D5PPE9	1	IRRFDPVPA	-
17	DPNTFLFDHLLALKPVK		Q5ZJ64;A0A1L1RPR0;A0A1D5PY93;A0A1D5PTV6;A0A1D5PXW2	Neither	-	-
17	ERFRLERLAEAERLQLL		A0A1D5PFJ0	2	-	LERLAEAERL
17	DGLIKQIGENLIVPGGV		Q90635;Q71SG2;Q71SG3;Q71SG4	2	-	IKQIGENLIV
17	IPVALLSYSDMLDIVKS		Q5F383;F1NRC1	2	-	VALLSYSDML
17	LASQLSLLSSRFLSPIL		A0A1D5PKN3;A0A1L1RP12;H9KZY3	2	-	LSLLSSRFLS
17	GGYGSGSGSGGYGGRRF		A0A1D5PXH1;A0A1D5P5E1;E1BZE6	Neither	-	-
17	mFHLEYLGLSAmMIRRS	TLR1A	F6SU23	2	-	LEYLGLSAMM
17	LDVLIDVGEEQPVIAYR	IFNGR1	F1P571	2	-	LIDVGEEQPV
17	RVRNKLYYFNQEILYRQ	TLR1A	F6SU23	1	LYYFNQEIL	-
17	NDIELYSQYLERLRKFI		A0A1D5P875;A0A1D5PUX5	2	-	IELYSQYLER
17	RPADLVGFAADYFTRLR	PRKAR2A	E1C9H8	1	LVGFAADYF	-
17	ADAIYNMIGYPKFILDS	ECE-1	Q9DGN6	Both	IYNMIGYPK	YNMIGYPKFI
17	AALSNLFSVEPmSYTRF		Q90997;A0A1D5NZ05;A0A1D5PDQ5	Neither	-	-
17	EIKPALDLLEPIEQKFV		F1NCZ2;A0A1D5PXW8;A0A1L1RV98	2	-	LDLLEPIEQK
17	DPKALDLLDKMLTFNPH		Q8UWG6	2	-	LDLLDKMLTF
17	NLANVIRYFPTQALNFA		A0A1D5PVD9;A0A1D5PCU1;A0A1L1RV81;F1NJ10;A0A1D5PU22;A0A1D5PE77;A0A1L1RQL5;Q5ZMJ6;Q5ZLG7	1	IRYFPTQAL	-
17	STLLKPISEQIQMVQNL	CAP1	A0A1D5Q032	2	-	LKPISEQIQM
17	EGVVDIFQTVKMLRTQR		F1NWE3;A0A1D5PT51;A0A1D5PIN8;A0A1D5NV24;F1NQ49;A0A1D5PW72;A0A1D5P6N5;A0A1D5PFX7;A0A1D5PW29;A0A1D5PQ87;A0A1D5PWT5;A0A1D5PPA5	1	VDIFQTVKM	-
17	GYGSSSGGGSYGGGRRF		A0A1L1RL45;A0A1D5P5G1;Q5ZLB3	1	GSYGGGRRF	-
17	MNMPMAMKVLPLAPSVG		F1NYL5;Q6J613	Neither	-	-
17	LPALLQQIGRENPQLLQ	RAD23B	F1N9B7	2	-	LQQIGRENPQ
17	DSmEVKSLGKPERYKLL		A0A1D5NWV5;F1NFH6;A0A1D5NT64;A0A1D5NXV9;A0A1D5PJF6	2	-	VKSLGKPERY
17	IFLYDEIRKLIIRRNPG		P09572;A0A1D5PE50;A0A1D5P0G4;A0A1D5PU80	1	IRKLIIRRN	-
17	SPVFLSTLAPVNQLFFG	SLC16A1	Q5ZLZ6	2	-	LSTLAPVNQL
17	IPNVLPQGFDLSVLKDS		A0A1D5PI59;E1BYJ7	1	IPNVLPQGF	-
17	LPLNTLGPVMKMEPLNN	AP2B1	A0A1D5P7Y8	2	-	LNTLGPVMKM
17	GALHmIGSLAEILLKKK	IPO7	F1NBA8	2	-	LHMIGSLAEI
17	DLITSLYLLGHDIRISA	MGAT5	F1NEL5	2	-	LYLLGHDIRI
17	TPDFIVPLTDLKIPSYE	APOB	F1NV02	2	-	LTDLKIPSYE
17	DPIGVDEFNRLMRKYLQ		Q5ZM60;A0A1D5P055;A0A1D5NWJ3	Neither	-	-
17	DRNVYPSAGVLFVHVLE	SGCE	F1NZ66	1	VYPSAGVLF	-
17	LPATLQLIDTYATFTRS		A0A1D5PSB4	2	-	LQLIDTYATF
17	KVLLAPLGDDFRYAESS	MAN2A1	F1NKR1	2	-	LAPLGDDFRY
17	EKGELVPLDTVLDmLRD	AK1	P05081	2	-	LVPLDTVLDM
17	NEQKLNRYPSSALVVVR	TMEM59	Q5ZLJ8	Neither	-	-
17	ISVmDYFPTSRFVHPER	PLD4	E1BVB3	1	MDYFPTSRF	-
17	RISLERIDTLGIYGKVQ		A0A1D5PM55;Q5ZJS8;Q5I9D4	2	-	LERIDTLGIY
17	SILASLSTFQQMWISKQ		F1P476;P60706;P68034;Q5ZMQ2;P53478;P08023;A0A1L1RTU4;A0A1L1RY56;A0A1L1RRL2;A0A1L1RUQ9;A0A1L1RJ52;A0A1L1RRH8;A0A1D5P5D1;A0A1D5P630;A0A1L1RVP5;A0A1L1RSN4;A0A1L1RYI0;A0A1D5P681;A0A1L1RN10;A0A1D5PSY6;A0A1L1RRX5	2	-	LASLSTFQQM
17	HDAFmAEFVYEYSRRHP		P19121;A0A1D5NW68	1	FMAEFVYEY	-
17	WTQTLSELDLAIPFKVT		Q5ZIN1;F1NE97;A0A1D5PAQ8;A0A1L1RSV8	2	-	LSELDLAIPF
17	TPLQVVLADTALRLRAL		Q5ZMI4;A0A1D5PKF0	2	-	VVLADTALRL
17	SPFmANVPLLLYPQDKP		O13035;E1BSP1;A0A1L1RR94;A0A1D5PAE3	Neither	-	-
17	LYPDISRLADPQVWIDA		F1P1E9;A0A1L1RU72	2	-	ISRLADPQVW
17	DPAQILEmFDEVSYEKG		F1NB92;Q5F3N8	Both	LEMFDEVSY	LEMFDEVSYE
17	ISSLTVIGmLAAITYTA		Q5ZI05;F1NWK3;A0A1D5P346	2	-	LTVIGMLAAI
17	FDTLWQLVEHYSYKPDG		F1N9Y5;A0A0A0MQ53	Neither	-	-
17	GPGGSGGSGGYGGRSRY	HNRNPA2B1	Q5ZME1	Neither	-	-
17	DGKALERFLQDYFDGNL	PDIA3	Q8JG64	1	LERFLQDYF	-
17	STMNMPMAMKVLPLAPS		F1NYL5;Q6J613	Neither	-	-
17	LGLAFNLNPALTMIGKY	SLC16A1	Q5ZLZ6	Neither	-	-
17	MNmPmAMKVLPLAPSVG		F1NYL5;Q6J613	Neither	-	-
17	LPALLQQLGQENPQLLQ	RAD23A	A0A1D5P2K1	2	-	LQQLGQENPQ
17	SITmQNIGAmSSYLFIV		Q5F468;F1NYN4	2	-	MQNIGAMSSY
17	KmQRTIVIRRDYLHYIR		A0A1L1RW53;Q98TH5	1	VIRRDYLHY	-
17	LEEKVQKVSIKDYFPDF	GNA13	A0A1D5PQE8	Both	VQKVSIKDY	VQKVSIKDYF
17	LDSNLYRIGQSKVFFRA	MYH9	P14105	Both	YRIGQSKVF	LYRIGQSKVF
17	LNGIFVLGRSmGFIGHY		F1P269;A0A1D5PSE5	2	-	IFVLGRSMGF
17	SDYGRFVLTAGKFYGDA	CALR	A0A1D5P0U5	Neither	-	-
17	ASQVLKRLGFRGVWKGL		A0A1D5PS40;Q5ZLZ0;A0A1L1RTS0	2	-	LKRLGFRGVW
17	FGDAGLRLLSEHLTmLQ	CMIP	A0A1D5PGH8	2	-	LRLLSEHLTM
17	EISFTVNDPKSYDPYVR	ATP1B1	F1NSV6	1	FTVNDPKSY	-
17	RAFLRILGEELGYMKLS	APOB	F1NV02	2	-	LRILGEELGY
17	ANLLEHTEIDHWLEFSA	EPRS	F1P179	Both	LEHTEIDHW	LEHTEIDHWL
17	DASSTYFYRGTKYWKFD	MMP15	A0A1D5PR25	1	YFYRGTKYW	-
17	ANNLQDFGLQLPFLKEL		Q9DD78;Q9DGB6;A0A1D5PDX0;A0A1L1RSV4;A0A1D5NXK1;A0A1D5P6D6;F1NUH0	2	-	LQDFGLQLPF
17	DIELYSQYLERLRKFIS		A0A1D5P875;A0A1D5PUX5	2	-	IELYSQYLER
17	HDDRVVPLHSLKFIATL		F1NUS2;A0A1L1RZF8;A0A1L1RM83	1	VVPLHSLKF	-
17	ASHVKISASPLLYMLLG		Q90997;F1NTM6;A0A1D5NZ05;A0A1D5PDQ5	1	ISASPLLYM	-
17	mNDQYLKLLGAmKYRIL		F1NIN2;A0A1D5PBE6;A0A1L1RXB2;A0A1D5PV01	2	-	LKLLGAMKYR
17	YRTLLEAEMLAFHINAS	KIAA1109	A0A1D5P583	Neither	-	-
17	RNSmLLVNVLAFAGGAL		P28568;F1NTJ1;A0A1D5NYT4	2	-	MLLVNVLAFA
17	DAGLRLLSEHLTMLQVL	CMIP	A0A1D5PGH8	2	-	LRLLSEHLTM
17	GDAVLKILQELQKLTAS	APOB	F1NV02	2	-	LKILQELQKL
17	IPETEITGLNPGTLYTF		Q9W6V5;R4GJB9;F1P3J3	Both	LNPGTLYTF	ITGLNPGTLY
17	AAHDLLmFTGPEILKLL		Q5F364;A0A1D5PAT0;A0A1D5PAC0;F1P204;A0A1D5P0M3	Neither	-	-
17	RPRELFLAGLAAAYLAA		Q5ZKZ9;A0A1D5P8M7	2	-	LFLAGLAAAY
17	DFKKELRNLVPLLLAPE	ATL2	A0A1D5NX47	2	-	LRNLVPLLLA
17	KPPSGIIHHFRTmHRYT		E1BZ59;A0A1D5P2U8	1	IHHFRTMHR	-
17	DPVRVVSIGIPVEELLA		A0A1L1RKX1;F1P5J5	2	-	VVSIGIPVEE
17	ESNQFDLVGFIPLLRER		Q5ZIW5;F1NWG6	1	LVGFIPLLR	-
17	AVLKILQELQKLTASQQ	APOB	F1NV02	2	-	LKILQELQKL
17	EIRRFSLmPPVRYQAVH		A0A1L1RN73;A0A1L1RPL4;A0A1D5PXQ2;A0A1L1RK43	1	FSLMPPVRY	-
17	YGEIGIGTPPQKFTVVF	CTSD	Q05744	1	GIGTPPQKF	-
17	IDPIWSLATNHLNFLNS		A0A1D5P456;A0A1D5P1Y9	Neither	-	-
17	RPTNSIMFTKLNPFTLG		F1NIJ6;A0A1L1RR26;A0A1D5PRS4;A0A1L1RPE8	1	IMFTKLNPF	-
17	EIRRFSLMPPVRYQAVH		A0A1L1RN73;A0A1L1RPL4;A0A1D5PXQ2;A0A1L1RK43	1	FSLMPPVRY	-
17	VPmELWKFTPLVLKATA		E1BQJ8;A0A1L1RPW8;A0A1D5PYC1	1	LWKFTPLVL	-
17	FPVIQHFKFGSLLPIQP		A0A1D5PJV9;A0A1L1RKJ2;Q5ZM56	1	FPVIQHFKF	-
17	KFIKKRVGTHIRAKRKR		Q98TF6;A0A1L1RQD4;A0A1L1RT67	1	IKKRVGTHI	-
17	ISRFLQIASEQIFSEIS	CXorf21	A0A1L1RS25	2	-	LQIASEQIFS
17	EGTTYKEFLGDKFYTVI		P02789;E1BQC2;A0A1L1RSU6;A0A1D5P4L7;A0A1L1S118	1	YKEFLGDKF	-
17	RDYLHYIRKYNRFEKRH		A0A1L1RW53;Q98TH5	1	HYIRKYNRF	-
17	DLYSKILFKAEPLAFTF	APOB	F1NV02	1	LFKAEPLAF	-
17	RTRRTLRGHLAKIYAmH		A0A1L1RM11;A0A1D5PYJ0;E1BW98;A0A1D5P7Z5;F1NLV4	Neither	-	-
17	VRLLELGALLPLLREPG	CHST7	A0A1D5P3Q1	2	-	LLELGALLPL
17	KPRRSIIFASWSAGDYG		Q90997;F1NTM6;A0A1D5NZ05;A0A1D5PDQ5	Both	FASWSAGDY	FASWSAGDYG
17	YDPKYFHYRVERIFIDD	TPTE	E1BUX1	1	FHYRVERIF	-
17	SDKGFIVINQKGIDPFS	CCT6	Q5ZJ54	1	INQKGIDPF	-
17	VPDHVNmSELIKIIRRR	MAP1LC3B	Q5ZLF8	Neither	-	-
17	TELLIRKLPFQRLVREI		P84229;P84247;A0A1L1RIS6;A0A1I7Q449;A0A1I7Q436;A0A1L1S0L7;A0A1D5PC18	1	IRKLPFQRL	-
17	YNLMIVRLNSKWDLRRL		Q6EE31;A0A1L1RJB4;A0A1D5P2W3;A0A1L1RK58;F1NEF2;A0A1D5PZJ4;A0A1L1RVF6	Neither	-	-
17	PRLIESLSQmLSmGFSD		A0A1L1RN73;A0A1D5PLN4;A0A1L1RPL4;A0A1D5PXQ2	2	-	IESLSQMLSM
17	NTDLFIIGENTLTIPVT		F1N8T2;A0A1D5PHA5	2	-	LFIIGENTLT
17	GSITmQNIGAmSSYLFI		Q5F468;F1NYN4	2	-	MQNIGAMSSY
17	KYFLWVVKFNSLNELVD	GRB2	A3R0S3	Both	KYFLWVVKF	VVKFNSLNEL
17	NVSIGIVGKDmEFTIYD		O42265;A0A1D5NTV4;A0A1L1RYC1;A0A1L1RMC0;A0A1L1RSU8;F1N954	2	-	IGIVGKDMEF
17	SPSVLEILDTAGTEQFA		F1P231;A0A1L1S0P8;A0A1D5P278;E1BQI2;A0A1D5PR96	2	-	LDTAGTEQFA
17	ImIDRLEKASSSQLVTL	EPC2	E1C8I3	2	-	LEKASSSQLV
17	VDPTLFEKRFLKRIRDL	JAK1	F1NMJ9	1	FEKRFLKRI	-
17	SFILLLREVLRPGVLWF		A0A1D5NWV0;A0A1D5PSM7	2	-	LREVLRPGVL
17	STLLKPISEQIQmVQNL	CAP1	A0A1D5Q032	2	-	LKPISEQIQM
17	GLRELKRLKVLRLKSNL		E1BQK4;A0A1D5NV54	1	LKRLKVLRL	-
17	KDSSSRLPVTDPTRPGA	KAT6B	E1BS85	Neither	-	-
17	LAQRLEKHELIEFRRIA		A0A1D5PAU8;A0A1D5PW75;A0A1D5P650;A0A1D5PJH5;A0A1D5PDC1;F1NW23;A0A1D5PVA9	1	LEKHELIEF	-
17	KQEEFWIFSFDEmAKYD	LIPA	F1P3J5	1	IFSFDEMAK	-
17	YDKQLKVLMNGATFFVT		F1NZ07;A0A1D5P9F4	2	-	VLMNGATFFV
17	STFNDLQDLREQILRVK		Q5ZHX1;A0A1D5P3H9;F1NSA8	2	-	LQDLREQILR
17	IEDEKLKKYKTELFmLT	CD83	A0A1L1RYL9	1	LKKYKTELF	-
17	KGLTIIGSVIQGNFLET		A0A1D5PMQ8;A0A1D5P2F9	2	-	LTIIGSVIQG
17	VALLEELSmVKTRYKTL		E1BWA7;A0A1D5P2Z4	2	-	VALLEELSMV
17	RENYIHRIGRGGRFGRK		Q8JFP1;A0A1D5PVM5;A0A1D5P2Y8;A0A1L1RUX2	2	-	IHRIGRGGRF
17	DNKITANVFRLLLERRH	MAN2A1	F1NKR1	Neither	-	-
17	RDmILQFIGRESSLILA		A0A1D5PI72;A0A1D5PP94;A0A1D5PDR7	2	-	LQFIGRESSL
17	KQEEFWIFSFDEMAKYD	LIPA	F1P3J5	1	IFSFDEMAK	-
17	GGLGLLGLYINERNVAL		A0A1D5P2S9;F1P1X4	2	-	LGLLGLYINE
17	HAQLAPLSTLHYLKKLH		Q5F479;A0A1D5NTH7;A0A1D5P0V0	2	-	LAPLSTLHYL
17	LYAVQEIQAEENLFRII	MCM8	I0IUP3	2	-	VQEIQAEENL
17	EGDLTKDNLLNFIKSNQ		P09102;A0A1L1RKM2;A0A1D5PV06	2	-	LTKDNLLNFI
17	YVRDLVQRRIPGIYVLS	PPT1	F1NYK1	1	VQRRIPGIY	-
17	LVPDDTRVMVDLLKLAV	HERC2	E1BW48	1	LVPDDTRVM	-
17	IKKEmILAKRFFFIVFT	RXFP1	F1NY48	1	AKRFFFIVF	-
17	ALLVYDIAKHLTYENVE		Q5ZJN2;F7AU58	1	YDIAKHLTY	-
17	KQEYLEmQRQLAIQRLQ	HGS	E1C396	Both	LEMQRQLAI	LEMQRQLAIQ
17	AASIPSAGLVTmLLILT		A0A1D5PXT2;A0A1D5PE73;Q5ZJ18	2	-	IPSAGLVTML
17	GIEQLKDVTILAATNRP		F1NLN4;A0A1L1RZQ8	2	-	IEQLKDVTIL
17	QACNFGLRHITILKLLG		Q8AXP2;F1NTI1	2	-	LRHITILKLL
17	VASSSPKLDYSKVIESW	NCAPD3	F1NS98	Both	ASSSPKLDY	VASSSPKLDY
17	DHVTNLRKmGAPKYGmA	FTH	P08267	2	-	LRKMGAPKYG
17	TQPTFFLYRSGVYDDPR	CTSS	H9KYW5	1	LYRSGVYDD	-
17	KGDRGDVGEKGPEGAPG	COL2A1	P02460	Neither	-	-
17	REDYLYRQELARFKQEG	POR	F1P2T2	1	LYRQELARF	-
17	HHTIGGSRRAAWRRRNT		P51417;A0A1L1RV45;A0A1L1RWD5;F1NQG5	Neither	-	-
17	KIRKIGEAEAFVIEAIG		A0A1D5PCD1;A0A1L1RV80;Q5ZHQ3	2	-	IRKIGEAEAF
17	EKARIAQSLGAKmLLIA		A0A1D5NUM0;A0A1D5PMK3;A0A1D5PUN9	2	-	AQSLGAKMLL
18	QIESLSLNGVPNIFLSTK	MDV096	Q77MP7	2	-	LSLNGVPNIF
18	IESLSLNGVPNIFLSTKA	MDV096	Q77MP7	2	-	LSLNGVPNIF
18	SSEVLTSIGKPAQFIFAL	MDV056	Q9E6M9	2	-	LTSIGKPAQF
18	SGQISKLTKTSQTLKLES		F1NYL5;Q6J613	2	-	LTKTSQTLKL
18	LENKLHVFENIVAVLNKE	TRAF1	F1NLM1	1	LHVFENIVA	-
18	AGGASILATAANLLRHYP		A0A1D5PGR8;A0A1D5P204;A0A1D5PM66	Neither	-	-
18	NPLFYLLNGELEYQLRYK	IL21R	F1P495	2	-	YLLNGELEYQ
18	WEKNLRLVMLHNLEHSLG	CTSS	H9KYW5	2	-	LVMLHNLEHS
18	YPEEISSMVLTKMKEIAE		O73885;F1NWP3;A0A1D5PFJ6	1	ISSMVLTKM	-
18	IPVEISLLQNLQHFHITG	LRRC8D	E1BYZ5	2	-	ISLLQNLQHF
18	GEKLKVIEELGEWWKARS	RCJMB04_2j8	Q5ZMB9	2	-	IEELGEWWKA
18	DRDDVALKNFAKYFLHQS	FTH	P08267	1	LKNFAKYFL	-
18	VQSLDKNGVDLLMKYIYK		A0A1D5PXN9;Q5ZMV5	2	-	LDKNGVDLLM
18	YPEEISSmVLTKMKEIAE		O73885;F1NWP3;A0A1D5PFJ6	1	ISSMVLTKM	-
18	KDGALHmIGSLAEILLKK	IPO7	F1NBA8	2	-	LHMIGSLAEI
18	SDLSILRLASPLHFVNTH	FAM134A	A0A1D5PQL9	2	-	LRLASPLHFV
18	QSGQISKLTKTSQTLKLE		F1NYL5;Q6J613	2	-	LTKTSQTLKL
18	APFLVALSTFAVYVKVNK		Q5F364;A0A1D5PAT0;A0A1D5PAC0;F1P204;A0A1D5P0M3	Both	LSTFAVYVK	LVALSTFAVY
18	KDGALHMIGSLAEILLKK	IPO7	F1NBA8	2	-	LHMIGSLAEI
18	GPPEVLDILSQLLKVKRE		A0A1D5PTR8;A0A1D5PYC5;E1C470;A0A1D5NYD0;A0A1D5P2Q0	2	-	LDILSQLLKV
18	DAVLKILQELQKLTASQQ	APOB	F1NV02	2	-	LKILQELQKL
18	ELENKLHVFENIVAVLNK	TRAF1	F1NLM1	1	LHVFENIVA	-
18	VmEmAELGPLNKFLQKNR		F1N9Y5;A0A0A0MQ53	2	-	MAELGPLNKF
18	DGKALERFLQDYFDGNLK	PDIA3	Q8JG64	1	LERFLQDYF	-
18	VPQILQLSDLWKLTLQKR	KIAA2013	F1NMF5	2	-	ILQLSDLWKL
18	LPFDLSIFKSLHQIEINH	NISCH	A0A1D5PQA3	1	LSIFKSLHQ	-
18	VMEMAELGPLNKFLQKNR		F1N9Y5;A0A0A0MQ53	2	-	MAELGPLNKF
18	FPEEISSMVLTKMKEIAE		P08106;Q7SX63	1	ISSMVLTKM	-
18	FPADISSIGTGAILKKLP	CAPN14	F1NGQ0	Both	IGTGAILKK	ISSIGTGAIL
18	YSKILFKAEPLAFTFSHD	APOB	F1NV02	1	LFKAEPLAF	-
18	LANVIRYFPTQALNFAFK		A0A1D5PVD9;A0A1D5PCU1;A0A1L1RV81;F1NJ10;A0A1D5PU22;A0A1L1RQL5;Q5ZMJ6;Q5ZLG7	1	IRYFPTQAL	-
18	GDAVLKILQELQKLTASQ	APOB	F1NV02	2	-	LKILQELQKL
18	LAQDVISTIGQAFELRFK		E1C4D4;A0A1D5NYP8;A0A1D5PTU1	Both	IGQAFELRF	ISTIGQAFEL
18	SREmLQQSKILKVIRKNL		P11501;A0A1L1RND0;A0A1D5P5R0;A0A1D5PUL6;Q04619;A0A1D5PHC5;F1NC33;A0A1L1RL18	1	LQQSKILKV	-
18	LENSIKLLAVQELLDREA	EEPD1	A0A1D5NVM3	2	-	IKLLAVQELL
18	AGTVLYETELLHFAEDVK		A0A1D5P4E9;F1NG00	1	LYETELLHF	-
18	RSAQILSSALSEMQKFYG	MMP15	A0A1D5PR25	Neither	-	-
18	LSDYNIQKESTLHLVLRL		P0CG62;A0A1L1RWB4;P79781;A0A1D5PHP6;A0A1L1RYF6;A0A1D5P6T4;A0A1L1RVM5;A0A1L1RTJ9;A0A1L1RJ93;A0A1D5P546;A0A1D5NVA7	2	-	IQKESTLHLV
18	KVSEIQKLDGQVKELVLK		A0A1L1RQK1;A0A1L1RXM7;A0A1L1RTY4;E1C0F1;A0A1L1RVS4	2	-	IQKLDGQVKE
18	IPPKIFKLPHVQFLELKR	LRIG2	F1NI53	1	IFKLPHVQF	-
18	APEEISAmVLTKMKETAE		Q90593;A0A1D5PG73	1	ISAMVLTKM	-
18	VPQLALEKVPNLKFLDLN	Lrrn1	A4ZZA2	1	LEKVPNLKF	-
18	IVTDRIENVDQLGFFIYR		O42204;A0A1L1RIU5;F1NM17	2	-	IENVDQLGFF
18	SPEALDFLDKLLRYDHQS		P21868;A0A1L1RPS2	2	-	LDFLDKLLRY
18	FDRDDVALKNFAKYFLHQ	FTH	P08267	1	LKNFAKYFL	-
18	RIKAIVGSQQSQYVETDE	IFNGR1	F1P571	1	IVGSQQSQY	-
18	APEEISAMVLTKMKETAE		Q90593;A0A1D5PG73	1	ISAMVLTKM	-
18	FPGGFISFVFVKKDPTYY	LAMP3	E1BU34	1	FVKKDPTYY	-
18	VQKVLEAASLFQFLRmVD		F1P3D7;F1P3E0	Both	LEAASLFQF	LEAASLFQFL
18	TLSDYNIQKESTLHLVLR		P0CG62;A0A1L1RWB4;P79781;A0A1D5PHP6;A0A1L1RYF6;A0A1D5P6T4;A0A1L1RVM5;A0A1L1RTJ9;A0A1L1RJ93;A0A1D5P546;A0A1D5NVA7	2	-	IQKESTLHLV
18	RSREVWLFEQVDLIQQLK	NCOA4	Q5ZMB1	Both	VWLFEQVDL	FEQVDLIQQL
18	NASLIGIGYTLALRPGVK		A0A1L1RQZ3;A0A1D5P9J9;A0A1L1RR38;A0A1L1RKA6;A0A1D5Q021	Both	IGIGYTLAL	LIGIGYTLAL
18	FIRHIELLGYEKRFFPSQ	NCF1C	F1NW14	2	-	IELLGYEKRF
18	LPSEGILYYVAIRQQHFT	LAMP3	E1BU34	1	YVAIRQQHF	-
18	SSHKTFKIKRFLAKKQKQ	RPL39	Q98TF5	1	HKTFKIKRF	-
18	GGASILATAANLLRHYPT		A0A1D5PGR8;A0A1D5P204;A0A1D5PM66	Neither	-	-
18	SNNKLESLPAAVFSLQKL	LRRC8D	E1BYZ5	2	-	LESLPAAVFS
18	DGINIAKIGLHDLRFKIT		Q5F364;A0A1D5PAT0;A0A1D5PAC0;F1P204;A0A1D5P0M3	2	-	IAKIGLHDLR
18	DVRKLAFSVPEKIQLLRI		Q9DGB6;A0A1L1RSV4;F1NUH0	1	LAFSVPEKI	-
18	IRVGFVTYNKVLHFYNVK	SEC24C	E1BUD8	1	VTYNKVLHF	-
18	KSVTLHPFVFQFLQRIDN	PARP14	E1BQC5	1	LHPFVFQFL	-
18	VPSFLKNADIAYWIGLQK	chB1	Q90WF6	1	IAYWIGLQK	-
18	KHSRLLVQGESELWVLPH		F1NUD4;A0A1L1RYW3	2	-	LLVQGESELW
18	VmEMAELGPLNKFLQKNR		F1N9Y5;A0A0A0MQ53	2	-	MAELGPLNKF
18	FDAQLFHTIGVEFLNKDL	RAB9A	Q5ZMI5	Neither	-	-
18	DPKALDLLDKMLTFNPHK		Q8UWG6	2	-	LDLLDKMLTF
18	KDRVLIILAQDGLLVPHK	SERHL	F1NJK4	2	-	LIILAQDGLL
18	LDSNLYRIGQSKVFFRAG	MYH9	P14105	Both	YRIGQSKVF	LYRIGQSKVF
18	KHSHLLVQGESELWVLPR	CD72AGL	E1BT58	2	-	LLVQGESELW
18	QDQEITKAVILNLEKLIK	APOB	F1NV02	2	-	AVILNLEKLI
18	TESYISTIGVDFKIRTIE	RAB1B	A0A1D5PE33	2	-	ISTIGVDFKI
18	DRKILNIFGAIQGFEEPD		Q90997;F1NTM6;A0A1D5NZ05;A0A1D5PDQ5	2	-	LNIFGAIQGF
18	ATNNISATPTFLFFRNKV		A0A1D5P763;A0A1D5NUH1	1	ISATPTFLF	-
18	ASLSVQKAAIQAFRKMTI	APOB	F1NV02	1	VQKAAIQAF	-
18	NPAVIHPSAIAELIRELG		F1NJ24	1	IHPSAIAEL	-
18	VPAGNVLGIGGLQDFVLK	EFL1	F1NZK8	Both	LGIGGLQDF	VLGIGGLQDF
18	IAQVLRQLGQQLVSQLLH		A0A1D5PDV1	2	-	LRQLGQQLVS
18	DPNTFLFDHLLALKPVKF		Q5ZJ64;A0A1L1RPR0;A0A1D5PY93;A0A1D5PTV6;A0A1D5PXW2	1	LLALKPVKF	-
18	LTFVSKLDNSFSFDKFHK	APOB	F1NV02	2	-	VSKLDNSFSF
18	EGRIILPSYDMEYRIVFE		A0A1D5NWW0;A0A1D5NXL0;E1BZ39;A0A1D5PPE9	1	ILPSYDMEY	-
18	ISKGQVLGRMLPMQRVFP		P08940;F1NEF7;A0A1D5NXQ1	2	-	GQVLGRMLPM
18	RPTNSIMFTKLNPFTLGA		F1NIJ6;A0A1L1RR26;A0A1D5PRS4;A0A1L1RPE8	1	IMFTKLNPF	-
18	YPEEISSmVLTKmKEIAE		O73885;F1NWP3;A0A1D5PFJ6	1	ISSMVLTKM	-
18	DGEKLVKSALEAFGRIDI		A0A1D5NWL9;O42484	1	LVKSALEAF	-
18	SDYNIQKESTLHLVLRLR		P0CG62;A0A1L1RWB4;P79781;A0A1D5PHP6;A0A1L1RYF6;A0A1D5P6T4;A0A1L1RVM5;A0A1L1RTJ9;A0A1L1RJ93;A0A1D5P546;A0A1D5NVA7	2	-	IQKESTLHLV
18	SDVNLKHENILQFLTAEE		Q90999;A0A1I7Q417	Both	LKHENILQF	LKHENILQFL
18	EGRIILPSYDmEYRIVFE		A0A1D5NWW0;A0A1D5NXL0;E1BZ39;A0A1D5PPE9	1	ILPSYDMEY	-
18	DIQQLSQITPKVAVFYRA		A0A1D5P5I2	2	-	IQQLSQITPK
18	FPEEISSmVLTKMKEIAE		P08106;Q7SX63	1	ISSMVLTKM	-
18	GAKELWFFLQSELKKLKN		A0A1D5PAI8;A0A1L1RZ28;A0A1D5P8K1	1	LWFFLQSEL	-
18	AVQSLDKNGVDLLMKYIY		A0A1D5PXN9;Q5ZMV5	2	-	LDKNGVDLLM
18	EEIVEKQGDVIEYLQRHN	TMEM192	F1P5A2	2	-	VEKQGDVIEY
18	VRNKLYYFNQEILYRQFS	TLR1A	F6SU23	1	LYYFNQEIL	-
18	EDLHMQLTHLLQINKRLQ	MOSPD2	F1NHN4	2	-	LHMQLTHLLQ
18	ALPALLDSDEERMITHFE	TMEM87B	F1NI39	2	-	LLDSDEERMI
18	KTLQKLSENLQQLVLYIK	APOB	P11682	2	-	LQKLSENLQQ
18	VPDHVNMSELIKIIRRRL	MAP1LC3B	Q5ZLF8	Neither	-	-
18	EKYEISSVPTFLFFKNSQ		F1NNP6;A0A1D5NW30	1	ISSVPTFLF	-
18	VLEYVDLGDLKQFLRISK		Q91048;F1NLV8;A0A1D5PET5	2	-	YVDLGDLKQF
18	SITmQNIGAMSSYLFIVK		Q5F468;F1NYN4	2	-	MQNIGAMSSY
18	DEDGLDLLSKMLIYDPAK		P13863;F1NBD7	2	-	LDLLSKMLIY
18	LPKLHIIKIAAKKYRDFE	CLIC2	Q5ZKI1	1	IIKIAAKKY	-
18	GEQFVKKIGGVFAFKIKD		Q07598;A0A1L1RR82;F1NSS4	Both	KKIGGVFAF	VKKIGGVFAF
18	VTIYYVYQQSGQISKLTK		F1NYL5;Q6J613	Both	YQQSGQISK	YQQSGQISKL
18	IDEAIYYFKANVFFKNYE	ARPC3	E1C8Y3	1	IYYFKANVF	-
18	RSEVDLLDIRAEYKRmYG	ANXA11	A0A1D5PN32	2	-	VDLLDIRAEY
18	SKDELSSWIQQSFKHYVT	RCN2	A0A1D5P5X1	1	LSSWIQQSF	-
18	SITmQNIGAmSSYLFIVK		Q5F468;F1NYN4	2	-	MQNIGAMSSY
18	VQKVLEAASLFQFLRMVD		F1P3D7;F1P3E0	Both	LEAASLFQF	LEAASLFQFL
18	GDAGLRLLSEHLTmLQVL	CMIP	A0A1D5PGH8	2	-	LRLLSEHLTM
18	GSILASLSTFQQMWISKQ		F1P476;P60706;P68034;Q5ZMQ2;P53478;P08023;A0A1L1RTU4;A0A1L1RY56;A0A1L1RRL2;A0A1L1RUQ9;A0A1L1RJ52;A0A1L1RRH8;A0A1D5P5D1;A0A1D5P630;A0A1L1RVP5;A0A1L1RSN4;A0A1L1RYI0;A0A1D5P681;A0A1L1RN10;A0A1D5PSY6;A0A1L1RRX5	2	-	LASLSTFQQM
18	ILSQIEKLSNSEQKWWLK	LY75	F1NC84	2	-	IEKLSNSEQK
18	ADRILEVGFEEEMKQIIK		A0A1L1RUP8;F1NEQ3	2	-	ILEVGFEEEM
18	APAVVHIELFRKLPYSKR	HTRA1	A0A1D5PSR5	1	IELFRKLPY	-
18	RSEIDMLDIREVFRTKYD		P51901;E1BWX1;A0A1D5PY67;Q6B344	2	-	IDMLDIREVF
18	RSAIIFSIKPLHFHIFAE		Q5ZKI6;A0A1D5P302;F1P5A1	1	IFSIKPLHF	-
18	EPGNIENNGVLSFIKHVL		Q5ZJ08;A0A1D5PCG1;F1NJU7	2	-	IENNGVLSFI
18	VSAILLRLGDELEYIRPN	BOK	Q9I8I2	2	-	LLRLGDELEY
18	IEDAFEVLGEIQEIVKTG		A0A1L1RUT1;E1C016	2	-	FEVLGEIQEI
18	DLITSLYLLGHDIRISAS	MGAT5	F1NEL5	2	-	LYLLGHDIRI
18	LPVIDPVSGNALYILTHK		A0A1L1RXN3;F1NXL4;F1NXI9;F1NXJ8;Q5ZK07	1	IDPVSGNAL	-
18	DGNKFYLHNHLSFILYYH	TM9SF4	F1NVX7	1	FYLHNHLSF	-
18	VVQNVVLLSDSRLHLFLQ	SNX11	H9L0R3	2	-	LLSDSRLHLF
18	LRNLLEKLNANQQNILKF	TMEM33	E1BW27	2	-	LEKLNANQQN
18	LRLILVSGKTKEFLFSPN		A0A1D5PIB5;Q5ZJ13	1	LVSGKTKEF	-
18	IKKELFKLATTALYFTYT	HMOX2	E1C7J0	2	-	LFKLATTALY
18	SLPVILLDEGLKYLSRNH		Q9YGL9;F1NNV0	2	-	VILLDEGLKY
18	GHQQLYWSHPRKFGQGSR	RPS29	E1C3G8	1	LYWSHPRKF	-
18	SAILLRLGDELEYIRPNV	BOK	Q9I8I2	2	-	LLRLGDELEY
18	DAGLRLLSEHLTmLQVLN	CMIP	A0A1D5PGH8	2	-	LRLLSEHLTM
18	IPPSIAQLTSLKELWLYH		E1BQK4;A0A1D5NV54	2	-	LTSLKELWLY
18	RHDGRFVFFKGNRYWLFR	MMP15	A0A1D5PR25	1	FVFFKGNRY	-
18	SPYEVRGFPTIYFAPAGK	PDIA3	Q8JG64	1	VRGFPTIYF	-
18	RPTNSImFTKLNPFTLGA		F1NIJ6;A0A1L1RR26;A0A1D5PRS4;A0A1L1RPE8	1	IMFTKLNPF	-
18	KPLLSFISPSIPITFLRN		F6RHH1;Q5ZLF7	1	ISPSIPITF	-
18	ESYISTIGVDFKIRTIEL	RAB1B	A0A1D5PE33	2	-	ISTIGVDFKI
18	APEEISAmVLTKmKETAE		Q90593;A0A1D5PG73	1	ISAMVLTKM	-
18	SQKTLQKLSENLQQLVLY	APOB	P11682	2	-	LQKLSENLQQ
18	SLRELRHLKILHVKSNLT	LRRC8D	E1BYZ5	2	-	LRELRHLKIL
18	LPPLVFAAYQLAFRYKEN		A0A1L1RWX8;F1NVF0	1	VFAAYQLAF	-
18	ASPHLLPLTDLELRFQYR	IRF5	A0A1D5PAU6	2	-	LTDLELRFQY
18	IQRILNQLGTPQDTHELR		A0A1L1RJZ0;A0A1L1RPK8;Q5ZMP2	2	-	LNQLGTPQDT
18	DRQHTLKHFEHVRmVDPK		F1P0B2;A0A1L1RZU6;E1C440	1	LKHFEHVRM	-
18	ADDEVFKYLAKAYASHHP		E1BYS4;A0A1D5NT28	Neither	-	-
18	STSLQNIGAmLSYLFIVK	SLC38A1	F1NYN5	2	-	LQNIGAMLSY
18	VAAHLQLLGESLSLIGHR		A0A1L1RLZ4	2	-	LQLLGESLSL
18	IFVFGFRTHFGGGKTTGF		A0A1L1RT65;F1NF89;A0A1D5P4V9;A0A1D5PGS1	1	FVFGFRTHF	-
18	TKDIILPFRVIPLVREVG		Q5ZMP6;A0A1L1RR84	1	ILPFRVIPL	-
18	DAGLRLLSEHLTMLQVLN	CMIP	A0A1D5PGH8	2	-	LRLLSEHLTM
18	VPNTKIQmSYSVKWKKSD	TM9SF3	F1NRG5	1	IQMSYSVKW	-
18	GSILASLSTFQQmWISKQ		F1P476;P60706;P68034;Q5ZMQ2;P53478;P08023;A0A1L1RTU4;A0A1L1RY56;A0A1L1RRL2;A0A1L1RUQ9;A0A1L1RJ52;A0A1L1RRH8;A0A1D5P5D1;A0A1D5P630;A0A1L1RVP5;A0A1L1RSN4;A0A1L1RYI0;A0A1D5P681;A0A1L1RN10;A0A1D5PSY6;A0A1L1RRX5	2	-	LASLSTFQQM
18	NGITLDLLNQRLYWVDSK		Q98931;F1NS31	2	-	LDLLNQRLYW
18	ADFSVRALSDLQFVKITR	CNNM4	A0A1D5P3M6	2	-	VRALSDLQFV
18	ENRRLWYAPNQVFKIDEK	JAK1	F1NMJ9	1	LWYAPNQVF	-
18	LPYNVLGLGRSANFLDHL		F1NWE2;A0A1D5P3X1;A0A1D5P9S9	2	-	VLGLGRSANF
18	YDIPEIRRFDPVPAQYVR		A0A1D5NWW0;A0A1D5NXL0;E1BZ39;A0A1D5PPE9	1	IRRFDPVPA	-
18	DVRLLELGALLPLLREPG	CHST7	A0A1D5P3Q1	2	-	LLELGALLPL
18	VNSLDRNGIDLLMKYIYK	ARPC5L	F1P1S6	2	-	LDRNGIDLLM
18	IVAVLQSIGAAGLSFVAK	IFI27L2	F1NUP8	2	-	LQSIGAAGLS
18	ASLSVQKAAIQAFRKmTI	APOB	F1NV02	1	VQKAAIQAF	-
18	ASAFTMLGYLNDYLELKR		E1C576;A0A1D5PRU7	2	-	FTMLGYLNDY
18	ADAIYNMIGYPKFILDSK	ECE-1	Q9DGN6	Both	IYNMIGYPK	YNMIGYPKFI
18	AIRVITPSFVDIFISKSA		P01875	1	ITPSFVDIF	-
18	VSVVILLLDFKNDVVKVQ		A0A1L1RL54;A0A1L1S035;F1NWD9	Neither	-	-
18	KGEKLKVIEELGEWWKAR	RCJMB04_2j8	Q5ZMB9	2	-	IEELGEWWKA
18	IIQFLVQFPEQHWLPREK	DNAJA4	A0A1D5NYA8	1	LVQFPEQHW	-
18	YYTIENLDPSSHYVITLK		Q90610;F1NW32;A0A1D5PBD3	2	-	IENLDPSSHY
18	DLYAVKVFNSISFLRPVD	TBK1	E1C581	1	VKVFNSISF	-
18	SSEGISLFPELRIISTIT		A0A1D5NU56;F6T168;E1BYQ5	1	ISLFPELRI	-
18	ATNSFWPTAAGTWQRIPK	EVI2A	A0A1D5NZ80	1	FWPTAAGTW	-
18	FDDmLHILNPEELHVIEE		F1NEY5;A0A1D5PS99	2	-	LHILNPEELH
18	LQEYIEAVSFQYFIKTRS		A0A1L1RXJ7;A0A1D5PPF7;A0A1D5P917	1	IEAVSFQYF	-
18	GGSILASLSTFQQmWISK		F1P476;P60706;P68034;Q5ZMQ2;P63270;P53478;P08023;A0A1L1RTU4;A0A1L1RY56;A0A1L1RRL2;A0A1D5NV17;A0A1L1RUQ9;A0A1L1RJ52;A0A1L1RRH8;A0A1D5P5D1;A0A1D5P630;A0A1L1RVP5;A0A1L1RSN4;A0A1L1RYI0;A0A1D5P681;A0A1L1RN10;A0A1D5PSY6;A0A1L1RRX5	2	-	LASLSTFQQM
18	VPmELWKFTPLVLKATAG		E1BQJ8;A0A1L1RPW8;A0A1D5PYC1	1	LWKFTPLVL	-
18	LSLLSDIGSGIQYLHENR		Q5ZJB4;F1NLD4;A0A1D5PFM2	2	-	LSDIGSGIQY
18	LRSRLESLGTPGTWNHIT		P00504;F1NTM7	2	-	LESLGTPGTW
18	GGSRPSSGTRYITSSTRY		P09654;F1NJ08	Neither	-	-
18	AFDAILSGPVAEYINISK	CAP1	A0A1D5Q032	1	ILSGPVAEY	-
18	EQFVKKIGGVFAFKIKDG		Q07598;A0A1L1RR82;F1NSS4	Both	KKIGGVFAF	VKKIGGVFAF
18	LAYQLSKIGALLAISARR	DHRS7	E1BV75	2	-	LSKIGALLAI
18	VVFLKQLGTGLLLVTGPL		A0A1L1RT36;A0A1L1RXI6;F6UD95;Q8UWG7	2	-	LKQLGTGLLL
18	KNRVLQIIPYEFNRVIIP		A0A1L1RKZ6;F1NPE8;A0A1L1RRB0	1	VLQIIPYEF	-
18	KNTIIEASIQLPASLFTQ	ADGRA3	A0A1D5P2V0	Both	IEASIQLPA	IIEASIQLPA
18	INDLLDQLGQLETVDLNK	LAMC1	F1NI05	2	-	LDQLGQLETV
18	ADFGITGFPTLKFFRAFS	QSOX1	Q8JGM4	1	ITGFPTLKF	-
18	LHKGLVAFGLALQLLRGR		A0A1D5PNM3	2	-	LVAFGLALQL
18	DGGQVFEAGLAPYKLKPI		E1BQC2;A0A1D5P4L7	Neither	-	-
18	LPKEISTTGFTVPFIGFS	APOB	F1NV02	Both	STTGFTVPF	ISTTGFTVPF
18	SITMQNIGAMSSYLFIVK		Q5F468;F1NYN4	2	-	MQNIGAMSSY
18	NTIGTLNMLGLAKRVGAR	UXS1	E1BV28	2	-	LNMLGLAKRV
18	IYGDLEYMNEQKLNRYPS	TMEM59	Q5ZLJ8	1	LEYMNEQKL	-
18	EAIERLKALGFPESLVIQ	RAD23A	A0A1D5P2K1	2	-	LKALGFPESL
18	EAFRLYQHAVQYLIHVVK		A0A1D5P8V8;Q5ZMI9	1	LYQHAVQYL	-
18	VGNALVLVILERFKRSRT	CXCR5	G4U4M4	Neither	-	-
18	SDVLDTLGRPGYYTLFAP		F1N8W3;F1P4N9	2	-	LDTLGRPGYY
18	ImFHLEYLGLSAmMIRRS	TLR1A	F6SU23	2	-	LEYLGLSAMM
18	DDNTIRVLGRASLLSYHQ		A0A1D5PG00	2	-	IRVLGRASLL
18	IHEEFRNFLDKVWNDEHY		Q90997;F1NTM6;A0A1D5NZ05;A0A1D5PDQ5	1	FRNFLDKVW	-
18	DNAKRILNLTQLSFHQIR		A0A1D5PK82;A0A1D5PTI3	Neither	-	-
18	AGRLLAALGSVAALTLLR	PDE3B	F1NFJ5	2	-	LAALGSVAAL
18	ELTRRAGGLYSRTSRPKP		A0A1L1RK36;F1NWG2	1	LYSRTSRPK	-
18	FSRLLDTIGISQPLWKEL		E1BTX8	2	-	LDTIGISQPL
18	YVYQQSGQISKLTKTSQT		F1NYL5;Q6J613	2	-	YQQSGQISKL
18	LITSLYLLGHDIRISASL	MGAT5	F1NEL5	2	-	LYLLGHDIRI
18	GPEIELIAIATGGRIVPR		A0A1L1RZE8;Q5F411	2	-	IELIAIATGG
18	VRRLIGLDAELSYVRNDV	RYK	F1NYV9	2	-	LIGLDAELSY
18	LGALASLGNLNIPYKIEA	NOTCH1	F1NZ70	2	-	LASLGNLNIP
18	APSYLEIFGRTMQLNLTR		A0A1D5PSB4	2	-	LEIFGRTMQL
18	RAFLRILGEELGYmKLSD	APOB	F1NV02	2	-	LRILGEELGY
18	ADIPALFLLGRDGYMIRR	PRADC1	F1NZN0	2	-	LFLLGRDGYM
18	DPLPLQVDYELRFKYSPR	ABCA3	A0A1D5P0F9	1	LQVDYELRF	-
18	YDNKLVKVPQLALEKVPN	Lrrn1	A4ZZA2	1	LVKVPQLAL	-
18	ENLQVHTFNLWVQPFLVK	LAMP2	Q90617	Neither	-	-
18	ELAKVTQFKTMEFARYIE		F1NWZ4;E1C9G1	1	VTQFKTMEF	-
18	SLRPLDIEFMKRLSKVVN	SEPTIN9	Q5F3T2	2	-	LRPLDIEFMK
18	DSDRLLALSTDNGLWVSK	SORT1	A0A1D5PNT8	2	-	LLALSTDNGL
18	GITLDLLNQRLYWVDSKL		Q98931;F1NS31	2	-	LDLLNQRLYW
18	HRISLERIDTLGIYGKVQ		A0A1D5PM55;Q5ZJS8;Q5I9D4	2	-	LERIDTLGIY
18	ASHVKISASPLLYmLLGS		Q90997;F1NTM6;A0A1D5NZ05;A0A1D5PDQ5	1	ISASPLLYM	-
18	VDRYLAIVYAIHTYRKRR	CXCR5	G4U4M4	1	VYAIHTYRK	-
18	APLLLAVLAHTSGSLVQA		P04210;R9PXM5	2	-	LAVLAHTSGS
18	LDGGQVFEAGLAPYKLKP		E1BQC2;A0A1D5P4L7	Neither	-	-
18	APYKLKPIAAEVYEHTEG		P02789;E1BQC2;A0A1D5P4L7	1	LKPIAAEVY	-
18	STLLKPISEQIQMVQNLR	CAP1	A0A1D5Q032	2	-	LKPISEQIQM
18	YVDKRLEELGAQRIFELG		A0A1D5P254;F1P2T2	2	-	LEELGAQRIF
18	WEKNLRLVmLHNLEHSLG	CTSS	H9KYW5	2	-	LVMLHNLEHS
18	RVRNKLYYFNQEILYRQF	TLR1A	F6SU23	1	LYYFNQEIL	-
18	DSERIQMLEQQVLVYKDD		A0A1D5NW22;F1ND53	Both	IQMLEQQVL	IQMLEQQVLV
18	QIGGFVKEFTNIAFLTVK		F1NIN2;A0A1D5PBE6;A0A1L1RXB2;A0A1D5PV01	1	VKEFTNIAF	-
18	AGQERYHSLAPmYYRGAQ		Q5ZHW4;Q98932;A0A1D5PUC1;A0A1D5PKU6;A0A1D5NVA3;Q5ZIP7	Neither	-	-
18	SmPFIEAFRQFQFKARRE		A0A1D5PSR2;A0A1D5PBN4;A0A1L1RSU2	1	IEAFRQFQF	-
18	TPEERHLSKmQNHGYENP		A0A1D5PLD7;F1P0A9;A0A1D5PGC7;F1P0A7	2	-	LSKMQNHGYE
18	ANLGLIEEISGYLKIRRS	INSR	A0A1D5P6T3	2	-	IEEISGYLKI
18	ISKGQVLGRmLPMQRVFP		P08940;F1NEF7;A0A1D5NXQ1	2	-	GQVLGRMLPM
18	GDAGLRLLSEHLTMLQVL	CMIP	A0A1D5PGH8	2	-	LRLLSEHLTM
18	LDPNLYRIGQSKIFFRAG		A0A1D5NW83;Q789A4;Q02015;Q789A6	Both	YRIGQSKIF	LYRIGQSKIF
18	EPMKSVQKIGAALFFLSG	SLC38A2	Q5F468	2	-	VQKIGAALFF
18	RKDVLDQAGGLIAFAQYI	UGCG	E1C7A5	2	-	LDQAGGLIAF
18	SREMLQQSKILKVIRKNL		P11501;A0A1L1RND0;A0A1D5P5R0;A0A1D5PUL6;Q04619;A0A1D5PHC5;F1NC33;A0A1L1RL18	1	LQQSKILKV	-
18	ISLERIDTLGIYGKVQIK		A0A1D5PM55;Q5ZJS8;Q5I9D4	2	-	LERIDTLGIY
18	DHLKGQILRTDNISFTLK	JAK1	F1NMJ9	1	ILRTDNISF	-
18	NVNVFKFIIPQIVKYSPN		P00337;A0A1D5NZ01;A0A1L1RVY8;A0A1L1RS03;A0A1D5P9N7	1	FIIPQIVKY	-
18	DVRSFLRTLGTLLHTNLR	NOTCH2	F1P236	2	-	LRTLGTLLHT
18	NPIIYAFIGVKFRNDFFR	CXCR5	G4U4M4	1	IYAFIGVKF	-
18	EVKGDIFSFPSVDYEKYY		A0A1D5PKP8;F1NWP6	1	IFSFPSVDY	-
18	IRRRLQLNPTQAFFLLVN	MAP1LC3A	A0A1D5PFR7	2	-	LQLNPTQAFF
18	VPRTEWIAAKADQQYWDG		P15979	1	IAAKADQQY	-
18	RPGEFVVAIGSPFSLQNT	HTRA1	A0A1D5PSR5	Both	FVVAIGSPF	VVAIGSPFSL
18	VPSPYEVRGFPTIYFAPA	PDIA3	Q8JG64	1	VRGFPTIYF	-
18	ISKGQVLGRmLPmQRVFP		P08940;F1NEF7;A0A1D5NXQ1	2	-	GQVLGRMLPM
18	HSNLVQLLGVIVEEKSGL		P41239;A0A1D5PXS9	2	-	VQLLGVIVEE
18	GTLLVNAGAVLNFRLRRR	SMIM7	A0A1D5PDZ8	Both	VNAGAVLNF	LVNAGAVLNF
18	DSERIQmLEQQVLVYKDD		A0A1D5NW22;F1ND53	Both	IQMLEQQVL	IQMLEQQVLV
18	TTSNVLIIGELLKQADLY	CCT6	Q5ZJ54	2	-	VLIIGELLKQ
18	NTVLLRHENILGFIASDm		Q90ZK6;A0A1D5P5U4;A0A1D5P2D8;A0A1D5P4Q3	2	-	LRHENILGFI
18	QPKKELIINEILVmKELK		A0A1D5P006;E1BS97;A0A1D5PHL4	1	LIINEILVM	-
18	TLRDLLVVPMQRVLKYHL	VAV3	Q8UUX6	1	VPMQRVLKY	-
18	KVRLLVKFPELNYQLKIK		Q6DV79;A0A1D5NV21	1	LVKFPELNY	-
18	DAARLVMLYALHYERHSS		H9L0C0;H9L0B9;A0A1D5PWL5;A0A1L1RZW8;A0A1D5PMH0	2	-	LVMLYALHYE
18	AEAEKIRKIGEAEAFVIE		A0A1D5PCD1;A0A1L1RV80;Q5ZHQ3	2	-	IRKIGEAEAF
18	DLYSKILFKAEPLAFTFS	APOB	F1NV02	1	LFKAEPLAF	-
18	LPDLLSMIHIERFTPVPA		A0A1D5NZJ6	1	LSMIHIERF	-
18	STLLKPISEQIQmVQNLR	CAP1	A0A1D5Q032	2	-	LKPISEQIQM
18	ANVIRQLGSLSKFAEDIF	WASF2	H9L0D7	2	-	IRQLGSLSKF
18	SPPELLSSLSSPLVIKEL	ABCA3	A0A1D5P0F9	2	-	LSSLSSPLVI
18	LNPFLYAFIGVKFRNDLF	CCR7	E3VW39	1	LYAFIGVKF	-
18	SPRTSFSIQGLRPYTEYV		A0A1D5PMY8;Q9W6U9	Both	FSIQGLRPY	IQGLRPYTEY
18	ELDPLSSIKSLTYLSILR		A0A1L1RNQ6;F1NAC8	2	-	LSSIKSLTYL
18	ANGVLVLERPLLIETYVG		A0A1L1RND1;F1P107	2	-	VLVLERPLLI
18	NQVVVAVGRALYYLEIRP		Q805F9;A0A1D5PBI5	2	-	VVAVGRALYY
18	GFLPALEKLPTEEYAKVm		A0A1D5PS13;A0A1L1RSA5	2	-	LEKLPTEEYA
18	IRALTVLGSLQGFLSPSD		F1NS60;A0A1D5PRI4	2	-	LTVLGSLQGF
18	GIRALTVLGSLQGFLSPS		F1NS60;A0A1D5PRI4	2	-	LTVLGSLQGF
18	EGVVDIFQTVKMLRTQRP		F1NWE3;A0A1D5PT51;A0A1D5PIN8;A0A1D5NV24;F1NQ49;A0A1D5PW72;A0A1D5P6N5;A0A1D5PFX7;A0A1D5PW29;A0A1D5PQ87;A0A1D5PWT5;A0A1D5PPA5	1	VDIFQTVKM	-
18	GRDLTDYLMKILTERGYS	#VALUE!	F1P476;P60706;P68034;Q5ZMQ2;P63270;P68139;P53478;A0A1L1RLK7;A0A1L1RRL2;A0A1L1RPH2;A0A1D5NV17;A0A1I7Q414;A0A1D5PPD8;A0A1L1RUQ9;A0A1L1RPY3;A0A1L1RJ66;A0A1L1RU07;A0A1D5NY71;A0A1L1RJ52;A0A1L1RRH8;A0A1D5P5D1;A0A1L1RUN4;A0A1D5P6U1;A0A1D5NTE4;A0A1L1RXB8;A0A1D5P630;A0A1D5PK53;A0A1L1RYI0;A0A1D5P681	2	-	LMKILTERGY
18	RSEIDLLDIRHEFRKNFA		P17153;A0A1D5PQU4;F1NJI0	2	-	IDLLDIRHEF
18	VKLLQGLGLQSALITDGA		Q5ZMI4;A0A1L1S0M1;A0A1D5PKF0	2	-	LQGLGLQSAL
18	KPPLPEFIPHGDVTYRIL	LY75	F1NC84	1	FIPHGDVTY	-
18	GGSILASLSTFQQMWISK		F1P476;P60706;P68034;Q5ZMQ2;P63270;P53478;P08023;A0A1L1RTU4;A0A1L1RY56;A0A1L1RRL2;A0A1D5NV17;A0A1L1RUQ9;A0A1L1RJ52;A0A1L1RRH8;A0A1D5P5D1;A0A1D5P630;A0A1L1RVP5;A0A1L1RSN4;A0A1L1RYI0;A0A1D5P681;A0A1L1RN10;A0A1D5PSY6;A0A1L1RRX5	2	-	LASLSTFQQM
18	IDIHmNQIGFEREWYKFL		P24802;F1NMF6	2	-	MNQIGFEREW
18	YEGVVDIFQTVKMLRTQR		F1NWE3;A0A1D5PT51;A0A1D5PIN8;A0A1D5NV24;F1NQ49;A0A1D5PW72;A0A1D5P6N5;A0A1D5PFX7;A0A1D5PW29;A0A1D5PQ87;A0A1D5PWT5;A0A1D5PPA5	1	VDIFQTVKM	-
18	YVKLEQLGIPSQVLKYDE	ARHGAP1	A0A1D5PN07	2	-	LEQLGIPSQV
18	TPDSVIIESLGHEERYEL	ATP8A1	F1NX55	2	-	IESLGHEERY
18	LNGIFVLGRSmGFIGHYL		F1P269;A0A1D5PSE5	2	-	IFVLGRSMGF
18	TPLQKSMDLLGKQLSLYS		A0A1D5P5I2	2	-	MDLLGKQLSL
18	NDIELYSQYLERLRKFIS		A0A1D5P875;A0A1D5PUX5	2	-	IELYSQYLER
[truncated: 1,130 more rows]
