# Supplementary material for: The dominantly expressed class II molecule from a resistant MHC haplotype presents only a few Marek’s disease virus peptides by using an unprecedented binding motif
Source: PLoS Biol. 2021 Apr 26;19(4):e3001057. doi: 10.1371/journal.pbio.3001057 (PMC8101999; doi:10.1371/journal.pbio.3001057)
Supplement: S4 Data — (XLSX) [file pbio.3001057.s018.xlsx]

## Sheet: S4. 2019 CVI988
	2019							Statistics
	CVI988-infected bursal B cells
	MHC class II by 2G11 mAb							BLB Motif	Counts	%		BLB Motif	Count	%
								1	1328	29.0845		1	1497.5	37.6824
	m indicates oxidized methionine							2	2307	50.5256		2	2476.5	62.3176
Length	Sequence	Gene	Protein Group Accessions	BLB Motif	9mer Core	10mer Core		Both	339	7.42444
8	TRAPAIAY	MDV060	Q9E6M8	Neither	-	-		Neither	592	12.9654
8	SDYNIQKE		P0CG62;A0A1L1RWB4;P79781;A0A1D5PHP6;A0A1L1RYF6;A0A1D5P6T4;A0A1L1RVM5;A0A1L1RTJ9;A0A1L1RJ93;A0A1D5P546;A0A1D5NVA7	Neither	-	-		Total	4566	100		Total	3974
8	INPFIYAF		G9BWP6;D4P5A2;E1C968;F1NJL4;R4GGG6;E3VW39	Neither	-	-
8	KVLPLAPS		F1NYL5;Q6J613	Neither	-	-
8	VPSPYEVR	PDIA3	Q8JG64	Neither	-	-
8	PVPAQYVR		A0A1D5NWW0;A0A1D5NXL0;E1BZ39;A0A1D5PPE9	Neither	-	-		the number of peptides is in brackets
8	DIGFIKLD	RPS29	E1C3G8	Neither	-	-
8	EDLALYLK	RC3H2	F1NZ02	Neither	-	-
8	VDGELFVH		P15979;A0A1D5PBG2;A0A1D5NZA4;A0A1D5PGV3;A0A1L1RRH5;A0A1D5P936;A0ZXL5	Neither	-	-
8	TVPSFLKN	chB1	Q90WF6	Neither	-	-
8	YISPKRYD	CXCL8	A0A1D5PGQ4	Neither	-	-
8	TPFLALQL		A0A1D5PS13;A0A1L1RSA5	Neither	-	-
8	LVKAPISP		A0A1L1RNT9	Neither	-	-
8	IPFVPPMI		P07812;F1NYP9	Neither	-	-
8	GKILGFFF		F1NXW3;A0A1L1RZE7	Neither	-	-
8	INPLLYAF		A0A1D5P7A7;A0A1L1RJW9;A0A1D5PZ18;Q9DGI1;A0A1D5P622;G4U4M4;Q334G8	Neither	-	-
8	TEALKRFP	NRDE2	E1C4F1	Neither	-	-
8	EGTFPGKI		A0A1D5PMH7	Neither	-	-
8	PSSHYVIT		Q90610;F1NW32;A0A1D5PBD3	Neither	-	-
8	KQGLPAFR		Q90830;A0A1D5P2L6;A0A1D5P0K3	Neither	-	-
8	DYNGLIQS	TRIP11	E1C1F2	Neither	-	-
8	RSRLESLG		P00504;F1NTM7	Neither	-	-
9	SQHYHQGYY	HNRNPU	F1NSP8	Neither	-	-
9	KDIGFIKLD	RPS29	E1C3G8	Neither	-	-
9	ESTLHLVLR		P0CG62;A0A1L1RWB4;P62985;P79781;A0A1D5PHP6;A0A1L1RRG3;A0A1L1RYF6;A0A1D5P6T4;A0A1L1RVM5;A0A1L1RTJ9;A0A1L1RJ93;A0A1D5P546;A0A1D5NVA7;O42388	Neither	-	-
9	ITSLYLLGH	MGAT5	F1NEL5	Neither	-	-
9	SDLSILRLA	FAM134A	A0A1D5PQL9	Neither	-	-
9	TPFLALQLL		A0A1D5PS13;A0A1L1RSA5	Neither	-	-
9	DESGPSIVH		P60706;Q5ZMQ2;P53478;A0A1L1RTU4;A0A1L1RY56;A0A1L1RRL2;A0A1L1RUQ9;A0A1L1RRH8;A0A1D5P5D1;A0A1D5P630;A0A1L1RVP5;A0A1D5P681;A0A1L1RN10;A0A1D5PSY6;A0A1L1RRX5	Neither	-	-
9	TPGTWNHIT		P00504;F1NTM7	Neither	-	-
9	YISPKRYDS	CXCL8	A0A1D5PGQ4	Neither	-	-
9	SDYNIQKES		P0CG62;A0A1L1RWB4;P79781;A0A1D5PHP6;A0A1L1RYF6;A0A1D5P6T4;A0A1L1RVM5;A0A1L1RTJ9;A0A1L1RJ93;A0A1D5P546;A0A1D5NVA7	Neither	-	-
9	mKVLPLAPS		F1NYL5;Q6J613	Neither	-	-
9	FSGKLYLIG	CD81	F1NW06	Neither	-	-
9	YLFKLLLIG		Q5F470;E1C080;A0A1D5PE33	Neither	-	-
9	PETAGIKFP		A0A1L1RSZ0;E1C4L9	Neither	-	-
9	KEYSIKYPK	CHSY3	R4GKW1	Neither	-	-
9	VKEYDLIVH		E1BU33	Neither	-	-
9	KHSELRKmR		A0A1D5PXB6;F1NVH0;A0A1D5PQV9;A0A1D5PWV2;A0A1D5PRC4;A0A1D5NV26	Neither	-	-
9	SGGYGGRRF		A0A1D5PXH1;A0A1D5P5E1;E1BZE6	Neither	-	-
9	SYLKQALHF		A0A1D5PIW0	Neither	-	-
10	TTmISGPRTQ	MDV082	Q9DH37	Neither	-	-
10	DLKIIHPDKY		Q5F4C0;F1NMC8	1	LKIIHPDKY	-
10	AKDIGFIKLD	RPS29	E1C3G8	Neither	-	-
10	KVFIPLAYLL	CXCR5	G4U4M4	Neither	-	-
10	LDIFYSLHFI	CXCR7	R4GKC2	2	-	LDIFYSLHFI
10	TGGKILGFFF		F1NXW3;A0A1L1RZE7	Neither	-	-
10	IPLAFLDTAL	TMEM87B	F1NI39	Neither	-	-
10	AmKVLPLAPS		F1NYL5;Q6J613	Neither	-	-
10	NPNTVIILIG	RAB14	Q5ZKU5	Neither	-	-
10	LNPILYAFLG		A0A1L1RJW9;A0A1D5PZ18;Q9DGI1;G4U4M4;Q334G8	Neither	-	-
10	YDIPEIRRFD		A0A1D5NWW0;A0A1D5NXL0;E1BZ39;A0A1D5PPE9	1	YDIPEIRRF	-
10	GSILASLSTF	#VALUE!	F1P476;P60706;P68034;Q5ZMQ2;P63270;P68139;P53478;P08023;A0A1L1RTU4;A0A1L1RY56;A0A1L1RRL2;A0A1L1RPH2;A0A1D5NV17;A0A1I7Q414;A0A1L1RUQ9;A0A1L1RJ66;A0A1L1RJ52;A0A1L1RRH8;A0A1D5P5D1;A0A1D5P630;A0A1D5PK53;A0A1L1RVP5;A0A1L1RSN4;A0A1L1RYI0;A0A1D5P681;A0A1L1RN10;A0A1D5PSY6;A0A1L1RRX5	Neither	-	-
10	IGVKFRNDFF	CXCR5	G4U4M4	Neither	-	-
10	YHLLDLGRPH		A0A1D5P8T2;A0A1D5PLQ4;A0A1D5NT87;A0A1D5PET9;A0A1D5NYK2;A0A1D5PXL3;A0A1D5NY12;A0A1D5P0Z7	Both	YHLLDLGRP	YHLLDLGRPH
10	KKSKmKRmDK		Q5ZK28;A0A1L1RTP7	Neither	-	-
10	KPSPLYKWQR		A0A1D5PAJ7	Neither	-	-
10	KDGMVCFHDN		Q5ZJF1;A0A1N8W704;A0A1L1S0C7	Neither	-	-
11	DLKIIHPDKYH		Q5F4C0;F1NMC8	Both	LKIIHPDKY	LKIIHPDKYH
11	KVFIPLAYLLm	CXCR5	G4U4M4	1	FIPLAYLLM	-
11	DYNIQKESTLH		P0CG62;A0A1L1RWB4;P79781;A0A1D5PHP6;A0A1L1RYF6;A0A1D5P6T4;A0A1L1RVM5;A0A1L1RTJ9;A0A1L1RJ93;A0A1D5P546;A0A1D5NVA7;O42388	1	YNIQKESTL	-
11	AVIKTWRDGPY	TMEM87B	F1NI39	1	IKTWRDGPY	-
11	SPSPPRLFPLV		P01875	Neither	-	-
11	GRFVFFKGNRY	MMP15	A0A1D5PR25	1	FVFFKGNRY	-
11	KYLPHSAGRYA		A0A1L1RJ87	1	YLPHSAGRY	-
11	LQDLVLHFLVL		A0A1L1RQY7;H9L0N3	2	-	LQDLVLHFLV
11	YISPKRYDSIE	CXCL8	A0A1D5PGQ4	1	ISPKRYDSI	-
11	GVFHVEKNGRY		A0A1D5PVD2;A0A1D5PBN1	1	FHVEKNGRY	-
11	GHQQLYWSHPR	RPS29	E1C3G8	Neither	-	-
11	RVTFRTSQRYN		A0A1L1RJJ0;F1NCD8	1	VTFRTSQRY	-
11	YYVAIRQQHFT	LAMP3	E1BU34	1	YVAIRQQHF	-
11	TGPNLHGLFGR	CYC	P67881	Neither	-	-
11	YVYQQSGQISK		F1NYL5;Q6J613	Neither	-	-
11	NIFQLVRIKKL	ERAP1	F1NB92	Both	FQLVRIKKL	IFQLVRIKKL
11	EAWLVIHGRVY		A0A1L1RK14;A0A1D5PE25;F1NSI3	1	WLVIHGRVY	-
11	RKVFIPLAYLL	CXCR5	G4U4M4	1	RKVFIPLAY	-
11	SLPKLLYTRLL	DAGLB	A0A1D6UPQ9	2	-	LPKLLYTRLL
11	YRGGYEDPYYG		A0A1D5P155;A0A1D5PQZ1;F1NZU2;A0A1D5PJG4;A0A1D5P954;E1BZR1;A0A1D5PCK6;F6SG96	1	YRGGYEDPY	-
11	KDEKmGLDLLN		P05300;A0A1D5PJ79;A0A1D5P3Y1;A0A1D5PG23	Neither	-	-
11	INFRHLVHEYS		Q9W6V5;R4GJB9;F1P3J3	1	FRHLVHEYS	-
11	FVFVKKDPTYY	LAMP3	E1BU34	1	FVKKDPTYY	-
11	PRIASNAGSIA		E1BY89;A0A1L1S0C8;A0A1D5PBB4;A0A1D5PDZ9;A0A1D5P776	Neither	-	-
11	KVFIPLAYLLM	CXCR5	G4U4M4	1	FIPLAYLLM	-
11	KPFSQHKRRLR		A0A1L1RT36;A0A1L1RXI6;F6UD95;Q8UWG7	1	FSQHKRRLR	-
11	KGLNKPQKQAM	DNA2	Q5ZKG3	Neither	-	-
11	LLPGTNNFRKF		E1BXV5;A0A1L1RY03;A0A1L1RZA0	1	LLPGTNNFR	-
11	KIHERIHTGEK	ZBTB38	A0A1D5PUW4	Neither	-	-
11	RVLSFVPPPSP		A0A1D5P3A1	Neither	-	-
11	KAHELGMKLAH	ECD	F1NG67	Neither	-	-
11	YHFIFTTLDLY	GRIK3	F1P0L4	1	FIFTTLDLY	-
12	LmDLKIIHPDKY		Q5F4C0;F1NMC8	1	LKIIHPDKY	-
12	GPISSILVNKYG		F1NVU4;Q5ZLZ6	1	ISSILVNKY	-
12	RKVFIPLAYLLm	CXCR5	G4U4M4	1	RKVFIPLAY	-
12	LMDLKIIHPDKY		Q5F4C0;F1NMC8	1	LKIIHPDKY	-
12	SDYNIQKESTLH		P0CG62;A0A1L1RWB4;P79781;A0A1D5PHP6;A0A1L1RYF6;A0A1D5P6T4;A0A1L1RVM5;A0A1L1RTJ9;A0A1L1RJ93;A0A1D5P546;A0A1D5NVA7	Neither	-	-
12	DLFAKLATGSYL		A0A1L1RM37;F1P4X6;A0A1L1RMY2	Both	FAKLATGSY	FAKLATGSYL
12	REAWLVIHGRVY		A0A1L1RK14;A0A1D5PE25;F1NSI3	1	WLVIHGRVY	-
12	GVFHVEKNGRYS		A0A1D5PVD2;A0A1D5PBN1	1	FHVEKNGRY	-
12	NPIIYAFIGVKF	CXCR5	G4U4M4	1	IYAFIGVKF	-
12	ILYYVAIRQQHF	LAMP3	E1BU34	1	YVAIRQQHF	-
12	YTFYVRSKINNY		A0A1D5PKP8;F1NWP6	1	YVRSKINNY	-
12	SLQNIGAmLSYL	SLC38A1	F1NYN5	2	-	LQNIGAMLSY
12	PIIYAFIGVKFR	CXCR5	G4U4M4	1	YAFIGVKFR	-
12	GKLYLIGIAAIV	CD81	F1NW06	2	-	LYLIGIAAIV
12	KTPFLALQLLDF		A0A1D5PS13;A0A1L1RSA5	1	FLALQLLDF	-
12	NPFLYAFIGVKF	CCR7	E3VW39	1	LYAFIGVKF	-
12	IFNHVDIKIYYH		A0A1D5PRZ1;F1P0L2	1	FNHVDIKIY	-
12	SLQNIGAMLSYL	SLC38A1	F1NYN5	2	-	LQNIGAMLSY
12	RPTNSImFTKLN		F1NIJ6;A0A1L1RR26;A0A1D5PRS4;A0A1L1RPE8	Neither	-	-
12	NAVIKTWRDGPY	TMEM87B	F1NI39	1	IKTWRDGPY	-
12	LINFRHLVHEYS		Q9W6V5;R4GJB9;F1P3J3	1	FRHLVHEYS	-
12	KTIWYmYHHKKY		E1C958;A0A1L1RX51	1	WYMYHHKKY	-
12	YNIQKESTLHLV		P0CG62;A0A1L1RWB4;P79781;A0A1D5PHP6;A0A1L1RYF6;A0A1D5P6T4;A0A1L1RVM5;A0A1L1RTJ9;A0A1L1RJ93;A0A1D5P546;A0A1D5NVA7;O42388	2	-	IQKESTLHLV
12	FYIFNHVDIKIY		A0A1D5PRZ1;F1P0L2	1	FNHVDIKIY	-
12	SALRPSSARYVS		P09654;F1NJ08	Neither	-	-
12	ISFVFVKKDPTY	LAMP3	E1BU34	1	FVFVKKDPT	-
12	ALPFYFRFLPNY	WBP1L	A0A1D5P854	1	FYFRFLPNY	-
12	DHKPQGKKIKFE		P15771;A0A1D5NZ30	Neither	-	-
12	LYYVAIRQQHFT	LAMP3	E1BU34	1	YVAIRQQHF	-
12	IGmIQALGGFFT		P09572;P24797;A0A1D5PE50;A0A1D5P0G4;A0A1D5PU80	2	-	IGMIQALGGF
12	SGQISKLTKTSQ		F1NYL5;Q6J613	Neither	-	-
12	SVQKIGAALFFL	SLC38A2	Q5F468	2	-	VQKIGAALFF
12	VYATKATSVRLR	VIM	F1NJ08	1	YATKATSVR	-
12	VPKVLALLGGFA		A0A1D5PNM3	Neither	-	-
12	IPAFEFSLRSLR	APOB	F1NV02	1	IPAFEFSLR	-
12	PVPAQYVRVHPE		A0A1D5NWW0;A0A1D5NXL0;E1BZ39;A0A1D5PPE9	1	VPAQYVRVH	-
12	LNVLAEKFPDII		A0A1D5NXX9;A0A1D5PSC6;A0A1D5NVA8;E1C7P2	Neither	-	-
12	LEELTRRAGGLY		A0A1L1RK36;F1NWG2	2	-	LEELTRRAGG
12	AVIKTWRDGPYI	TMEM87B	F1NI39	1	IKTWRDGPY	-
12	VGLGFGVPFVLm	LOC416197	F1NHZ1	Neither	-	-
12	YISPKRYDSIEL	CXCL8	A0A1D5PGQ4	1	ISPKRYDSI	-
12	WQLWKKAHGKEY	CTSS	H9KYW5	Both	WKKAHGKEY	LWKKAHGKEY
12	KSWRATRYEEYE		A0A1L1RK36;F1NWG2	1	WRATRYEEY	-
12	QILLICQHIIGI	CNKSR1	A0A1L1RTU8	Neither	-	-
12	RKVFIPLAYLLM	CXCR5	G4U4M4	1	RKVFIPLAY	-
12	DKYSSRVVRVIS		P01038;A0A1L1S0C3	1	YSSRVVRVI	-
12	GLYLLRQSRNYL		F1N9Y5;A0A0A0MQ53	Both	YLLRQSRNY	LYLLRQSRNY
12	ELLQWSKEELIR		A0A1D5PP89;A0A1L1RYJ1;A0A1D5PPW0;A0A1D5P0K6;A0A1L1RJ65;A0A1L1RR59	2	-	LQWSKEELIR
12	GGNGFKANVEMP	IKBKAP	F1P5L4	Neither	-	-
12	YPGFSIRFARHY	P2RX7	E1C6P3	1	FSIRFARHY	-
12	KPLSPTEmENMR	SLC9A2	E1BV56	2	-	LSPTEMENMR
12	NmPmAmKVLPLA		F1NYL5;Q6J613	1	PMAMKVLPL	-
12	HPFRYKIRRIKY	GPR183	F1P0K6	1	RYKIRRIKY	-
12	ISFRFQHILVGL		A0A1L1RJW9;Q9DGI1	1	FRFQHILVG	-
12	KALDTSRFQIQQ		A0A1D5PHG8;A0A1D5PES0;A0A1D5PEM3;F1NG02;A0A1D5P9Z2	Neither	-	-
12	KHEGFmLKKRKW		A0A1D5PZI0;A0A1D5P5J6;F1NF23	Neither	-	-
12	KKMMYLTTRNAE	MPP6	E1BS31	1	MMYLTTRNA	-
12	VEGYmLKGDYKY		A0A1D5PFT6;A0A1D5P3G7;E1BXY7	1	YMLKGDYKY	-
13	LmDLKIIHPDKYH		Q5F4C0;F1NMC8	Both	LKIIHPDKY	LKIIHPDKYH
13	NPFLYAFIGVKFR	CCR7	E3VW39	1	YAFIGVKFR	-
13	NPIIYAFIGVKFR	CXCR5	G4U4M4	1	YAFIGVKFR	-
13	GNERVYFFKGKYY	VTN	E1C7A7	1	VYFFKGKYY	-
13	NPIIYAFVGEKFK	CCR8	A0A1D5P622	1	IYAFVGEKF	-
13	DYNIQKESTLHLV		P0CG62;A0A1L1RWB4;P79781;A0A1D5PHP6;A0A1L1RYF6;A0A1D5P6T4;A0A1L1RVM5;A0A1L1RTJ9;A0A1L1RJ93;A0A1D5P546;A0A1D5NVA7;O42388	2	-	IQKESTLHLV
13	HDGRFVFFKGNRY	MMP15	A0A1D5PR25	1	FVFFKGNRY	-
13	NIQKESTLHLVLR		P0CG62;A0A1L1RWB4;P62985;P79781;A0A1D5PHP6;A0A1L1RRG3;A0A1L1RYF6;A0A1D5P6T4;A0A1L1RVM5;A0A1L1RTJ9;A0A1L1RJ93;A0A1D5P546;A0A1D5NVA7;O42388	2	-	IQKESTLHLV
13	GILYYVAIRQQHF	LAMP3	E1BU34	1	YVAIRQQHF	-
13	SDYNIQKESTLHL		P0CG62;A0A1L1RWB4;P79781;A0A1D5PHP6;A0A1L1RYF6;A0A1D5P6T4;A0A1L1RVM5;A0A1L1RTJ9;A0A1L1RJ93;A0A1D5P546;A0A1D5NVA7	Neither	-	-
13	DAVLKILQELQKL	APOB	F1NV02	2	-	LKILQELQKL
13	DLPFGMNFIKKYR	SVCT2	B9VMA9	1	FGMNFIKKY	-
13	VNVFKFIIPQIVK		P00337;A0A1D5NZ01;A0A1L1RVY8;A0A1L1RS03;A0A1D5P9N7	1	VNVFKFIIP	-
13	RNPIVMLGIAVHF		E1BSA8;A0A1L1RMT0	2	-	IVMLGIAVHF
13	IFNFSVFKVKSYR	SLC16A10	E1BZU1	1	FSVFKVKSY	-
13	IEGSFVYKGGKIY		F1NCZ2;A0A1L1RMW8;A0A1D5PB88;A0A1D5PXW8	1	FVYKGGKIY	-
13	MPFIEAFRQFQFK		A0A1D5PSR2;A0A1D5PBN4;A0A1L1RQ28;A0A1L1RSU2	1	IEAFRQFQF	-
13	IEVFTPVVQRILK		A0A1D5PMB6	1	FTPVVQRIL	-
13	EKIVYVGVWLPAV		A0A1L1RJW9;Q9DGI1	Neither	-	-
13	ISFVFVKKDPTYY	LAMP3	E1BU34	1	FVKKDPTYY	-
13	TRYITSSTRYSLG		P09654;F1NJ08	1	YITSSTRYS	-
13	ILYYVAIRQQHFT	LAMP3	E1BU34	1	YVAIRQQHF	-
13	GHQQLYWSHPRKF	RPS29	E1C3G8	1	LYWSHPRKF	-
13	DLAHVLSLPLRIY	P2RY10	F1NP76	Both	VLSLPLRIY	AHVLSLPLRI
13	SGSQIVDIDKRKY	GABARAPL2	F1NNM2	1	IVDIDKRKY	-
13	GTLNQLGIVVGIL		P28568;F1NTJ1;A0A1D5NYT4	2	-	LNQLGIVVGI
13	GKLYLIGIAAIVV	CD81	F1NW06	2	-	LYLIGIAAIV
13	KRmTIIGEILSFR		A0A1D5PV09;A0A1D5PAV1	2	-	MTIIGEILSF
13	VPKVLALLGGFAL		A0A1D5PNM3	Neither	-	-
13	ETLLEMFKYNKFK	TARS	A0A1D6UPQ3	1	LEMFKYNKF	-
13	KDSAImLKRVPSL		P02789;E1BQC2;A0A1D5P4L7	1	IMLKRVPSL	-
13	KWISITEALAFFH		A0A1L1RJW9;Q9DGI1	2	-	ISITEALAFF
13	IYYVYQQSGQISK		F1NYL5;Q6J613	Neither	-	-
13	SGSGSGGYGGRRF		A0A1D5PXH1;A0A1D5P5E1;E1BZE6	Neither	-	-
13	KINLKQLLRYAVQ	JAK1	F1NMJ9	1	INLKQLLRY	-
13	VSFVLVPFKTLDL		A0A1L1RNE9;F1NGY0	1	FVLVPFKTL	-
13	GDIFSFPSVDYEK		A0A1D5PKP8;F1NWP6	1	IFSFPSVDY	-
13	SImFTKLNPFTLG		F1NIJ6;A0A1L1RR26;A0A1D5PRS4;A0A1L1RPE8	1	IMFTKLNPF	-
13	SQSTWIIVHHRIY		P00174;A0A1D5NYX6	1	WIIVHHRIY	-
13	LNPIIYAFIGVKF	CXCR5	G4U4M4	1	IYAFIGVKF	-
13	GRDITYFIQQLLR		Q90WD0;F1NW48	Neither	-	-
13	KHSRLLVQGESEL		F1NUD4;A0A1L1RYW3	Neither	-	-
13	ILYSLALIQSHKY	MAN2A1	F1NKR1	Both	LALIQSHKY	LYSLALIQSH
13	HWQLWKKAHGKEY	CTSS	H9KYW5	Both	WKKAHGKEY	LWKKAHGKEY
13	YYTFYVRSKINNY		A0A1D5PKP8;F1NWP6	1	YYTFYVRSK	-
13	TSLQNIGAMLSYL	SLC38A1	F1NYN5	2	-	LQNIGAMLSY
13	TSLQNIGAmLSYL	SLC38A1	F1NYN5	2	-	LQNIGAMLSY
13	FRPLYTHEYKGPK		Q5F3A1;A0A1D5PHU6	1	FRPLYTHEY	-
13	YVYQQSGQISKLT		F1NYL5;Q6J613	2	-	YQQSGQISKL
13	GVYATKATSVRLR	VIM	F1NJ08	1	YATKATSVR	-
13	REAWLVIHGRVYD		A0A1L1RK14;A0A1D5PE25;F1NSI3	1	WLVIHGRVY	-
13	IKLWDIGGQPRFR		Q5ZKQ8;F1NSI8;F1P0Z7	Neither	-	-
13	SGKLYLIGIAAIV	CD81	F1NW06	2	-	LYLIGIAAIV
13	KTIWYmYHHKKYQ		E1C958;A0A1L1RX51	1	WYMYHHKKY	-
13	DAGLRLLSEHLTm	CMIP	A0A1D5PGH8	2	-	LRLLSEHLTM
13	GGVFHVEKNGRYS		A0A1D5PVD2;A0A1D5PBN1	1	FHVEKNGRY	-
13	FISFVFVKKDPTY	LAMP3	E1BU34	1	FISFVFVKK	-
13	ISVmDYFPTSRFV	PLD4	E1BVB3	1	MDYFPTSRF	-
13	PELLEPIPYEFmA		A0A1L1RSZ3;A0A1D5NUC9;A0A1L1RLB0;R4GIQ2	2	-	LEPIPYEFMA
13	KSVQKIGAALFFL	SLC38A2	Q5F468	2	-	VQKIGAALFF
13	mDLFAKLATGSYL		A0A1L1RM37;F1P4X6;A0A1L1RMY2	Both	FAKLATGSY	FAKLATGSYL
13	QSGQISKLTKTSQ		F1NYL5;Q6J613	Neither	-	-
13	ADFNRIFLPTIYS		A0A1L1RJW9;Q9DGI1	Neither	-	-
13	ANVIRYFPTQALN		A0A1D5PVD9;A0A1D5PCU1;A0A1L1RV81;F1NJ10;A0A1D5PU22;A0A1D5PE77;A0A1L1RQL5;Q5ZMJ6;Q5ZLG7	Neither	-	-
13	EDHQISEFGPLPW		A0A1D5PA54;A0A1D5PR19	Neither	-	-
13	IDRFFAVVHPFRY	GPR183	F1P0K6	1	FAVVHPFRY	-
13	VKNIIISQMNSFL		F1NDA2;A0A1L1RMX2	Both	IIISQMNSF	IIISQMNSFL
13	LNKLAFLNQFHFG	ATP6V0D1	E1BVF8	2	-	LNKLAFLNQF
13	SIMFTKLNPFTLG		F1NIJ6;A0A1L1RR26;A0A1D5PRS4;A0A1L1RPE8	1	IMFTKLNPF	-
13	PIIYAFIGVKFRN	CXCR5	G4U4M4	1	YAFIGVKFR	-
13	ISLERIDTLGIYG		A0A1D5PM55;Q5ZJS8;Q5I9D4	2	-	LERIDTLGIY
13	RTALSALSILVAL		F1NYL5;Q6J613	2	-	LSALSILVAL
13	DVISTIGQAFELR		E1C4D4;A0A1D5NYP8;A0A1D5PTU1	2	-	ISTIGQAFEL
13	NSKTVYALPTIAF	SLC38A1	F1NYN5	Neither	-	-
13	YPGFSIRFARHYK	P2RX7	E1C6P3	1	FSIRFARHY	-
13	GTFHQLGIVLGIL		P46896;A0A1D5P6Q8;F1NF68;A0A1D5P4W9	2	-	FHQLGIVLGI
13	DYGRFVLTAGKFY	CALR	A0A1D5P0U5	1	FVLTAGKFY	-
13	STSLQNIGAmLSY	SLC38A1	F1NYN5	2	-	LQNIGAMLSY
13	LFKAWmLQHGRRY	CTSH	A0A1D5PG47	1	WMLQHGRRY	-
13	FVYKGGKIYKVPS		F1NCZ2;A0A1L1RMW8;A0A1D5PB88;A0A1D5PXW8	1	FVYKGGKIY	-
13	REIRRFSLmPPVR		A0A1L1RN73;A0A1L1RPL4;A0A1D5PXQ2;A0A1L1RK43	2	-	IRRFSLMPPV
13	GITLDLLNQRLYW		Q98931;F1NS31	2	-	LDLLNQRLYW
13	GEQVGGHAIRILG		P43233;A0A1L1RS19;A0A1D5PUR5	Neither	-	-
13	SGGSGGYGGRSRY	HNRNPA2B1	Q5ZME1	Neither	-	-
13	SDVSVVKRSQRYL		R4GHA5;A0A1L1RRG5;A0A1L1RKJ7;Q5ZMK3	1	SVVKRSQRY	-
13	SQTVYAVPILTFS		Q5F468;F1NYN4	1	VYAVPILTF	-
13	VNPILYSFINRNY	CXCR7	R4GKC2	1	LYSFINRNY	-
13	DIILPFRVIPLVR		Q5ZMP6;A0A1L1RR84	1	ILPFRVIPL	-
13	YGGVFHVEKNGRY		A0A1D5PVD2;A0A1D5PBN1	1	FHVEKNGRY	-
13	LDIFYSLHFIPFS	CXCR7	R4GKC2	1	FYSLHFIPF	-
13	GLVFYSQEFKQYS		R4GHA5;A0A1L1RKJ7;Q5ZMK3	1	FYSQEFKQY	-
13	IGmIQALGGFFTY		P09572;P24797;A0A1D5PE50;A0A1D5P0G4;A0A1D5PU80	Neither	-	-
13	RmNEILNHKmREY		P87362;A0A1L1RQJ8;A0A1D5NX11	1	ILNHKMREY	-
13	EEWFYTHILPFLQ	PPT1	F1NYK1	1	WFYTHILPF	-
13	AGLLRLLGVAELL	MARVELD2	R4GKP0	2	-	LRLLGVAELL
13	YAKYLPHSAGRYA		A0A1L1RJ87	1	YLPHSAGRY	-
13	IFNHVDIKIYYHV		A0A1D5PRZ1;F1P0L2	1	FNHVDIKIY	-
13	MDLFAKLATGSYL		A0A1L1RM37;F1P4X6;A0A1L1RMY2	Both	FAKLATGSY	FAKLATGSYL
13	mPmAmKVLPLAPS		F1NYL5;Q6J613	Neither	-	-
13	SEGKINFKVYRKY		A0A165EAY6;Q5ZMK2	1	INFKVYRKY	-
13	SSGGGSYGGGRRF		A0A1L1RL45;A0A1D5P5G1;Q5ZLB3	Neither	-	-
13	NSQTVYAVPILTF		Q5F468;F1NYN4	1	VYAVPILTF	-
13	IAYWIGLQKNKYP	chB1	Q90WF6	1	WIGLQKNKY	-
13	RKVFIPLAYLLmF	CXCR5	G4U4M4	Both	RKVFIPLAY	FIPLAYLLMF
13	STSLQNIGAMLSY	SLC38A1	F1NYN5	2	-	LQNIGAMLSY
13	SLEELTRRAGGLY		A0A1L1RK36;F1NWG2	2	-	LEELTRRAGG
13	QTFFAGKYLNEYG	GNS	F1NI04	1	FAGKYLNEY	-
13	GSALRPSSARYVS		P09654;F1NJ08	Neither	-	-
13	DLPFGmNFIKKYR	SVCT2	B9VMA9	1	FGMNFIKKY	-
13	QPFKAKNWKRRYD	P2RY10	F1NP76	1	FKAKNWKRR	-
13	SAPFPSKAAKQKP		A0A1D5PMD4	1	FPSKAAKQK	-
13	DLSLFTHRGFLLY	SLC16A1	Q5ZLZ6	Both	FTHRGFLLY	LSLFTHRGFL
13	APYKLKPIAAEVY		P02789;E1BQC2;A0A1D5P4L7	Neither	-	-
13	IIEPSLRQLAQKY		P62985;O42388	1	EPSLRQLAQ	-
13	RNSmLMSNILAFL		P46896;A0A1D5P6Q8;F1NF68;A0A1D5P4W9	2	-	MLMSNILAFL
13	QERYHSLAPmYYR		Q5ZHW4;Q98932;A0A1D5PUC1;A0A1D5PKU6;A0A1D5NVA3;Q5ZIP7	1	YHSLAPMYY	-
13	LGQLSFHRIRKEE	JAK1	F1NMJ9	Neither	-	-
13	GDRVFQARQLIYL		P19121;A0A1D5NW68	1	FQARQLIYL	-
13	KKKILWQLGTLIG		A0A1D5PL97	Neither	-	-
13	KYTFAAHmDGTYK	TMED2	Q5ZKB0	1	FAAHMDGTY	-
13	KALTLERVRNKLY	TLR1A	F6SU23	1	LERVRNKLY	-
13	LNVLAEKFPDIIL		A0A1D5NXX9;A0A1D5PSC6;A0A1D5NVA8;E1C7P2	Neither	-	-
13	VDLmSIGTLLAYS		A0A1D5PY78;F1P388;A0A1D5PH00;A0A1D5PEZ4;B3TP03;F1NW41;R4GH92	2	-	LMSIGTLLAY
13	LLINFRHLVHEYS		Q9W6V5;R4GJB9;F1P3J3	1	FRHLVHEYS	-
13	SIIFASWSAGDYG		Q90997;F1NTM6;A0A1D5NZ05;A0A1D5PDQ5	1	FASWSAGDY	-
13	SPKRmVmVPPRHY		Q5ZMI4;A0A1D5PKF0	1	MVMVPPRHY	-
13	KNLRLVmLHNLEH	CTSS	H9KYW5	2	-	LRLVMLHNLE
13	IFRVGWKTTREYY	CALCOCO2	E1BRX6	1	VGWKTTREY	-
13	KGLLSFLSAPLIG		E1C047;Q5ZJK7	2	-	LSFLSAPLIG
13	SPGYNFRFAKYYK	P2RX4	F1NC81	1	YNFRFAKYY	-
13	LKRRGLVFYSQEF		R4GHA5;A0A1L1RKJ7;Q5ZMK3	Neither	-	-
13	EKRLREDISILIK		A0A1D5PNZ9;A0A1D5NY86;A0A1D5NUD3	Neither	-	-
13	DKYSSRVVRVISA		P01038;A0A1L1S0C3	1	YSSRVVRVI	-
13	KEAKDmKNRLGIF	RGS3	A0A1D5PFN7	Neither	-	-
13	YAWSQDYSDLEIK		A0A1D5PJ50;A0A1D5PY00	Neither	-	-
13	AIKEKYKQSKYLQ	CCNA1	F1P4N0	1	EKYKQSKYL	-
13	KSWRATRYEEYEN		A0A1L1RK36;F1NWG2	1	WRATRYEEY	-
13	DPFRKVFIPLAYL	CXCR5	G4U4M4	1	RKVFIPLAY	-
13	INFKVYRKYFTAG		A0A165EAY6;Q5ZMK2	1	INFKVYRKY	-
13	EFRHmRNHAYEPL	ATP6V0D1	E1BVF8	1	FRHMRNHAY	-
13	LSGKYSWDSAILY		A0A1D5NZU1;A0A1D5PXN8;A0A1D5PW03;A0A1L1RP94;E1C5Y3;A0A1D5NYF5	1	YSWDSAILY	-
13	LGNIASIGSTLFL	SFT2D2	E1C211	2	-	IASIGSTLFL
13	KDILLAISRDFLS	ASPM	A0A1D5PXK9	2	-	LLAISRDFLS
13	GSILASLSTFQQM	#VALUE!	F1P476;P60706;P68034;Q5ZMQ2;P63270;P68139;P53478;P08023;A0A1L1RTU4;A0A1L1RY56;A0A1L1RRL2;A0A1L1RPH2;A0A1D5NV17;A0A1I7Q414;A0A1L1RUQ9;A0A1L1RJ66;A0A1L1RJ52;A0A1L1RRH8;A0A1D5P5D1;A0A1D5P630;A0A1D5PK53;A0A1L1RVP5;A0A1L1RSN4;A0A1L1RYI0;A0A1D5P681;A0A1L1RN10;A0A1D5PSY6;A0A1L1RRX5	2	-	LASLSTFQQM
13	KPRHSTPSQNIVK		A0A1D5PCJ6;E1BZE5;A0A1D5NVA9	Neither	-	-
13	KKLSEKImHFPTW		Q90WU3;F1NV49	Neither	-	-
13	RPDRRRAGRAARA		A0A1D5PXF6	Neither	-	-
14	IESLSLNGVPNIFL	MDV096	Q77MP7	2	-	LSLNGVPNIF
14	LPALEKLPTEEYAK		A0A1D5PS13;A0A1L1RSA5	2	-	LEKLPTEEYA
14	LMDLKIIHPDKYHI		Q5F4C0;F1NMC8	Both	LKIIHPDKY	LKIIHPDKYH
14	YNIQKESTLHLVLR		P0CG62;A0A1L1RWB4;P79781;A0A1D5PHP6;A0A1L1RYF6;A0A1D5P6T4;A0A1L1RVM5;A0A1L1RTJ9;A0A1L1RJ93;A0A1D5P546;A0A1D5NVA7;O42388	2	-	IQKESTLHLV
14	LmDLKIIHPDKYHI		Q5F4C0;F1NMC8	Both	LKIIHPDKY	LKIIHPDKYH
14	LGLIEEISGYLKIR	INSR	A0A1D5P6T3	2	-	LGLIEEISGY
14	GPKFTGLGKEELLR		A0A1D5P7P7	2	-	FTGLGKEELL
14	KSWSRWTVPSFLKN	chB1	Q90WF6	1	WSRWTVPSF	-
14	HDGRFVFFKGNRYW	MMP15	A0A1D5PR25	1	FVFFKGNRY	-
14	SFLRTLGTLLHTNL	NOTCH2	F1P236	2	-	LRTLGTLLHT
14	IKVHSFPTLKFFPA		P12244	1	FPTLKFFPA	-
14	IPIDYQSLVKRIYH	SCAMP4	E1BQX4	1	YQSLVKRIY	-
14	KLENFIQEHLKIIG	CD151	Q5ZII8	2	-	LENFIQEHLK
14	ADIAYWIGLQKNKY	chB1	Q90WF6	1	WIGLQKNKY	-
14	LNPIIYAFVGEKFK	CCR8	A0A1D5P622	1	IYAFVGEKF	-
14	VKIHSFPTLKFFPA		P09102;A0A1L1RZP5;A0A1L1RKM2;A0A1D5PV06	1	FPTLKFFPA	-
14	VGNALVLVILERFK	CXCR5	G4U4M4	Neither	-	-
14	LIRIPLTKFTSTRR	CTSD	Q05744	2	-	LIRIPLTKFT
14	NVNIFKFIIPNVVK		P00340;E1BTT8	1	VNIFKFIIP	-
14	PIIYAFIGVKFRND	CXCR5	G4U4M4	1	YAFIGVKFR	-
14	SPKRYDSIELRPVG	CXCL8	A0A1D5PGQ4	Neither	-	-
14	SDYNIQKESTLHLV		P0CG62;A0A1L1RWB4;P79781;A0A1D5PHP6;A0A1L1RYF6;A0A1D5P6T4;A0A1L1RVM5;A0A1L1RTJ9;A0A1L1RJ93;A0A1D5P546;A0A1D5NVA7	2	-	IQKESTLHLV
14	NVNVFKFIIPQIVK		P00337;A0A1D5NZ01;A0A1L1RVY8;A0A1L1RS03;A0A1D5P9N7	1	VNVFKFIIP	-
14	FAIISVISAAHKFV	PLD4	E1BVB3	2	-	ISVISAAHKF
14	VPmELWKFTPLVLK		E1BQJ8;A0A1L1RPW8;A0A1D5PYC1	Both	MELWKFTPL	LWKFTPLVLK
14	RGTIEILSDVQLIK		P47826;A0A1D5PK69	2	-	IEILSDVQLI
14	KETLLEmFKYNKFK	TARS	A0A1D6UPQ3	1	LEMFKYNKF	-
14	LNPIIYAFIGVKFR	CXCR5	G4U4M4	1	YAFIGVKFR	-
14	KETLLEMFKYNKFK	TARS	A0A1D6UPQ3	1	LEMFKYNKF	-
14	ISFTISRISYEDNG	CD79B	Q8AV16	Neither	-	-
14	LNPILYAFLGAKFK		A0A1L1RJW9;Q9DGI1	1	YAFLGAKFK	-
14	SPNILRLIYQGRFL		A0A1L1RK68;A0A1D5PC68;A0A1D5PIB5;Q5ZJ13	2	-	LRLIYQGRFL
14	LNPFLYAFIGVKFR	CCR7	E3VW39	1	YAFIGVKFR	-
14	NPIIYAFIGVKFRN	CXCR5	G4U4M4	1	YAFIGVKFR	-
14	PTNSImFTKLNPFT		F1NIJ6;A0A1L1RR26;A0A1D5PRS4;A0A1L1RPE8	1	IMFTKLNPF	-
14	KIFNFSVFKVKSYR	SLC16A10	E1BZU1	1	FSVFKVKSY	-
14	PTNSIMFTKLNPFT		F1NIJ6;A0A1L1RR26;A0A1D5PRS4;A0A1L1RPE8	1	IMFTKLNPF	-
14	ITSLYLLGHDIRIS	MGAT5	F1NEL5	2	-	LYLLGHDIRI
14	SDALETLGFLNHYQ	LOC101749377	A0A1L1RMH8	2	-	LETLGFLNHY
14	IDSVIEFLKTTKFQ	APOB	F1NV02	1	IEFLKTTKF	-
14	KNKKLVKKLAKKYD	RPL10A	F6SU35	1	LVKKLAKKY	-
14	EIIKRFEQKGFRLV		O57535;A0A1I7Q438;A0A1D5PY99;A0A1D5PRT2;A0A1D5PZM9	1	IKRFEQKGF	-
14	DRDDVALKNFAKYF	FTH	P08267	1	VALKNFAKY	-
14	NPFLYAFIGVKFRN	CCR7	E3VW39	1	YAFIGVKFR	-
14	HWQLWKKAHGKEYR	CTSS	H9KYW5	1	WKKAHGKEY	-
14	DAGLRLLSEHLTmL	CMIP	A0A1D5PGH8	2	-	LRLLSEHLTM
14	DYNIQKESTLHLVL		P0CG62;A0A1L1RWB4;P79781;A0A1D5PHP6;A0A1L1RYF6;A0A1D5P6T4;A0A1L1RVM5;A0A1L1RTJ9;A0A1L1RJ93;A0A1D5P546;A0A1D5NVA7;O42388	2	-	IQKESTLHLV
14	IKEVRELGLTLDWL		Q90997;F1NTM6;A0A1D5NZ05;A0A1D5PDQ5	2	-	VRELGLTLDW
14	SPKIALLNVELELK		Q5ZJK8;F1NK38;A0A1L1RXV5;A0A1L1RLC2;A0A1L1RKY2;A0A1D5PZN7	2	-	IALLNVELEL
14	TDYLMKILTERGYS	#VALUE!	F1P476;P60706;P68034;Q5ZMQ2;P63270;P68139;P53478;A0A1L1RLK7;A0A1L1RRL2;A0A1L1RPH2;A0A1D5NV17;A0A1I7Q414;A0A1D5PPD8;A0A1L1RUQ9;A0A1L1RPY3;A0A1L1RJ66;A0A1L1RU07;A0A1D5NY71;A0A1L1RJ52;A0A1L1RRH8;A0A1D5P5D1;A0A1L1RUN4;A0A1D5P6U1;A0A1D5NTE4;A0A1L1RXB8;A0A1D5P630;A0A1D5PK53;A0A1L1RYI0;A0A1D5P681	Both	MKILTERGY	LMKILTERGY
14	RSEIDLLDIRHEFR		P17153;A0A1D5PQU4;F1NJI0	2	-	IDLLDIRHEF
14	RTLRGHLAKIYAmH		A0A1L1RM11;A0A1D5PYJ0;E1BW98;A0A1D5P7Z5;F1NLV4	1	LRGHLAKIY	-
14	LSDYNIQKESTLHL		P0CG62;A0A1L1RWB4;P79781;A0A1D5PHP6;A0A1L1RYF6;A0A1D5P6T4;A0A1L1RVM5;A0A1L1RTJ9;A0A1L1RJ93;A0A1D5P546;A0A1D5NVA7	2	-	LSDYNIQKES
14	DYLRLLYSMKFIRR		A0A1D5P565;A0A1L1RYG5;A0A1L1RTG8	Both	LYSMKFIRR	LRLLYSMKFI
14	RKGKIISLHQEKFL		A0A1D5PL84;F1NNE7	2	-	IISLHQEKFL
14	DVALKNFAKYFLHQ	FTH	P08267	1	VALKNFAKY	-
14	IGTLNMLGLAKRVG	UXS1	E1BV28	2	-	LNMLGLAKRV
14	mPRIHLLFPLTLVR		A0A1D5NWB3;Q5ZLJ8	2	-	IHLLFPLTLV
14	ISVMDYFPTSRFVH	PLD4	E1BVB3	1	MDYFPTSRF	-
14	RHDGRFVFFKGNRY	MMP15	A0A1D5PR25	1	FVFFKGNRY	-
14	ANVIRYFPTQALNF		A0A1D5PVD9;A0A1D5PCU1;A0A1L1RV81;F1NJ10;A0A1D5PU22;A0A1D5PE77;A0A1L1RQL5;Q5ZMJ6;Q5ZLG7	Neither	-	-
14	IFNHVDIKIYYHVV		A0A1D5PRZ1;F1P0L2	1	FNHVDIKIY	-
14	NVIRYFPTQALNFA		A0A1D5PVD9;A0A1D5PCU1;A0A1L1RV81;F1NJ10;A0A1D5PU22;A0A1D5PE77;A0A1L1RQL5;Q5ZMJ6;Q5ZLG7	Neither	-	-
14	TIKLWDIGGQPRFR		Q5ZKQ8;F1NSI8;F1P0Z7	Neither	-	-
14	DGRKVTERHHTKYV		A0A1D5NWJ2;A0A1D5PSI5;A0A1D5PPR4;F1NMX0;A0A1L1RLV3	1	VTERHHTKY	-
14	VEDAFLEAAKKIYQ	RAB14	Q5ZKU5	1	FLEAAKKIY	-
14	EFLKVFIPSLFISH		A0A1D5PPS6	Neither	-	-
14	EQYETVAVKIFPYE		Q90999;A0A1I7Q417	1	YETVAVKIF	-
14	TVKNIIISQMNSFL		F1NDA2;A0A1L1RMX2	Both	IIISQMNSF	IIISQMNSFL
14	KEQTLEINENLQVH	LAMP2	Q90617	2	-	LEINENLQVH
14	GILYYVAIRQQHFT	LAMP3	E1BU34	1	YVAIRQQHF	-
14	KVFYYKmKGDYHRY		Q5ZMT0;A0A1L1RJ11;A0A1D5PYS5	1	FYYKMKGDY	-
14	EQFLLRVLEASNYG	KCNK7	F1NP03	2	-	LRVLEASNYG
14	LIYIDIVGLTQFKK	MGAT5	F1NEL5	2	-	IDIVGLTQFK
14	SVIIESLGHEERYE	ATP8A1	F1NX55	2	-	IESLGHEERY
14	RPGTVALREIRRYQ		P84229;P84247;A0A1L1RIS6;A0A1I7Q449;A0A1L1S0L7;A0A1D5PC18	1	VALREIRRY	-
14	TDYLmKILTERGYS	#VALUE!	F1P476;P60706;P68034;Q5ZMQ2;P63270;P68139;P53478;A0A1L1RLK7;A0A1L1RRL2;A0A1L1RPH2;A0A1D5NV17;A0A1I7Q414;A0A1D5PPD8;A0A1L1RUQ9;A0A1L1RPY3;A0A1L1RJ66;A0A1L1RU07;A0A1D5NY71;A0A1L1RJ52;A0A1L1RRH8;A0A1D5P5D1;A0A1L1RUN4;A0A1D5P6U1;A0A1D5NTE4;A0A1L1RXB8;A0A1D5P630;A0A1D5PK53;A0A1L1RYI0;A0A1D5P681	Both	MKILTERGY	LMKILTERGY
14	IGTLNmLGLAKRVG	UXS1	E1BV28	2	-	LNMLGLAKRV
14	THFTFKDLHFKMFD		P50146;P50147;A0A1D5PH67;E1BXS2	1	FKDLHFKMF	-
14	SVQKIGAALFFLSG	SLC38A2	Q5F468	2	-	VQKIGAALFF
14	ADLAHVLSLPLRIY	P2RY10	F1NP76	Both	VLSLPLRIY	AHVLSLPLRI
14	SLRELRHLKILHVK	LRRC8D	E1BYZ5	2	-	LRHLKILHVK
14	NMPMAMKVLPLAPS		F1NYL5;Q6J613	Neither	-	-
14	STSLQNIGAMLSYL	SLC38A1	F1NYN5	2	-	LQNIGAMLSY
14	AGRDITYFIQQLLR		Q90WD0;F1NW48	Neither	-	-
14	IDRFFAVVHPFRYK	GPR183	F1P0K6	1	FAVVHPFRY	-
14	APYKLKPIAAEVYE		P02789;E1BQC2;A0A1D5P4L7	2	-	LKPIAAEVYE
14	MDLFAKLATGSYLP		A0A1L1RM37;F1P4X6;A0A1L1RMY2	Both	FAKLATGSY	FAKLATGSYL
14	WPNGITLDLLNQRL		Q98931;F1NS31	Neither	-	-
14	IEGSFVYKGGKIYK		F1NCZ2;A0A1L1RMW8;A0A1D5PB88;A0A1D5PXW8	1	FVYKGGKIY	-
14	KSVQKIGAALFFLS	SLC38A2	Q5F468	2	-	VQKIGAALFF
14	ISLERIDTLGIYGK		A0A1D5PM55;Q5ZJS8;Q5I9D4	2	-	LERIDTLGIY
14	YVYQQSGQISKLTK		F1NYL5;Q6J613	2	-	YQQSGQISKL
14	LKNLGYLGYTSGFS		Q5F468;F1NYN4;F1NYN5	2	-	LKNLGYLGYT
14	EGILYYVAIRQQHF	LAMP3	E1BU34	1	YVAIRQQHF	-
14	AGGHKLGLGLELEA		A0A1L1S0S0;A0A1L1RLH6;A0A1D5PA56;A0A1L1RVM8;Q9I9D1	Neither	-	-
14	TFNRFEVEPGQTYQ		A0A1D5PA54;A0A1D5PR19	1	FEVEPGQTY	-
14	IVIRRDYLHYIRKY		A0A1L1RW53;Q98TH5	1	VIRRDYLHY	-
14	DIAYWIGLQKNKYP	chB1	Q90WF6	1	WIGLQKNKY	-
14	GKYTFAAHmDGTYK	TMED2	Q5ZKB0	1	FAAHMDGTY	-
14	ISVmDYFPTSRFVH	PLD4	E1BVB3	1	MDYFPTSRF	-
14	EHVTYTVQYLTGYL	IFNAR1	A0A1D5PRB3	1	YTVQYLTGY	-
14	NmPMAMKVLPLAPS		F1NYL5;Q6J613	Neither	-	-
14	TEEWFYTHILPFLQ	PPT1	F1NYK1	1	WFYTHILPF	-
14	KDIILPFRVIPLVR		Q5ZMP6;A0A1L1RR84	1	ILPFRVIPL	-
14	VPLFDLSQLLAYRN	RCJMB04_7f1	Q5ZL78	2	-	LFDLSQLLAY
14	NKNSFLINIPLPFG	APOB	F1NV02	1	FLINIPLPF	-
14	IDYFVPFLPLEYKH		A0A1D5P733;E1BTE5;F1P2B1	1	FVPFLPLEY	-
14	NPLFYLLNGELEYQ	IL21R	F1P495	Both	YLLNGELEY	YLLNGELEYQ
14	VTITLTLDPLRPFG		A0A1L1RVT9;A0A1D5PYK5;A0A1D5PF05	Neither	-	-
14	KEILLDMFKYNKFK	TARSL2	F1P372	1	LDMFKYNKF	-
14	GHQQLYWSHPRKFG	RPS29	E1C3G8	1	LYWSHPRKF	-
14	DLFAKLATGSYLPQ		A0A1L1RM37;F1P4X6;A0A1L1RMY2	Both	FAKLATGSY	FAKLATGSYL
14	GDAVLKILQELQKL	APOB	F1NV02	2	-	LKILQELQKL
14	VYEDFLmYKSGVYQ		P43233;A0A1L1RS19;A0A1D5PUR5	1	FLMYKSGVY	-
14	LMDLFAKLATGSYL		A0A1L1RM37;F1P4X6;A0A1L1RMY2	Both	FAKLATGSY	FAKLATGSYL
14	STSLQNIGAmLSYL	SLC38A1	F1NYN5	2	-	LQNIGAMLSY
14	KTQLIQLSTLLRLL		A0A1D5PF57;A0A1D5P7B4;F1NBY5	2	-	LIQLSTLLRL
14	KIRKIGEAEAFVIE		A0A1D5PCD1;A0A1L1RV80;Q5ZHQ3	2	-	IRKIGEAEAF
14	LEEVVQPIVSKLYG	HSPA5	Q90593	1	VQPIVSKLY	-
14	ISDFWQMVFQRKVK		A0A1L1S114;A0A1D5P441;A0A1D5PR76;F1NVB1;A0A1D5PRW6	1	FWQMVFQRK	-
14	KDVRLLELGALLPL	CHST7	A0A1D5P3Q1	2	-	LLELGALLPL
14	YDLPFGMNFIKKYR	SVCT2	B9VMA9	1	FGMNFIKKY	-
14	RQALEMLGKASRLL	NAPG	E1BWS2	2	-	LEMLGKASRL
14	YGGVFHVEKNGRYS		A0A1D5PVD2;A0A1D5PBN1	1	FHVEKNGRY	-
14	EKIVYVGVWLPAVL		A0A1L1RJW9;Q9DGI1	Neither	-	-
14	ISSLTVIGmLAAIT		Q5ZI05;F1NWK3;A0A1D5P346	2	-	LTVIGMLAAI
14	DELSSWIQQSFKHY	RCN2	A0A1D5P5X1	1	WIQQSFKHY	-
14	VAYLKNIGFDEAFN		A0A1D5PY35;F1NCM5	2	-	LKNIGFDEAF
14	VmEmAELGPLNKFL		F1N9Y5;A0A0A0MQ53	2	-	MAELGPLNKF
14	ISFVFVKKDPTYYV	LAMP3	E1BU34	1	FVKKDPTYY	-
14	IYYVYQQSGQISKL		F1NYL5;Q6J613	2	-	YQQSGQISKL
14	VNEIYLLDSGAQYK	XPNPEP1	F1P0A1	2	-	IYLLDSGAQY
14	GGASILATAANLLR		A0A1D5PGR8;A0A1D5P204;A0A1D5PM66	Neither	-	-
14	FIDSFRPLYTHEYK		Q5F3A1;A0A1D5PHU6	1	FRPLYTHEY	-
14	KIRDLLERQEKRFG		P02789;E1BQC2;A0A1L1RSU6;A0A1D5P4L7;A0A1L1S118	Both	LLERQEKRF	IRDLLERQEK
14	ILYYVAIRQQHFTA	LAMP3	E1BU34	1	YVAIRQQHF	-
14	FFLVQPFEIRLLTN	APOB	F1NV02	1	FLVQPFEIR	-
14	SmPFIEAFRQFQFK		A0A1D5PSR2;A0A1D5PBN4;A0A1L1RSU2	1	IEAFRQFQF	-
14	MPFIEAFRQFQFKA		A0A1D5PSR2;A0A1D5PBN4;A0A1L1RQ28;A0A1L1RSU2	1	IEAFRQFQF	-
14	VIEGSFVYKGGKIY		F1NCZ2;A0A1L1RMW8;A0A1D5PB88;A0A1D5PXW8	1	FVYKGGKIY	-
14	EmLQQSKILKVIRK		Q04619;P11501;A0A1D5PHC5;A0A1L1RND0;F1NC33;A0A1D5P5R0;A0A1D5PUL6;A0A1L1RL18	2	-	LQQSKILKVI
14	TPDLAVLLFPAmSm	SLC43A3	F1NBT7	2	-	LAVLLFPAMS
14	VPALKRLSLGLLFL		E1C7K0;A0A1L1RRT3;A0A1L1RNG8	2	-	LKRLSLGLLF
14	NSImFTKLNPFTLG		F1NIJ6;A0A1L1RR26;A0A1D5PRS4;A0A1L1RPE8	1	IMFTKLNPF	-
14	GKLYLIGIAAIVVA	CD81	F1NW06	2	-	LYLIGIAAIV
14	mDLFAKLATGSYLP		A0A1L1RM37;F1P4X6;A0A1L1RMY2	Both	FAKLATGSY	FAKLATGSYL
14	IFRVGWKTTREYYT	CALCOCO2	E1BRX6	1	WKTTREYYT	-
14	SGKLYLIGIAAIVV	CD81	F1NW06	2	-	LYLIGIAAIV
14	KYAKYLPHSAGRYA		A0A1L1RJ87	1	YLPHSAGRY	-
14	RRTALSALSILVAL		F1NYL5;Q6J613	2	-	LSALSILVAL
14	NDQYLKLLGAmKYR		F1NIN2;A0A1D5PBE6;A0A1L1RXB2;A0A1D5PV01	2	-	LKLLGAMKYR
14	ITImPSSIYEYIIK		A0A1L1RZ83;A0A1D5PES5;Q5ZHM8	1	IMPSSIYEY	-
14	VPSVHDIGALVAFG	DRAM1	E1BYC9	2	-	VHDIGALVAF
14	LPRVFKLFRALGLR		A0A1D5PS57;A0A1D5PP90	1	FKLFRALGL	-
14	GSTSLQNIGAMLSY	SLC38A1	F1NYN5	2	-	LQNIGAMLSY
14	EIRRFSLmPPVRYQ		A0A1L1RN73;A0A1L1RPL4;A0A1D5PXQ2;A0A1L1RK43	1	FSLMPPVRY	-
14	VYEDFLMYKSGVYQ		P43233;A0A1L1RS19;A0A1D5PUR5	1	FLMYKSGVY	-
14	GDIFSFPSVDYEKY		A0A1D5PKP8;F1NWP6	1	FPSVDYEKY	-
14	DDNTIRVLGRASLL		A0A1D5PG00	2	-	IRVLGRASLL
14	DLAHVLSLPLRIYY	P2RY10	F1NP76	1	VLSLPLRIY	-
14	TVKNIIISQmNSFL		F1NDA2;A0A1L1RMX2	Both	IIISQMNSF	IIISQMNSFL
14	AEKIVYVGVWLPAV		A0A1L1RJW9;Q9DGI1	Neither	-	-
14	DAVLKILQELQKLT	APOB	F1NV02	2	-	LKILQELQKL
14	VKISASPLLYmLLG		Q90997;F1NTM6;A0A1D5NZ05;A0A1D5PDQ5	2	-	VKISASPLLY
14	DIWSFLSKAQSDFG		P02789;E1BQC2;A0A1D5P4L7	1	FLSKAQSDF	-
14	RQALEmLGKASRLL	NAPG	E1BWS2	2	-	LEMLGKASRL
14	DLLINFRHLVHEYS		Q9W6V5;R4GJB9;F1P3J3	1	FRHLVHEYS	-
14	LGTFHQLGIVLGIL		P46896;A0A1D5P6Q8;F1NF68;A0A1D5P4W9	2	-	FHQLGIVLGI
14	YPSGAWRYWTERGL		P43233;A0A1L1RS19;A0A1D5PUR5	1	YPSGAWRYW	-
14	IPNLDKLGYAKDmR		F1NZY9;A0A1L1RLZ8;A0A1L1RZM9	2	-	LDKLGYAKDM
14	AVIKTWRDGPYIFI	TMEM87B	F1NI39	1	IKTWRDGPY	-
14	VKAKIHSHISRQLE	NCOA4	Q5ZMB1	Neither	-	-
14	NmPmAMKVLPLAPS		F1NYL5;Q6J613	Neither	-	-
14	RAFLRILGEELGYm	APOB	F1NV02	2	-	LRILGEELGY
14	IKLWDIGGQPRFRS		Q5ZKQ8;F1NSI8;F1P0Z7	Neither	-	-
14	PTAAEPAAAEQKEE	MARCKSL1	Q5ZKS0	Neither	-	-
14	GLDVLGNPFGFIRG		A0A1D5PJI9;E1C549	2	-	LDVLGNPFGF
14	ERAVLRKEHQKKYG	TBK1	E1C581	1	LRKEHQKKY	-
14	RDDLEALGHmFmYF		Q5ZJS0;F1P4M2;A0A1D5PVF2	2	-	LEALGHMFMY
14	NmPmAmKVLPLAPS		F1NYL5;Q6J613	Neither	-	-
14	LSVQKAAIQAFRKm	APOB	F1NV02	Neither	-	-
14	SLEELTRRAGGLYS		A0A1L1RK36;F1NWG2	Neither	-	-
14	ELPKFEmHRGHEHP	CD40LG	Q9I8D8	Both	FEMHRGHEH	LPKFEMHRGH
14	NSQTVYAVPILTFS		Q5F468;F1NYN4	1	VYAVPILTF	-
14	KGAHIKKIDFGRLT	PLD4	E1BVB3	Neither	-	-
14	ISDFWQmVFQRKVK		A0A1L1S114;A0A1D5P441;A0A1D5PR76;F1NVB1;A0A1D5PRW6	1	FWQMVFQRK	-
14	SVVLLVGLPANALA	LOC416197	F1NHZ1	2	-	LVGLPANALA
14	KPVKYWKLDPGKVY	TMEM222	F1P3X8	1	WKLDPGKVY	-
14	DFDRFQQSSIGLYG	STOML1	F1NSB5	Neither	-	-
14	HLGQLSFHRIRKEE	JAK1	F1NMJ9	Neither	-	-
14	NADFNRIFLPTIYS		A0A1L1RJW9;Q9DGI1	Neither	-	-
14	SSHKTFKIKRFLAK	RPL39	Q98TF5	1	FKIKRFLAK	-
14	RYHSLAPmYYRGAQ		Q5ZHW4;Q98932;A0A1D5PUC1;A0A1D5PKU6;A0A1D5NVA3;Q5ZIP7	1	YHSLAPMYY	-
14	RYGGVFHVEKNGRY		A0A1D5PVD2;A0A1D5PBN1	1	FHVEKNGRY	-
14	VPKVLALLGGFALV		A0A1D5PNM3	2	-	LALLGGFALV
14	MPRIHLLFPLTLVR		A0A1D5NWB3;Q5ZLJ8	2	-	IHLLFPLTLV
14	ITIMPSSIYEYIIK		A0A1L1RZ83;A0A1D5PES5;Q5ZHM8	1	IMPSSIYEY	-
14	SImFTKLNPFTLGA		F1NIJ6;A0A1L1RR26;A0A1D5PRS4;A0A1L1RPE8	1	IMFTKLNPF	-
14	KSKSIFAVLPESFV	LRIG1	E1C726	Neither	-	-
14	KmNILGLVIPmIIm	CCR5	B2BJC3	2	-	MNILGLVIPM
14	SPLYEYALRQLYAL		A0A1L1RZ42;E1C958;A0A1L1RX51	1	EYALRQLYA	-
14	ENLVTGLGTTILFG	SERINC5	F1NBW3	2	-	VTGLGTTILF
14	LPKFEmHRGHEHPH	CD40LG	Q9I8D8	Both	MHRGHEHPH	LPKFEMHRGH
14	EDHQISEFGPLPWL		A0A1D5PA54;A0A1D5PR19	2	-	ISEFGPLPWL
14	VNPILYSFINRNYR	CXCR7	R4GKC2	1	LYSFINRNY	-
14	NPRVVVTPRGERVY	SEMA7A	F1NIZ9	1	VTPRGERVY	-
14	AHLDYVALVAGGLL		A0A1D5P7P7	Neither	-	-
14	SDVLDTLGRPGYYT		F1N8W3;F1P4N9	2	-	LDTLGRPGYY
14	GQERYHSLAPmYYR		Q5ZHW4;Q98932;A0A1D5PUC1;A0A1D5PKU6;A0A1D5NVA3;Q5ZIP7	1	YHSLAPMYY	-
14	AIRVITPSFVDIFI		P01875	Neither	-	-
14	LPKFEMHRGHEHPH	CD40LG	Q9I8D8	Both	MHRGHEHPH	LPKFEMHRGH
14	VmEMAELGPLNKFL		F1N9Y5;A0A0A0MQ53	2	-	MAELGPLNKF
14	GSGSGSGGYGGRRF		A0A1D5PXH1;A0A1D5P5E1;E1BZE6	Neither	-	-
14	LPIDKRQLYEFDIK	GNS	F1NI04	1	IDKRQLYEF	-
14	IAIRVITPSFVDIF		P01875	Neither	-	-
14	ISHYAIKKNVKLPE	JAK1	F1NMJ9	1	YAIKKNVKL	-
14	HLEYLGLSAMMIRR	TLR1A	F6SU23	2	-	LEYLGLSAMM
14	LGAmTSLGSYNKYK		F1P1E9;A0A1L1RU72	2	-	MTSLGSYNKY
14	IDLYILGQSDHFIG		A0A1L1RWU5;A0A1L1RQ88;Q8AWB4	2	-	LYILGQSDHF
14	ELTRRAGGLYSRTS		A0A1L1RK36;F1NWG2	Neither	-	-
14	SNLVQLLGVIVEEK		P41239;A0A1D5PXS9	2	-	VQLLGVIVEE
14	LHPFLQHPVHGFHR		A0A1D5PN61;A0A1D5P1X2	1	FLQHPVHGF	-
14	GSTSLQNIGAmLSY	SLC38A1	F1NYN5	2	-	LQNIGAMLSY
14	EGISLFPELRIIST		A0A1D5NU56;F6T168;E1BYQ5	2	-	ISLFPELRII
14	TPLNIEGFGAQLFS	IFNAR1	A0A1D5PRB3	Neither	-	-
14	TQPTFFLYRSGVYD	CTSS	H9KYW5	1	FFLYRSGVY	-
14	ASLLDYIGSQAQYL		A0A1D5NZ71;A0A1D5PM56	2	-	LDYIGSQAQY
14	SITmQNIGAMSSYL		Q5F468;F1NYN4	2	-	MQNIGAMSSY
14	RKIQmQSGTAYSHR	APOB	F1NV02	Neither	-	-
14	IAALTLISLATLmN		A0A1D5P5I2	2	-	LTLISLATLM
14	RYTVKQmKmYRGFQ	TIMP3	P26652	1	YTVKQMKMY	-
14	GVIHPWRVNAFERL		A0A1D5P456;A0A1D5P1Y9	1	IHPWRVNAF	-
14	RRNSMLmSNILAFL		P46896;A0A1D5P6Q8;F1NF68;A0A1D5P4W9	2	-	MLMSNILAFL
14	IVKLNKIGLTLGLM		A0A1L1RNH6;A0A1L1RKJ4;A0A1L1RK60;A0A1L1RK53;A0A1D5PCK5	2	-	LNKIGLTLGL
14	GVLIWKIRDYKRRK	TRAF3	E1BW11	1	WKIRDYKRR	-
14	GDAGLRLLSEHLTm	CMIP	A0A1D5PGH8	2	-	LRLLSEHLTM
14	INNIFQLVRIKKLS	ERAP1	F1NB92	1	FQLVRIKKL	-
14	GPDYRVLVHRARKL		A0A1L1RUE8;A0A1D5PDX4;A0A1D5PHL0;A0A1D5PID9	1	YRVLVHRAR	-
14	VKISASPLLYMLLG		Q90997;F1NTM6;A0A1D5NZ05;A0A1D5PDQ5	2	-	VKISASPLLY
14	YRTKYNILHHHDFE	ENPP2	A0A1D5PQ63	1	YNILHHHDF	-
14	RPTNSImFTKLNPF		F1NIJ6;A0A1L1RR26;A0A1D5PRS4;A0A1L1RPE8	1	IMFTKLNPF	-
14	NPRSYFFDNPRRYD	GPR137B	Q5ZLT1	1	YFFDNPRRY	-
14	TSLQNIGAmLSYLF	SLC38A1	F1NYN5	2	-	LQNIGAMLSY
14	DYGRFVLTAGKFYG	CALR	A0A1D5P0U5	1	FVLTAGKFY	-
14	FSGKLYLIGIAAIV	CD81	F1NW06	2	-	LYLIGIAAIV
14	DLKIIHPDKYHIAP		Q5F4C0;F1NMC8	Both	LKIIHPDKY	LKIIHPDKYH
14	DGALHMIGSLAEIL	IPO7	F1NBA8	2	-	LHMIGSLAEI
14	GLYLLRQSRNYLGG		F1N9Y5;A0A0A0MQ53	Both	YLLRQSRNY	LYLLRQSRNY
14	ESKVFYYKmKGDYH		Q5ZMT0;A0A1L1RJ11;A0A1D5PYS5	1	FYYKMKGDY	-
14	IPDRFHYRHNKRIQ		F1N9T9;A0A1L1RKV5;A0A1L1RKQ7;A0A1D5NYD5	1	FHYRHNKRI	-
14	WEKNLRLVMLHNLE	CTSS	H9KYW5	2	-	LRLVMLHNLE
14	LEQFSVmRKLSHLR	VPS37C	A0A1D5PEU0	2	-	LEQFSVMRKL
14	DLKRFLYKKLPSVE		Q5ZIP2;A0A1I7Q3Y1	1	LKRFLYKKL	-
14	REKTYVKRLVKILL	GNA13	A0A1D5PQE8	Neither	-	-
14	KVHGSLARAGKVRG		A0A1L1RWQ5;A0A1L1RTC9;A0A1D5PQV1	Neither	-	-
14	TPGALEHFHmRLFR	BCAP31	A0A1D5NXR2	1	LEHFHMRLF	-
14	ETYLHRIGRTGRFG		A0A1D5PEP6;A0A1D5PB70;Q5ZMC1	2	-	LHRIGRTGRF
14	WEKNLRLVmLHNLE	CTSS	H9KYW5	2	-	LRLVMLHNLE
14	IRVITPSFVDIFIS		P01875	Neither	-	-
14	GQERFRSLRTPFYR	RAB9A	Q5ZMI5	1	FRSLRTPFY	-
14	EILKKIDIPSVFIG		Q90972;A0A1D5PEQ0	2	-	LKKIDIPSVF
14	ISPKRYDSIELRPV	CXCL8	A0A1D5PGQ4	1	ISPKRYDSI	-
14	RGFQImPHVQYIYT	TIMP3	P26652	1	MPHVQYIYT	-
14	YSKILFKAEPLAFT	APOB	F1NV02	2	-	LFKAEPLAFT
14	QPTFFLYRSGVYDD	CTSS	H9KYW5	1	FFLYRSGVY	-
14	ETYLHRIGRSGRFG	DDX6	Q5ZKB9	2	-	LHRIGRSGRF
14	DNLDKLGEQDYLPS	GNA13	A0A1D5PQE8	2	-	LDKLGEQDYL
14	YIHRLAFRNVPALE	Lrrn1	A4ZZA2	Neither	-	-
14	HQKSWRATRYEEYE		A0A1L1RK36;F1NWG2	1	WRATRYEEY	-
14	LDLLDSIGKDVVmI	SPIA1	E1C7T1	2	-	LDSIGKDVVM
14	GSDVSVVKRSQRYL		R4GHA5;A0A1L1RRG5;A0A1L1RKJ7;Q5ZMK3	1	SVVKRSQRY	-
14	ALKRQGRTLYGFGG	H4-I	P62801	2	-	LKRQGRTLYG
14	KDmWRSDPCYASYG	MGAT5	F1NEL5	1	MWRSDPCYA	-
14	VHKWISITEALAFF		A0A1L1RJW9;Q9DGI1	2	-	ISITEALAFF
14	AIHTYRKRRARSIH	CXCR5	G4U4M4	1	IHTYRKRRA	-
14	IPPIIARFVRINPL	DCBLD2	E1C341	Neither	-	-
14	mFKYFLSLAIGLFL	F2RL1	Q5F4D0	Both	FLSLAIGLF	FLSLAIGLFL
14	DLVQRRIPGIYVLS	PPT1	F1NYK1	1	VQRRIPGIY	-
14	RKFRVKIIGIDIPV	PIK3CG	E1C093	2	-	VKIIGIDIPV
14	DALRLAERFTRRYD		A0A1D5PN61;A0A1D5P1X2	1	LAERFTRRY	-
14	NLLIYNRQTSRKIP		A0A1D5PZZ6;E1C1Y1	1	YNRQTSRKI	-
14	ARARFHSRLERDFG		A0A1D5PLR3	1	FHSRLERDF	-
14	KVTQAAACKVmVVK	LOC427783	A0A1D5NWH0	Neither	-	-
14	KCVPRDSCPCMFQG		Q98UI9;A0A1D5PPR9;F1NZY2	Neither	-	-
14	KALTLERVRNKLYY	TLR1A	F6SU23	1	LERVRNKLY	-
14	EGKELVKLGIIQYT	TNFRSF18	F1NF51	2	-	LVKLGIIQYT
14	VLLLTVSPEERARR	CMPK2	R4GJC4	2	-	LTVSPEERAR
14	KQQEKWQSSAPGSL		Q75QI0;A0A1L1RJS7;F1NBK5	Neither	-	-
15	GYmQVImRDHFNRPL	gC	P22651	Both	IMRDHFNRP	MQVIMRDHFN
15	IESLSLNGVPNIFLS	MDV096	Q77MP7	2	-	LSLNGVPNIF
15	QIESLSLNGVPNIFL	MDV096	Q77MP7	2	-	LSLNGVPNIF
15	SSEVLTSIGKPAQFI	MDV056	Q9E6M9	2	-	LTSIGKPAQF
15	DYNIQKESTLHLVLR		P0CG62;A0A1L1RWB4;P79781;A0A1D5PHP6;A0A1L1RYF6;A0A1D5P6T4;A0A1L1RVM5;A0A1L1RTJ9;A0A1L1RJ93;A0A1D5P546;A0A1D5NVA7;O42388	2	-	IQKESTLHLV
15	WQLWKKAHGKEYRHQ	CTSS	H9KYW5	1	WKKAHGKEY	-
15	KEYGIHFYPTFRFFK		A0A1D5PH81;F1P458;A0A1D5P537	1	IHFYPTFRF	-
15	APYKLKPIAAEVYEH		P02789;E1BQC2;A0A1D5P4L7	2	-	LKPIAAEVYE
15	KYmELFIVADHTLFR	ADAM33	A0A1D5NV10	Both	IVADHTLFR	LFIVADHTLF
15	DRIENVDQLGFFIYR		O42204;A0A1L1RIU5;F1NM17	Neither	-	-
15	PFLYAFIGVKFRNDL	CCR7	E3VW39	1	YAFIGVKFR	-
15	TKLENFIQEHLKIIG	CD151	Q5ZII8	2	-	LENFIQEHLK
15	AGPKFTGLGKEELLR		A0A1D5P7P7	2	-	FTGLGKEELL
15	SVHQIYSVGQVLHFK		A0A1D5PAV2;Q90WJ4	2	-	IYSVGQVLHF
15	ASILATAANLLRHYP		A0A1D5PGR8;A0A1D5P204;A0A1D5PM66	2	-	LATAANLLRH
15	LSVQKAAIQAFRKmT	APOB	F1NV02	Neither	-	-
15	RKGAHIKKIDFGRLT	PLD4	E1BVB3	Neither	-	-
15	KLKVIEELGEWWKAR	RCJMB04_2j8	Q5ZMB9	2	-	LKVIEELGEW
15	KYEISSVPTFLFFKN		F1NNP6;A0A1D5NW30	Neither	-	-
15	LKNLGYLGYTSGFSL		Q5F468;F1NYN4;F1NYN5	2	-	LKNLGYLGYT
15	SFLRTLGTLLHTNLR	NOTCH2	F1P236	2	-	LRTLGTLLHT
15	LSVQKAAIQAFRKMT	APOB	F1NV02	Neither	-	-
15	LMDLKIIHPDKYHIA		Q5F4C0;F1NMC8	Both	LKIIHPDKY	LKIIHPDKYH
15	SGQISKLTKTSQTLK		F1NYL5;Q6J613	2	-	ISKLTKTSQT
15	IDEAIYYFKANVFFK	ARPC3	E1C8Y3	1	IYYFKANVF	-
15	KQELEAEYLAIFKKT		A0A1D5PIJ7;Q5ZK22	Neither	-	-
15	KNLRLVmLHNLEHSL	CTSS	H9KYW5	2	-	LVMLHNLEHS
15	KSDALETLGFLNHYQ	LOC101749377	A0A1L1RMH8	2	-	LETLGFLNHY
15	GDAVLKILQELQKLT	APOB	F1NV02	2	-	LKILQELQKL
15	VHKWISITEALAFFH		A0A1L1RJW9;Q9DGI1	2	-	ISITEALAFF
15	DAFLEAAKKIYQNIQ	RAB14	Q5ZKU5	1	FLEAAKKIY	-
15	LmDLKIIHPDKYHIA		Q5F4C0;F1NMC8	Both	LKIIHPDKY	LKIIHPDKYH
15	DVRLLELGALLPLLR	CHST7	A0A1D5P3Q1	2	-	LLELGALLPL
15	ITSLYLLGHDIRISA	MGAT5	F1NEL5	2	-	LYLLGHDIRI
15	SDYNIQKESTLHLVL		P0CG62;A0A1L1RWB4;P79781;A0A1D5PHP6;A0A1L1RYF6;A0A1D5P6T4;A0A1L1RVM5;A0A1L1RTJ9;A0A1L1RJ93;A0A1D5P546;A0A1D5NVA7	2	-	IQKESTLHLV
15	ERLIIWKIGQSPLAK		A0A1D5PS46;F1NDV3	2	-	IWKIGQSPLA
15	NPIIYAFIGVKFRND	CXCR5	G4U4M4	1	YAFIGVKFR	-
15	LITSLYLLGHDIRIS	MGAT5	F1NEL5	2	-	LYLLGHDIRI
15	RPKLLEELGHRLQYY	HSPH1	E1BT08	2	-	LEELGHRLQY
15	NPFLYAFIGVKFRND	CCR7	E3VW39	1	YAFIGVKFR	-
15	LNPFLYAFIGVKFRN	CCR7	E3VW39	1	YAFIGVKFR	-
15	TPQKLETIGWQLNLQ		A0A1D5P9G5;F1P189	2	-	LETIGWQLNL
15	QSPKIALLNVELELK		Q5ZJK8;F1NK38;A0A1L1RXV5;A0A1L1RLC2;A0A1L1RKY2;A0A1D5PZN7	2	-	IALLNVELEL
15	IYYVYQQSGQISKLT		F1NYL5;Q6J613	2	-	YQQSGQISKL
15	LPLNTLGPVMKmEPL	AP2B1	A0A1D5P7Y8	2	-	LNTLGPVMKM
15	LPRVFKLFRALGLRH		A0A1D5PS57;A0A1D5PP90	1	FKLFRALGL	-
15	DVISTIGQAFELRFK		E1C4D4;A0A1D5NYP8;A0A1D5PTU1	2	-	ISTIGQAFEL
15	LNPIIYAFVGEKFKK	CCR8	A0A1D5P622	1	IYAFVGEKF	-
15	HSQFIGYPIRLFVEK		P11501;A0A1D5P5R0;A0A1D5PUL6	1	YPIRLFVEK	-
15	LPSEGILYYVAIRQQ	LAMP3	E1BU34	Both	LPSEGILYY	LPSEGILYYV
15	YNIQKESTLHLVLRL		P0CG62;A0A1L1RWB4;P79781;A0A1D5PHP6;A0A1L1RYF6;A0A1D5P6T4;A0A1L1RVM5;A0A1L1RTJ9;A0A1L1RJ93;A0A1D5P546;A0A1D5NVA7;O42388	2	-	IQKESTLHLV
15	RRTLRGHLAKIYAmH		A0A1L1RM11;A0A1D5PYJ0;E1BW98;A0A1D5P7Z5;F1NLV4	1	LRGHLAKIY	-
15	LNPIIYAFIGVKFRN	CXCR5	G4U4M4	1	YAFIGVKFR	-
15	GFVKEFTNIAFLTVK		F1NIN2;A0A1D5PBE6;A0A1L1RXB2;A0A1D5PV01	Both	VKEFTNIAF	VKEFTNIAFL
15	GPISSILVNKYGSRP		F1NVU4;Q5ZLZ6	1	ISSILVNKY	-
15	LANVIRYFPTQALNF		A0A1D5PVD9;A0A1D5PCU1;A0A1L1RV81;F1NJ10;A0A1D5PU22;A0A1D5PE77;A0A1L1RQL5;Q5ZMJ6;Q5ZLG7	Neither	-	-
15	GDAGLRLLSEHLTmL	CMIP	A0A1D5PGH8	2	-	LRLLSEHLTM
15	IPNLDKLGYAKDmRF		F1NZY9;A0A1L1RLZ8;A0A1L1RZM9	2	-	LDKLGYAKDM
15	LQNIGAmLSYLFIVK	SLC38A1	F1NYN5	2	-	LQNIGAMLSY
15	DNLDKLGEQDYLPSQ	GNA13	A0A1D5PQE8	2	-	LDKLGEQDYL
15	LQNIGAMLSYLFIVK	SLC38A1	F1NYN5	2	-	LQNIGAMLSY
15	TDLLINFRHLVHEYS		Q9W6V5;R4GJB9;F1P3J3	1	FRHLVHEYS	-
15	SRGTIEILSDVQLIK		P47826;A0A1D5PK69	2	-	IEILSDVQLI
15	YRGFQIMPHVQYIYT	TIMP3	P26652	1	FQIMPHVQY	-
15	MPRIHLLFPLTLVRS		A0A1D5NWB3;Q5ZLJ8	2	-	IHLLFPLTLV
15	KSVQKIGAALFFLSG	SLC38A2	Q5F468	2	-	VQKIGAALFF
15	NPVIYAFAGEKFRKY	CCR5	B2BJC3	1	FAGEKFRKY	-
15	FLPALEKLPTEEYAK		A0A1D5PS13;A0A1L1RSA5	2	-	LEKLPTEEYA
15	DRDDVALKNFAKYFL	FTH	P08267	1	VALKNFAKY	-
15	INPVIYAFAGEKFRK	CCR5	B2BJC3	1	IYAFAGEKF	-
15	AVKIHSFPTLKFFPA		P09102;A0A1L1RZP5;A0A1L1RKM2;A0A1D5PV06	1	FPTLKFFPA	-
15	ISVmDYFPTSRFVHP	PLD4	E1BVB3	1	FPTSRFVHP	-
15	NKLESLPAAVFSLQK	LRRC8D	E1BYZ5	2	-	LESLPAAVFS
15	LDTAIMVTEAIGFTH	CXCR5	G4U4M4	Neither	-	-
15	TPLQVVLADTALRLR		Q5ZMI4;A0A1D5PKF0	2	-	VVLADTALRL
15	RPTNSIMFTKLNPFT		F1NIJ6;A0A1L1RR26;A0A1D5PRS4;A0A1L1RPE8	1	IMFTKLNPF	-
15	ADLAHVLSLPLRIYY	P2RY10	F1NP76	1	VLSLPLRIY	-
15	LPALEKLPTEEYAKV		A0A1D5PS13;A0A1L1RSA5	2	-	LEKLPTEEYA
15	mPFIEAFRQFQFKAR		A0A1D5PSR2;A0A1D5PBN4;A0A1L1RQ28;A0A1L1RSU2	1	FRQFQFKAR	-
15	ERHDGRFVFFKGNRY	MMP15	A0A1D5PR25	1	FVFFKGNRY	-
15	HSKFWIIDMKHIYIG	PLD4	E1BVB3	1	FWIIDMKHI	-
15	ISVMDYFPTSRFVHP	PLD4	E1BVB3	1	FPTSRFVHP	-
15	REmLQQSKILKVIRK		Q04619;P11501;A0A1D5PHC5;A0A1L1RND0;F1NC33;A0A1D5P5R0;A0A1D5PUL6;A0A1L1RL18	2	-	LQQSKILKVI
15	LSDYNIQKESTLHLV		P0CG62;A0A1L1RWB4;P79781;A0A1D5PHP6;A0A1L1RYF6;A0A1D5P6T4;A0A1L1RVM5;A0A1L1RTJ9;A0A1L1RJ93;A0A1D5P546;A0A1D5NVA7	2	-	IQKESTLHLV
15	KVFYYKmKGDYHRYL		Q5ZMT0;A0A1L1RJ11;A0A1D5PYS5	1	FYYKMKGDY	-
15	VVIEVFTPVVQRILK		A0A1D5PMB6	1	IEVFTPVVQ	-
15	PTNSImFTKLNPFTL		F1NIJ6;A0A1L1RR26;A0A1D5PRS4;A0A1L1RPE8	1	IMFTKLNPF	-
15	LGLIEEISGYLKIRR	INSR	A0A1D5P6T3	2	-	LGLIEEISGY
15	GDRVFQARQLIYLSQ		P19121;A0A1D5NW68	1	FQARQLIYL	-
15	VGNALVLVILERFKR	CXCR5	G4U4M4	Neither	-	-
15	EGILYYVAIRQQHFT	LAMP3	E1BU34	1	YVAIRQQHF	-
15	TSNVLIIGELLKQAD	CCT6	Q5ZJ54	2	-	VLIIGELLKQ
15	DELSSWIQQSFKHYV	RCN2	A0A1D5P5X1	1	WIQQSFKHY	-
15	mDLFAKLATGSYLPQ		A0A1L1RM37;F1P4X6;A0A1L1RMY2	Both	FAKLATGSY	FAKLATGSYL
15	RDITYFIQQLLRERE		Q90WD0;F1NW48	Neither	-	-
15	DHVTNLRKmGAPKYG	FTH	P08267	2	-	LRKMGAPKYG
15	GILYYVAIRQQHFTA	LAMP3	E1BU34	1	YVAIRQQHF	-
15	LPYNVLGLGRSANFL		F1NWE2;A0A1D5P3X1;A0A1D5P9S9	2	-	YNVLGLGRSA
15	LPLNTLGPVmKmEPL	AP2B1	A0A1D5P7Y8	2	-	LNTLGPVMKM
15	LGPELVVLGPGEQLT		Q5ZMI4;A0A1L1S0M1;A0A1D5PKF0	2	-	LVVLGPGEQL
15	RRSFETHLSRVEAEL		A0A1D5PIZ5;A0A1D5PL81	Neither	-	-
15	VLLPKKTDSHKAKAK		P02263;P35062	Neither	-	-
15	MDLFAKLATGSYLPQ		A0A1L1RM37;F1P4X6;A0A1L1RMY2	Both	FAKLATGSY	FAKLATGSYL
15	DISLAFFEAASmmRQ	JAK1	F1NMJ9	1	FEAASMMRQ	-
15	FAIISVISAAHKFVY	PLD4	E1BVB3	2	-	ISVISAAHKF
15	ANVIRYFPTQALNFA		A0A1D5PVD9;A0A1D5PCU1;A0A1L1RV81;F1NJ10;A0A1D5PU22;A0A1D5PE77;A0A1L1RQL5;Q5ZMJ6;Q5ZLG7	Neither	-	-
15	VTIKIWDIGGQPRFR		F1P0Z7;Q5ZKQ8;F1NSI8	Neither	-	-
15	GSTSLQNIGAmLSYL	SLC38A1	F1NYN5	2	-	LQNIGAMLSY
15	LmDLFAKLATGSYLP		A0A1L1RM37;F1P4X6;A0A1L1RMY2	Both	FAKLATGSY	FAKLATGSYL
15	LPLNTLGPVMKMEPL	AP2B1	A0A1D5P7Y8	2	-	LNTLGPVMKM
15	RSEIDLLDIRHEFRK		P17153;A0A1D5PQU4;F1NJI0	2	-	IDLLDIRHEF
15	IPPYHYIHVLDLNSN		Q5ZMI4;A0A1D5PKF0	1	IPPYHYIHV	-
15	SNVLIIGELLKQADL	CCT6	Q5ZJ54	2	-	VLIIGELLKQ
15	GQERYHSLAPmYYRG		Q5ZHW4;Q98932;A0A1D5PUC1;A0A1D5PKU6;A0A1D5NVA3;Q5ZIP7	1	YHSLAPMYY	-
15	VADLAHVLSLPLRIY	P2RY10	F1NP76	Both	VLSLPLRIY	AHVLSLPLRI
15	GHQQLYWSHPRKFGQ	RPS29	E1C3G8	1	LYWSHPRKF	-
15	LAFNLNPALTmIGKY	SLC16A1	Q5ZLZ6	Both	PALTMIGKY	FNLNPALTMI
15	mNMPMAMKVLPLAPS		F1NYL5;Q6J613	Neither	-	-
15	DDVALKNFAKYFLHQ	FTH	P08267	1	VALKNFAKY	-
15	ISLLHLIGNPLDVFH	TLR21	A0A1D5P7F7	2	-	LHLIGNPLDV
15	TDGRKVTERHHTKYV		A0A1D5NWJ2;A0A1D5PSI5;A0A1D5PPR4;F1NMX0;A0A1L1RLV3	1	VTERHHTKY	-
15	ASLIGIGYTLALRPG		A0A1L1RQZ3;A0A1D5P9J9;A0A1L1RR38;A0A1L1RKA6;A0A1D5Q021	2	-	LIGIGYTLAL
15	NPIIYAFVGEKFKKY	CCR8	A0A1D5P622	1	FVGEKFKKY	-
15	SRPLLVLGQLHNLHR	NPEPL1	F1NSZ4	2	-	LLVLGQLHNL
15	SDALETLGFLNHYQm	LOC101749377	A0A1L1RMH8	2	-	LETLGFLNHY
15	YLVWTLGHPIRVKYS		Q90YI1;A0A1L1RMD7;F1P181	2	-	VWTLGHPIRV
15	GGASILATAANLLRH		A0A1D5PGR8;A0A1D5P204;A0A1D5PM66	2	-	LATAANLLRH
15	WEKNLRLVmLHNLEH	CTSS	H9KYW5	2	-	LRLVMLHNLE
15	KTGIEYIPSRHYYHR	DHCR24	F7BEW1	1	IPSRHYYHR	-
15	LDTAImVTEAIGFTH	CXCR5	G4U4M4	Neither	-	-
15	GVKGLLSFLSAPLIG		E1C047;Q5ZJK7	2	-	LSFLSAPLIG
15	YKTGKNKWFFQKLRF		P61355;A0A1L1RW37;A0A1L1RRD6;A0A1L1RKT9	1	YKTGKNKWF	-
15	mPRIHLLFPLTLVRS		A0A1D5NWB3;Q5ZLJ8	2	-	IHLLFPLTLV
15	DISLAFFEAASMMRQ	JAK1	F1NMJ9	1	FEAASMMRQ	-
15	ILYYVAIRQQHFTAK	LAMP3	E1BU34	1	YVAIRQQHF	-
15	SAIIFSIKPLHFHIF		Q5ZKI6;A0A1D5P302;F1P5A1	1	IKPLHFHIF	-
15	GQFKDIKLSDYRGKY	PRDX1	P0CB50	1	FKDIKLSDY	-
15	RKIQmQSGTAYSHRL	APOB	F1NV02	Neither	-	-
15	IIIHIFSLQQmTLHK	TBK1	E1C581	2	-	IFSLQQMTLH
15	HmYLVWTLGHPIRVK		Q90YI1;A0A1L1RMD7;F1P181	2	-	VWTLGHPIRV
15	VKLNKLAFLNQFHFG	ATP6V0D1	E1BVF8	2	-	LNKLAFLNQF
15	YPEEISSmVLTKmKE		O73885;F1NWP3;A0A1D5PFJ6	Neither	-	-
15	EYGIHFYPTFRFFKA		A0A1D5PH81;F1P458;A0A1D5P537	1	YPTFRFFKA	-
15	HSKFWIIDmKHIYIG	PLD4	E1BVB3	1	FWIIDMKHI	-
15	NPIIYAFIGQKFRNS	CXCR1	Q334G8	1	YAFIGQKFR	-
15	GDNmLEPSSNMPWFK		Q90835;A0A1L1S0Z9;A0A1L1RMD5;A0A1L1RRY4;A0A1L1RTI7;A0A1L1RRR1;A0A1L1RRZ5;A0A1D5P5X9;A0A1I7Q425;A0A1D5PZJ3;A0A1L1RVL2	2	-	LEPSSNMPWF
15	KGLTIIGSVIQGNFL		A0A1D5PMQ8;A0A1D5P2F9	Neither	-	-
15	SImFTKLNPFTLGAI		F1NIJ6;A0A1L1RR26;A0A1D5PRS4;A0A1L1RPE8	1	IMFTKLNPF	-
15	DRKILNIFGAIQGFE		Q90997;F1NTM6;A0A1D5NZ05;A0A1D5PDQ5	2	-	LNIFGAIQGF
15	NASLIGIGYTLALRP		A0A1L1RQZ3;A0A1D5P9J9;A0A1L1RR38;A0A1L1RKA6;A0A1D5Q021	2	-	LIGIGYTLAL
15	LAFNLNPALTMIGKY	SLC16A1	Q5ZLZ6	Both	PALTMIGKY	FNLNPALTMI
15	YRGFQImPHVQYIYT	TIMP3	P26652	1	FQIMPHVQY	-
15	DLFAKLATGSYLPQT		A0A1L1RM37;F1P4X6;A0A1L1RMY2	Both	FAKLATGSY	FAKLATGSYL
15	AGQERYHSLAPmYYR		Q5ZHW4;Q98932;A0A1D5PUC1;A0A1D5PKU6;A0A1D5NVA3;Q5ZIP7	1	YHSLAPMYY	-
15	INGIQGFQNISFVAE	IL2RB	F1NDV9	2	-	IQGFQNISFV
15	AEFLKVFIPSLFISH		A0A1D5PPS6	Neither	-	-
15	YPGFALQYYPYYGRL		P08251;A0A1D5PFH8;A0A1L1RW14;F1NSV6	1	FALQYYPYY	-
15	ADIAYWIGLQKNKYP	chB1	Q90WF6	1	WIGLQKNKY	-
15	ELEEVVQPIVSKLYG	HSPA5	Q90593	1	VQPIVSKLY	-
15	TNNISATPTFLFFRN		A0A1D5P763;A0A1D5NUH1	Neither	-	-
15	LAEKIVYVGVWLPAV		A0A1L1RJW9;Q9DGI1	Neither	-	-
15	LDSNLYRIGQSKVFF	MYH9	P14105	2	-	LYRIGQSKVF
15	GINIAKIGLHDLRFK		Q5F364;A0A1D5PAT0;A0A1D5PAC0;F1P204;A0A1D5P0M3	2	-	IAKIGLHDLR
15	VLKRmTIIGEILSFR		A0A1D5PV09;A0A1D5PAV1	2	-	MTIIGEILSF
15	AQDVISTIGQAFELR		E1C4D4;A0A1D5NYP8;A0A1D5PTU1	2	-	ISTIGQAFEL
15	KGDIFSFPSVDYEKY		A0A1D5PKP8;F1NWP6	1	FPSVDYEKY	-
15	ISFTVNDPKSYDPYV		P08251;F1NSV6	1	FTVNDPKSY	-
15	HVKISASPLLYMLLG		Q90997;F1NTM6;A0A1D5NZ05;A0A1D5PDQ5	2	-	VKISASPLLY
15	MNMPMAMKVLPLAPS		F1NYL5;Q6J613	Neither	-	-
15	LmPRIHLLFPLTLVR		A0A1D5NWB3;Q5ZLJ8	2	-	IHLLFPLTLV
15	DQWFHSLQWKKKIYK	CMIP	A0A1D5PGH8	1	FHSLQWKKK	-
15	RSKLLAKYQEIPFYH	UNC5B	E1C228	Both	LAKYQEIPF	LAKYQEIPFY
15	DYLmKILTERGYSFT		P60706;Q5ZMQ2;P53478;A0A1L1RLK7;A0A1L1RRL2;A0A1L1RUQ9;A0A1L1RPY3;A0A1D5NY71;A0A1L1RRH8;A0A1D5P5D1;A0A1L1RUN4;A0A1D5P630;A0A1D5P681	1	MKILTERGY	-
15	KRLEELGAQRIFELG		A0A1D5P254;F1P2T2	2	-	LEELGAQRIF
15	LSNLFSVEPMSYTRF		Q90997;A0A1D5NZ05;A0A1D5PDQ5	1	VEPMSYTRF	-
15	HVKISASPLLYmLLG		Q90997;F1NTM6;A0A1D5NZ05;A0A1D5PDQ5	2	-	VKISASPLLY
15	YAKYLPHSAGRYAAK		A0A1L1RJ87	1	YLPHSAGRY	-
15	VPKVLALLGGFALVT		A0A1D5PNM3	2	-	LALLGGFALV
15	KDVRLLELGALLPLL	CHST7	A0A1D5P3Q1	2	-	LLELGALLPL
15	TNEYLKELGSLPLPL	STX12	E1C319	2	-	LKELGSLPLP
15	GSTSLQNIGAMLSYL	SLC38A1	F1NYN5	2	-	LQNIGAMLSY
15	YISPKRYDSIELRPV	CXCL8	A0A1D5PGQ4	1	ISPKRYDSI	-
15	WPGLKEFSQQRWKAL		A0A1D5PBP3;Q5F3W4	Neither	-	-
15	GDIFSFPSVDYEKYY		A0A1D5PKP8;F1NWP6	1	FPSVDYEKY	-
15	SPGYNFRFAKYYKDS	P2RX4	F1NC81	1	YNFRFAKYY	-
15	RHDGRFVFFKGNRYW	MMP15	A0A1D5PR25	1	FVFFKGNRY	-
15	LGNGLVmLTYIYFKR	CCR7	E3VW39	1	LVMLTYIYF	-
15	KPLPGIImGGILPFG		A0A1D5PMF1;A0A1D5PRZ1;F1P0L2;Q5ZLM5	Neither	-	-
15	IPSLFISHVLALGLG		A0A1D5PPS6	2	-	LFISHVLALG
15	YVYQQSGQISKLTKT		F1NYL5;Q6J613	2	-	YQQSGQISKL
15	LPKEISTTGFTVPFI	APOB	F1NV02	2	-	ISTTGFTVPF
15	PFIEAFRQFQFKARR		A0A1D5PSR2;A0A1D5PBN4;A0A1L1RQ28;A0A1L1RSU2	1	FRQFQFKAR	-
15	NVIPVGYDFVFRPIS		A0A1D5PJI9;E1C549	Neither	-	-
15	VQLLTLGELEEVLTH	k123	O73911	2	-	LLTLGELEEV
15	LNAIQRFFAYHmIET	TMEM168	E1BXX0	1	FFAYHMIET	-
15	LDNLDKLGEQDYLPS	GNA13	A0A1D5PQE8	2	-	LDKLGEQDYL
15	TVmLRHENILGFIAA		A0A1D5P214;Q06900;A0A1D5PT02	2	-	LRHENILGFI
15	ELPKFEmHRGHEHPH	CD40LG	Q9I8D8	Both	MHRGHEHPH	LPKFEMHRGH
15	ESKVFYYKmKGDYHR		Q5ZMT0;A0A1L1RJ11;A0A1D5PYS5	1	FYYKMKGDY	-
15	RAFLRILGEELGYmK	APOB	F1NV02	2	-	LRILGEELGY
15	HEVKLNKLAFLNQFH	ATP6V0D1	E1BVF8	2	-	LNKLAFLNQF
15	SVLTRIGLETSLRYA		A0A1D5PII6;A0A1D5P3S0	2	-	LTRIGLETSL
15	LAKVTQFKTmEFARY		F1NWZ4;E1C9G1	1	FKTMEFARY	-
15	LVEIRNFLGEKYIRR		F1NS91;A0A1L1S0Q8;A0A1D5NVI1	1	FLGEKYIRR	-
15	DISLAFFEAASmMRQ	JAK1	F1NMJ9	1	FEAASMMRQ	-
15	HDNNFHILYVKRHEN	ADCY7	E1C8F6	1	FHILYVKRH	-
15	DFGITGFPTLKFFRA	QSOX1	Q8JGM4	1	FPTLKFFRA	-
15	KGAHIKKIDFGRLTG	PLD4	E1BVB3	Neither	-	-
15	FTYISRQLPFSFVAD	CCL4	Q90826	2	-	FTYISRQLPF
15	DIPEIRRFDPVPAQY		A0A1D5NWW0;A0A1D5NXL0;E1BZ39;A0A1D5PPE9	1	IRRFDPVPA	-
15	DSFRPLYTHEYKGPK		Q5F3A1;A0A1D5PHU6	1	FRPLYTHEY	-
15	TIGTLNMLGLAKRVG	UXS1	E1BV28	2	-	LNMLGLAKRV
15	NVIRYFPTQALNFAF		A0A1D5PVD9;A0A1D5PCU1;A0A1L1RV81;F1NJ10;A0A1D5PU22;A0A1L1RQL5;Q5ZMJ6;Q5ZLG7	Neither	-	-
15	GAFIVYEDFLmYKSG		P43233;A0A1L1RS19;A0A1D5PUR5	1	IVYEDFLMY	-
15	ANNLQDFGLQLPFLK		Q9DD78;Q9DGB6;A0A1D5PDX0;A0A1L1RSV4;A0A1D5NXK1;A0A1D5P6D6;F1NUH0	2	-	LQDFGLQLPF
15	REIRRFSLmPPVRYQ		A0A1L1RN73;A0A1L1RPL4;A0A1D5PXQ2;A0A1L1RK43	1	FSLMPPVRY	-
15	LGALASLGNLNIPYK	NOTCH1	F1NZ70	2	-	LASLGNLNIP
15	QVFLDELGSLKAFKK		A0A1D5PLA1;O57389	2	-	LDELGSLKAF
15	NAVIKTWRDGPYIFI	TMEM87B	F1NI39	1	IKTWRDGPY	-
15	FSGKLYLIGIAAIVV	CD81	F1NW06	2	-	LYLIGIAAIV
15	TIVIRRDYLHYIRKY		A0A1L1RW53;Q98TH5	1	VIRRDYLHY	-
15	ISPKRYDSIELRPVG	CXCL8	A0A1D5PGQ4	1	ISPKRYDSI	-
15	NIEPIPSEKLLETYK		A0A1L1S114;A0A1D5P441;A0A1D5PR76;F1NVB1;A0A1D5PRW6	2	-	IEPIPSEKLL
15	NSKTVYALPTIAFAF	SLC38A1	F1NYN5	Neither	-	-
15	ISSLTVIGmLAAITY		Q5ZI05;F1NWK3;A0A1D5P346	2	-	LTVIGMLAAI
15	VIEGSFVYKGGKIYK		F1NCZ2;A0A1L1RMW8;A0A1D5PB88;A0A1D5PXW8	1	FVYKGGKIY	-
15	WEKNLRLVMLHNLEH	CTSS	H9KYW5	2	-	LRLVMLHNLE
15	MPFIEAFRQFQFKAR		A0A1D5PSR2;A0A1D5PBN4;A0A1L1RQ28;A0A1L1RSU2	1	FRQFQFKAR	-
15	GVFHVEKNGRYSLTR		A0A1D5PVD2;A0A1D5PBN1	1	FHVEKNGRY	-
15	DLYAVKVFNSISFLR	TBK1	E1C581	Both	VKVFNSISF	VKVFNSISFL
15	ATREIRRFSLmPPVR		A0A1L1RN73;A0A1L1RPL4;A0A1D5PXQ2;A0A1L1RK43	2	-	IRRFSLMPPV
15	DPLPLQVDYELRFKY	ABCA3	A0A1D5P0F9	2	-	LQVDYELRFK
15	LNAIQRFFAYHMIET	TMEM168	E1BXX0	1	FFAYHMIET	-
15	EIIKRFEQKGFRLVA		O57535;A0A1I7Q438;A0A1D5PY99;A0A1D5PRT2;A0A1D5PZM9	1	IKRFEQKGF	-
15	SDFmHYRKGVYSNPR		A0A1D5PG47;A0A1D5P4H3	1	FMHYRKGVY	-
15	EKYEISSVPTFLFFK		F1NNP6;A0A1D5NW30	Neither	-	-
15	AEKIVYVGVWLPAVL		A0A1L1RJW9;Q9DGI1	Neither	-	-
15	VVIGLLGLPGALLRY	SVCT2	B9VMA9	2	-	LGLPGALLRY
15	TDNVLKMLAIEmRFR		A0A1D5PUA4;A0A1D5PS95	2	-	LKMLAIEMRF
15	KVSGSQIVDIDKRKY	GABARAPL2	F1NNM2	1	IVDIDKRKY	-
15	FNRFEVEPGQTYQVT		A0A1D5PA54;A0A1D5PR19	1	FEVEPGQTY	-
15	TIKLWDIGGQPRFRS		Q5ZKQ8;F1NSI8;F1P0Z7	Neither	-	-
15	KPLPGIIMGGILPFG		A0A1D5PMF1;A0A1D5PRZ1;F1P0L2;Q5ZLM5	Neither	-	-
15	LPHAILRLDLAGRDL		P60706;Q5ZMQ2;P53478;A0A1L1RLK7;A0A1L1RRL2;A0A1D5PPD8;A0A1L1RUQ9;A0A1L1RPY3;A0A1D5NY71;A0A1L1RRH8;A0A1D5P5D1;A0A1L1RUN4;A0A1D5P630;A0A1D5P681	Neither	-	-
15	DDIQLEFVRIDPFVR		P48440;A0A1L1RJH9;F1NNS1;A0A1L1RZ78;A0A1L1RYD3	1	FVRIDPFVR	-
15	ALGTFHQLGIVLGIL		P46896;A0A1D5P6Q8;F1NF68;A0A1D5P4W9	2	-	FHQLGIVLGI
15	KSGVLQVFASLLmPQ		F1NIB1;A0A1D5PHN4;A0A1D5P5E0	2	-	LQVFASLLMP
15	mNmPMAMKVLPLAPS		F1NYL5;Q6J613	Neither	-	-
15	GGGDHKPQGKKIKFE		P15771;A0A1D5NZ30	Neither	-	-
15	VVFLKQLGTGLLLVT		A0A1L1RT36;A0A1L1RXI6;F6UD95;Q8UWG7	2	-	LKQLGTGLLL
15	NVGGKRKADGYNQPD		A0A1D5P155;A0A1D5P954;E1BZR1;F6SG96	Neither	-	-
15	KIRKIGEAEAFVIEA		A0A1D5PCD1;A0A1L1RV80;Q5ZHQ3	2	-	IRKIGEAEAF
15	EDFLmYKSGVYQHVS		P43233;A0A1L1RS19;A0A1D5PUR5	1	FLMYKSGVY	-
15	AAGFLmKKELDYFAK		P51903;F1NU17;A0A1D5NZW9;A0A1L1RXH1	1	FLMKKELDY	-
15	SGKLYLIGIAAIVVA	CD81	F1NW06	2	-	LYLIGIAAIV
15	LATFTADQELRFILA	DGCR2	E1C0H9	Both	FTADQELRF	LATFTADQEL
15	SVPSVHDIGALVAFG	DRAM1	E1BYC9	2	-	VHDIGALVAF
15	GGVFHVEKNGRYSLT		A0A1D5PVD2;A0A1D5PBN1	1	FHVEKNGRY	-
15	SDLSILRLASPLHFV	FAM134A	A0A1D5PQL9	2	-	LRLASPLHFV
15	TPYRQWYEAHYALPL		F1NB02;A0A1L1RYE0;A0A1D5PT58	1	YRQWYEAHY	-
15	AIRVITPSFVDIFIS		P01875	Neither	-	-
15	GELKDLAPAVDWmPF	ECE-1	Q9DGN6	Both	APAVDWMPF	LKDLAPAVDW
15	GDNMLEPSSNMPWFK		Q90835;A0A1L1S0Z9;A0A1L1RMD5;A0A1L1RRY4;A0A1L1RTI7;A0A1L1RRR1;A0A1L1RRZ5;A0A1D5P5X9;A0A1I7Q425;A0A1D5PZJ3;A0A1L1RVL2	2	-	LEPSSNMPWF
15	VPSFLKNADIAYWIG	chB1	Q90WF6	1	FLKNADIAY	-
15	TEWIAAKADQQYWDG		P15979	1	IAAKADQQY	-
15	RRDDLEALGHMFmYF		Q5ZJS0;F1P4M2;A0A1D5PVF2	2	-	LEALGHMFMY
15	EKYAKYLPHSAGRYA		A0A1L1RJ87	1	YLPHSAGRY	-
15	SQSWQAHHYNVYSIL	LY75	F1NC84	1	WQAHHYNVY	-
15	SKVFYYKmKGDYHRY		Q5ZMT0;A0A1L1RJ11;A0A1D5PYS5	1	FYYKMKGDY	-
15	QERYHSLAPmYYRGA		Q5ZHW4;Q98932;A0A1D5PUC1;A0A1D5PKU6;A0A1D5NVA3;Q5ZIP7	1	YHSLAPMYY	-
15	TARRYVPRTEWIAAK		P15979	1	YVPRTEWIA	-
15	LPKLLYTRLLLYLPE	DAGLB	A0A1D6UPQ9	Both	LLYTRLLLY	LPKLLYTRLL
15	EILKKIDIPSVFIGE		Q90972;A0A1D5PEQ0	2	-	LKKIDIPSVF
15	GSITmQNIGAMSSYL		Q5F468;F1NYN4	2	-	MQNIGAMSSY
15	VPFSTLQVPAYTIDL	APOB	F1NV02	1	FSTLQVPAY	-
15	LPALLPSLPSAFRHH		A0A1D5PS73	Neither	-	-
15	TIGTLNmLGLAKRVG	UXS1	E1BV28	2	-	LNMLGLAKRV
15	AVIKTWRDGPYIFIV	TMEM87B	F1NI39	1	IKTWRDGPY	-
15	RDDLESLGYVLmYFN		Q5ZLL1;E1BVW0;A0A1L1RYX4;A0A1D5NXQ4	2	-	LESLGYVLMY
15	HGDVIKHYKIRSLDN	RCJMB04_2j8	Q5ZMB9	1	IKHYKIRSL	-
15	ESNQFDLVGFIPLLR		Q5ZIW5;F1NWG6	Both	FDLVGFIPL	FDLVGFIPLL
15	IGGIFASRHLHLDLL		Q5F364;A0A1D5PAT0;A0A1D5PAC0;F1P204;A0A1D5P0M3	1	IFASRHLHL	-
15	DVSISYLPLAHMFER	ACSL5	F1NNV2	2	-	ISYLPLAHMF
15	LSNLFSVEPmSYTRF		Q90997;A0A1D5NZ05;A0A1D5PDQ5	1	VEPMSYTRF	-
15	GIIRNIPQKKmEKYR		A0A1L1RYS1;A0A1L1RWQ8	1	IPQKKMEKY	-
15	STSLQNIGAmLSYLF	SLC38A1	F1NYN5	2	-	LQNIGAMLSY
15	TFYIFNHVDIKIYYH		A0A1D5PRZ1;F1P0L2	1	FNHVDIKIY	-
15	LNGIFVLGRSmGFIG		F1P269;A0A1D5PSE5	2	-	IFVLGRSMGF
15	EELGYMKLSDFKLLG	APOB	F1NV02	2	-	YMKLSDFKLL
15	SKTVYALPTIAFAFV	SLC38A1	F1NYN5	Neither	-	-
15	GDNmLEPSSNmPWFK		Q90835;A0A1L1S0Z9;A0A1L1RMD5;A0A1L1RRY4;A0A1L1RTI7;A0A1L1RRR1;A0A1L1RRZ5;A0A1D5P5X9;A0A1I7Q425;A0A1D5PZJ3;A0A1L1RVL2	2	-	LEPSSNMPWF
15	YHLGQLSFHRIRKEE	JAK1	F1NMJ9	Neither	-	-
15	TQPTFFLYRSGVYDD	CTSS	H9KYW5	1	FFLYRSGVY	-
15	GRVLLLGTVQALFES	MFSD5	A0A1D5PLZ5	2	-	VLLLGTVQAL
15	SPRTSFSIQGLRPYT		A0A1D5PMY8;Q9W6U9	1	FSIQGLRPY	-
15	KLKELSRRTTFIRVT	GMPR	R4GLI2	2	-	LKELSRRTTF
15	IVVLAFSKSQIFKIF	NPC1	F1NQT4	1	FSKSQIFKI	-
15	SVQKIGAALFFLSGI	SLC38A2	Q5F468	2	-	VQKIGAALFF
15	FELLPAGSTLIFYKY	TOR1AIP1	A0A1D5PN56	1	GSTLIFYKY	-
15	GSITMQNIGAMSSYL		Q5F468;F1NYN4	2	-	MQNIGAMSSY
15	YGSGSGSGGYGGRRF		A0A1D5PXH1;A0A1D5P5E1;E1BZE6	Neither	-	-
15	RAFLRILGEELGYMK	APOB	F1NV02	2	-	LRILGEELGY
15	GVPLFDLSQLLAYRN	RCJMB04_7f1	Q5ZL78	2	-	LFDLSQLLAY
15	LPYAPTWLRALYKPI		A0A1L1RJW6;A0A1D5P0S4;A0A1L1RRS9	1	WLRALYKPI	-
15	FAIVQAASAHRFRPR	CCR7	E3VW39	1	ASAHRFRPR	-
15	ENADFNRIFLPTIYS		A0A1L1RJW9;Q9DGI1	Neither	-	-
15	AYSVLTRIGLETSLR		A0A1D5PII6;A0A1D5P3S0	2	-	LTRIGLETSL
15	GNKIKDLGTIEPLKK		A0A1D5NX28;A0A1D5P3M1;A0A1D5NYF7;A0A1D5PU39;A0A1D5P1D9;A0A1D5PEZ0;A0A1D5PHI5;A0A1D5PZL0;E1C2A1	2	-	IKDLGTIEPL
15	EISFTVNDPKSYDPY		P08251;F1NSV6	1	FTVNDPKSY	-
15	TKDIILPFRVIPLVR		Q5ZMP6;A0A1L1RR84	1	ILPFRVIPL	-
15	ELLIRKLPFQRLVRE		P84229;P84247;A0A1L1RIS6;A0A1I7Q449;A0A1I7Q436;A0A1L1S0L7;A0A1D5PC18	2	-	IRKLPFQRLV
15	VVPTFGKKKGPNANS		A0A1L1RWQ5;A0A1L1RTC9;A0A1D5PQV1	1	VPTFGKKKG	-
15	VKISASPLLYMLLGS		Q90997;F1NTM6;A0A1D5NZ05;A0A1D5PDQ5	2	-	VKISASPLLY
15	TDTLLDQLDTQLNIT		Q5ZKS6;A0A1L1RP95;A0A1L1RSV3;E1C9A1	2	-	LDQLDTQLNI
15	IDSFRPLYTHEYKGP		Q5F3A1;A0A1D5PHU6	1	FRPLYTHEY	-
15	PSLFISHVLALGLGI		A0A1D5PPS6	2	-	LFISHVLALG
15	LEELTRRAGGLYSRT		A0A1L1RK36;F1NWG2	Neither	-	-
15	EAEKIRKIGEAEAFV		A0A1D5PCD1;A0A1L1RV80;Q5ZHQ3	2	-	IRKIGEAEAF
15	AYQLSKIGALLAISA	DHRS7	E1BV75	2	-	LSKIGALLAI
15	DPRLIESLSQMLSmG		A0A1L1RN73;A0A1D5PLN4;A0A1L1RPL4;A0A1D5PXQ2	2	-	IESLSQMLSM
15	VVEFRHmRNHAYEPL	ATP6V0D1	E1BVF8	1	FRHMRNHAY	-
15	ISFVFVKKDPTYYVS	LAMP3	E1BU34	1	FVKKDPTYY	-
15	SSHKTFKIKRFLAKK	RPL39	Q98TF5	1	FKIKRFLAK	-
15	DKYSSRVVRVISAKR		P01038;A0A1L1S0C3	1	YSSRVVRVI	-
15	DPRLIESLSQmLSmG		A0A1L1RN73;A0A1D5PLN4;A0A1L1RPL4;A0A1D5PXQ2	2	-	IESLSQMLSM
15	NGVLIWKIRDYKRRK	TRAF3	E1BW11	1	WKIRDYKRR	-
15	ELPKFEMHRGHEHPH	CD40LG	Q9I8D8	Both	MHRGHEHPH	LPKFEMHRGH
15	SEGISLFPELRIIST		A0A1D5NU56;F6T168;E1BYQ5	2	-	ISLFPELRII
15	SDALETLGFLNHYQM	LOC101749377	A0A1L1RMH8	2	-	LETLGFLNHY
15	ITGLIPGTLYSFKVF		Q9W6V5;R4GJB9;F1P3J3	1	GTLYSFKVF	-
15	IPVEISLLQNLQHFH	LRRC8D	E1BYZ5	2	-	ISLLQNLQHF
15	GTFHQLGIVLGILIA		P46896;A0A1D5P6Q8;F1NF68;A0A1D5P4W9	2	-	FHQLGIVLGI
15	IImFRGYPSEEYEVT	LIPA	F1P3J5	1	FRGYPSEEY	-
15	VPVRKLFAKEKRPYG	RHBDF1	E1C4R0	1	LFAKEKRPY	-
15	SIIFASWSAGDYGAV		Q90997;F1NTM6;A0A1D5NZ05;A0A1D5PDQ5	1	FASWSAGDY	-
15	EEIDNVSDLGIFIYQ		A0A1L1RM37;F1P4X6;A0A1L1RMY2	Neither	-	-
15	VYEDFLmYKSGVYQH		P43233;A0A1L1RS19;A0A1D5PUR5	1	FLMYKSGVY	-
15	KTIWYmYHHKKYQKm		E1C958;A0A1L1RX51	1	WYMYHHKKY	-
15	NAmVLELLGPSLEDL		Q5ZJS0;F1P4M2;A0A1D5PVF2	2	-	LELLGPSLED
15	LVYDIAKHLTYENVE		Q5ZJN2;F7AU58	1	YDIAKHLTY	-
15	IGIIVANVPEGLLAT		P09572;P24798;P24797;A0A1D5P6A9;A0A1D5PE50;F1NZB7;A0A1D5P0G4;A0A1D5PU80	Neither	-	-
15	AVLFQHVPIVAYLIS		E1BYG6;A0A1D5PW64;Q5ZHL4	1	FQHVPIVAY	-
15	mNmPmAMKVLPLAPS		F1NYL5;Q6J613	Neither	-	-
15	PTNSIMFTKLNPFTL		F1NIJ6;A0A1L1RR26;A0A1D5PRS4;A0A1L1RPE8	1	IMFTKLNPF	-
15	AGQERFRSLRTPFYR	RAB9A	Q5ZMI5	1	FRSLRTPFY	-
15	KQAFVLKEGVEYRIK	ARHGDIA	F1P3P3	1	FVLKEGVEY	-
15	ERFRLERLAEAERLQ		A0A1D5PFJ0	2	-	LERLAEAERL
15	REKTYVKRLVKILLL	GNA13	A0A1D5PQE8	2	-	VKRLVKILLL
15	SDVNLKHENILQFLT		Q90999;A0A1I7Q417	2	-	LKHENILQFL
15	KNKINLKQLLRYAVQ	JAK1	F1NMJ9	1	INLKQLLRY	-
15	RISLERIDTLGIYGK		A0A1D5PM55;Q5ZJS8;Q5I9D4	2	-	LERIDTLGIY
15	KHQIKQAVKKLYDID		E1BS06;A0A1D5NWP9;A0A1D5PX26;A0A1D5PPD7	1	IKQAVKKLY	-
15	GIFRVGWKTTREYYT	CALCOCO2	E1BRX6	1	WKTTREYYT	-
15	TEKRmYIVGEPVEFR		A0A1D5PKX9;A0A1D5P6J1;A0A1D5P7Y5	2	-	MYIVGEPVEF
15	VKISASPLLYmLLGS		Q90997;F1NTM6;A0A1D5NZ05;A0A1D5PDQ5	2	-	VKISASPLLY
15	ITKLENFIQEHLKII	CD151	Q5ZII8	2	-	LENFIQEHLK
15	TPVQFYNEHVKPYFN		P87362;A0A1L1RQJ8	1	FYNEHVKPY	-
15	FVPALKRLSLGLLFL		E1C7K0;A0A1L1RRT3;A0A1L1RNG8	2	-	LKRLSLGLLF
15	QVQILLKEFDTRKPQ		A0A1D5P1U1;A0A1D5P0Y6;F1NRP8	1	LKEFDTRKP	-
15	SAmYARKALYKRKYT		A0A1L1S0U6;A0A1L1RYC3;F6UD95;Q8UWG7	1	MYARKALYK	-
15	YNNILTVLRLKHFHP		A0A1L1RWX8;F1NVF0	1	LTVLRLKHF	-
15	GRLVYHLGLPYSFLS		F1N9T1	2	-	VYHLGLPYSF
15	LNLLERLDLKNNLIS	ADGRA3	A0A1D5P2V0	2	-	LNLLERLDLK
15	SLEELTRRAGGLYSR		A0A1L1RK36;F1NWG2	Neither	-	-
15	EKVQKVSIKDYFPDF	GNA13	A0A1D5PQE8	1	VQKVSIKDY	-
15	IPSYEINIRRLKDMK	APOB	F1NV02	1	IPSYEINIR	-
15	TSAmTAVLFPVmYKL		F1NS64	1	AVLFPVMYK	-
15	AGQERFRAVTRSYYR		Q5ZKU5;F1P3T7	1	FRAVTRSYY	-
15	AASLLDYIGSQAQYL		A0A1D5NZ71;A0A1D5PM56	2	-	LDYIGSQAQY
15	DKPFLEKLGITSVPS		A0A1D5PH81;F1P458;A0A1D5P537	2	-	LEKLGITSVP
15	DNLKLLELIGRGRYG		F6RIN4;O42124	2	-	LELIGRGRYG
15	RNSmLMSNILAFLAA		P46896;A0A1D5P6Q8;F1NF68;A0A1D5P4W9	2	-	MLMSNILAFL
15	EELPKFEmHRGHEHP	CD40LG	Q9I8D8	Both	FEMHRGHEH	LPKFEMHRGH
15	SPIKIKKSKmIKVEN	PTPRJ	Q9W6V5	1	IKKSKMIKV	-
15	SITmQNIGAMSSYLF		Q5F468;F1NYN4	2	-	MQNIGAMSSY
15	GSITmQNIGAmSSYL		Q5F468;F1NYN4	2	-	MQNIGAMSSY
15	IPSYEINIRRLKDmK	APOB	F1NV02	1	IPSYEINIR	-
15	AIHTYRKRRARSIHL	CXCR5	G4U4M4	1	IHTYRKRRA	-
15	DQYLKLLGAmKYRIL		F1NIN2;A0A1D5PBE6;A0A1L1RXB2;A0A1D5PV01	2	-	LKLLGAMKYR
15	EELTRRAGGLYSRTS		A0A1L1RK36;F1NWG2	Neither	-	-
15	AEITGLDPGTLYIFT		Q9W6V5;R4GJB9;F1P3J3	Neither	-	-
15	GVLIWKIRDYKRRKQ	TRAF3	E1BW11	1	WKIRDYKRR	-
15	ISLERIDTLGIYGKV		A0A1D5PM55;Q5ZJS8;Q5I9D4	2	-	LERIDTLGIY
15	DHVTNLRKMGAPKYG	FTH	P08267	2	-	LRKMGAPKYG
15	RNSmLmSNILAFLAA		P46896;A0A1D5P6Q8;F1NF68;A0A1D5P4W9	2	-	MLMSNILAFL
15	AGLRLLSEHLTmLQV	CMIP	A0A1D5PGH8	2	-	LRLLSEHLTM
15	VVTITImPSSIYEYI		A0A1L1RZ83;A0A1D5PES5;Q5ZHM8	1	IMPSSIYEY	-
15	IIPTIINIGSGLALm	P2RX5	Q9IAD2	2	-	IINIGSGLAL
15	EEIVEKQGDVIEYLQ	TMEM192	F1P5A2	2	-	VEKQGDVIEY
15	DIFSFPSVDYEKYYT		A0A1D5PKP8;F1NWP6	1	FPSVDYEKY	-
15	GQESFRSITRSYYRG	RAB2A	Q90965	1	FRSITRSYY	-
15	IYSVARRHPFLYAPA		P19121;A0A1D5NW68	1	VARRHPFLY	-
15	DVRSFLRTLGTLLHT	NOTCH2	F1P236	2	-	LRTLGTLLHT
15	RPRELFLAGLAAAYL		Q5ZKZ9;A0A1D5P8M7	2	-	LFLAGLAAAY
15	SLGSALRPSSARYVS		P09654;F1NJ08	Neither	-	-
15	RGFQImPHVQYIYTE	TIMP3	P26652	1	MPHVQYIYT	-
15	IVTILmNDYPKFKYA	SEC11A	Q5ZMQ3	1	MNDYPKFKY	-
15	KYFLWVVKFNSLNEL	GRB2	A3R0S3	Both	LWVVKFNSL	VVKFNSLNEL
15	GKGEFAIRPEKKADP		A0A1L1RLZ8;A0A1L1RZM9	1	FAIRPEKKA	-
15	DPRLIESLSQMLSMG		A0A1L1RN73;A0A1D5PLN4;A0A1L1RPL4;A0A1D5PXQ2	2	-	IESLSQMLSM
15	LPSSLKRIAVGmFFV	SLC15A4	F1NG54	2	-	LKRIAVGMFF
15	KVHGSLARAGKVRGQ		A0A1L1RWQ5;A0A1L1RTC9;A0A1D5PQV1	2	-	LARAGKVRGQ
15	NILRFPLNILPmVIS		Q5F364;A0A1D5PAT0;A0A1D5PAC0;F1P204;A0A1D5P0M3	Neither	-	-
15	KELDQRLFEmYIESK	EXOC2	F1P2A7	Neither	-	-
15	VRDLVQRRIPGIYVL	PPT1	F1NYK1	1	VQRRIPGIY	-
15	VLGVLVLAIATCNVC	LOC107051813	A0A1D5P7Q2	Neither	-	-
15	DYLMKILTERGYSFT		P60706;Q5ZMQ2;P53478;A0A1L1RLK7;A0A1L1RRL2;A0A1L1RUQ9;A0A1L1RPY3;A0A1D5NY71;A0A1L1RRH8;A0A1D5P5D1;A0A1L1RUN4;A0A1D5P630;A0A1D5P681	1	MKILTERGY	-
15	IPTGTILAISTTSFI		A0A1L1RKU5;A0A1D5P9V5	2	-	ILAISTTSFI
15	GQERFRSVTRSYYRG		A0A1D5P6M9;A0A1D5NWR3	1	FRSVTRSYY	-
15	LGQLSFHRIRKEEIm	JAK1	F1NMJ9	Neither	-	-
15	VIFPVGRmLRYIKKG		O93327;O93325	1	FPVGRMLRY	-
15	VTAVWmLGALVIAPV		F1NFB6	2	-	VWMLGALVIA
15	QDKVLQMLDTVRVLF	KIDINS220	E1BYB2	2	-	LQMLDTVRVL
15	LIYIDIVGLTQFKKT	MGAT5	F1NEL5	2	-	IDIVGLTQFK
15	KSWRATRYEEYENFS		A0A1L1RK36;F1NWG2	1	WRATRYEEY	-
15	SVIYELSSAAYmVPL	SLC47A1	A0A1D5PCR9	2	-	IYELSSAAYM
15	TSLLVRFISDTFPDN	RHOH	E1BVI6	Neither	-	-
15	PRVFKLFRALGLRHL		A0A1D5PS57;A0A1D5PP90	Neither	-	-
15	KGLRAQVDRLSRENR	DSP	E1BWI0	Neither	-	-
15	KLQTETTMLEQAIKN		Q06637;F1NI25	2	-	LQTETTMLEQ
15	LGAGILNYLNEKEKR	SLC1A4	E1BRV6	2	-	LNYLNEKEKR
15	TLGNIASIGSTLFLm	SFT2D2	E1C211	2	-	IASIGSTLFL
15	KPSEKPGKRPDWNIN	CCDC66	E1C6E4	Neither	-	-
15	IFIIANIPLPLGTVT		A0A1D5PE50;A0A1D5P0G4;A0A1D5PU80;P24797	2	-	IANIPLPLGT
15	AFTGLENLSKLTLFG	LRIG1	E1C726	2	-	LENLSKLTLF
15	VEDAFLEAAKKIYQN	RAB14	Q5ZKU5	1	FLEAAKKIY	-
15	FKRYQVKFRRRREGK		P22451;A0A1D5PBA1;A0A1D5PK24;F2Z4K4	1	FKRYQVKFR	-
15	KMLQEGEMKDKAEIL	GKAP1	A0A1D5PY43	2	-	MLQEGEMKDK
15	LGVVSTFEQYQFLYD		A0A1L1S114;A0A1D5P441;A0A1D5PR76;F1NVB1;A0A1D5PRW6	1	FEQYQFLYD	-
15	NLPLLLYHLWRYFHR	CNIH2	Q401C0	1	YHLWRYFHR	-
15	LAPYKLKPIAAEVYE		P02789;E1BQC2;A0A1D5P4L7	Both	LAPYKLKPI	LKPIAAEVYE
15	PFKPDGVYIEEVLNK	OGFRL1	F1P5M6	Neither	-	-
15	SIRVIGESDIMQEFL		A0A1L1RK05;A0A1D5P934;A0A1D5NWV6;A0A1L1RLK4	2	-	IRVIGESDIM
15	EKIRKIGEAEAFVIE		A0A1D5PCD1;A0A1L1RV80;Q5ZHQ3	2	-	IRKIGEAEAF
15	VATPGTELKESLILW		A0A1D5PK03;F1NMA7	2	-	VATPGTELKE
15	SVESVLPYEYTAFDF		A0A1D5PRZ1;F1P0L2	1	VESVLPYEY	-
15	GQERFRAVTRSYYRG	RAB14	Q5ZKU5	1	FRAVTRSYY	-
15	LYDEIRKLIIRRNPG		P09572;A0A1D5PE50;A0A1D5P0G4;A0A1D5PU80	Neither	-	-
15	IKDVRLLELGALLPL	CHST7	A0A1D5P3Q1	2	-	LLELGALLPL
15	AFGTLNQLGIVVGIL		P28568;F1NTJ1;A0A1D5NYT4	2	-	LNQLGIVVGI
15	EEIHIFVLANILRRP		E1BZ59;A0A1D5P2U8	1	FVLANILRR	-
15	SPLIKNKPQLLSGVK		A0A1D5NZ23;A0A1D5PIY4;A0A1D5PLX8	Both	SPLIKNKPQ	LIKNKPQLLS
15	VTNLRKmGAPKYGmA	FTH	P08267	2	-	LRKMGAPKYG
15	PSITSLLNNLDIFLL	CPA2	E1C2B2	2	-	ITSLLNNLDI
15	AGVWRmVISALYNAI	STRA6	F1NSC4	Neither	-	-
16	GDIISTVFAPLEVFRR	XPR1	E1C6K2	1	FAPLEVFRR	-
16	SLSLNGVPNIFLSTKA	MDV096	Q77MP7	2	-	LSLNGVPNIF
16	IESLSLNGVPNIFLST	MDV096	Q77MP7	2	-	LSLNGVPNIF
16	QIESLSLNGVPNIFLS	MDV096	Q77MP7	2	-	LSLNGVPNIF
16	SSEVLTSIGKPAQFIF	MDV056	Q9E6M9	2	-	LTSIGKPAQF
16	GVLFYMPTSHVQQmTF	gH	Q9E6P6	2	-	YMPTSHVQQM
16	GVLFYmPTSHVQQmTF	gH	Q9E6P6	2	-	YMPTSHVQQM
16	GVLFYMPTSHVQQMTF	gH	Q9E6P6	2	-	YMPTSHVQQM
16	ITKLENFIQEHLKIIG	CD151	Q5ZII8	2	-	LENFIQEHLK
16	HWQLWKKAHGKEYRHQ	CTSS	H9KYW5	1	WKKAHGKEY	-
16	KEYGIHFYPTFRFFKA		A0A1D5PH81;F1P458;A0A1D5P537	1	YPTFRFFKA	-
16	ADYNIQKESTLHLVLR	UBA52	O42388	2	-	IQKESTLHLV
16	PTNSIMFTKLNPFTLG		F1NIJ6;A0A1L1RR26;A0A1D5PRS4;A0A1L1RPE8	1	IMFTKLNPF	-
16	SDYNIQKESTLHLVLR		P0CG62;A0A1L1RWB4;P79781;A0A1D5PHP6;A0A1L1RYF6;A0A1D5P6T4;A0A1L1RVM5;A0A1L1RTJ9;A0A1L1RJ93;A0A1D5P546;A0A1D5NVA7	2	-	IQKESTLHLV
16	LGAmTSLGSYNKYKYN		F1P1E9;A0A1L1RU72	2	-	MTSLGSYNKY
16	DRDDVALKNFAKYFLH	FTH	P08267	1	VALKNFAKY	-
16	VSHVLSFMKNLAYLKK		F1NBN5;C4PCM1	Both	LSFMKNLAY	LSFMKNLAYL
16	KDVRLLELGALLPLLR	CHST7	A0A1D5P3Q1	2	-	LLELGALLPL
16	QDVISTIGQAFELRFK		E1C4D4;A0A1D5NYP8;A0A1D5PTU1	2	-	ISTIGQAFEL
16	DYNIQKESTLHLVLRL		P0CG62;A0A1L1RWB4;P79781;A0A1D5PHP6;A0A1L1RYF6;A0A1D5P6T4;A0A1L1RVM5;A0A1L1RTJ9;A0A1L1RJ93;A0A1D5P546;A0A1D5NVA7;O42388	2	-	IQKESTLHLV
16	LPSEGILYYVAIRQQH	LAMP3	E1BU34	Both	LPSEGILYY	LPSEGILYYV
16	LSQLTKLGKPFKYIVT	DYNLT1	F1P561	2	-	LTKLGKPFKY
16	IPNLDKLGYAKDmRFA		F1NZY9;A0A1L1RLZ8;A0A1L1RZM9	2	-	LDKLGYAKDM
16	RSFLRTLGTLLHTNLR	NOTCH2	F1P236	2	-	LRTLGTLLHT
16	LENSIKLLAVQELLDR	EEPD1	A0A1D5NVM3	2	-	IKLLAVQELL
16	IVHKWISITEALAFFH		A0A1L1RJW9;Q9DGI1	2	-	ISITEALAFF
16	VQKVLEAASLFQFLRm		F1P3D7;F1P3E0	2	-	LEAASLFQFL
16	RDDVALKNFAKYFLHQ	FTH	P08267	1	VALKNFAKY	-
16	FPGGFISFVFVKKDPT	LAMP3	E1BU34	1	FISFVFVKK	-
16	LNPIIYAFVGEKFKKY	CCR8	A0A1D5P622	1	FVGEKFKKY	-
16	GASILATAANLLRHYP		A0A1D5PGR8;A0A1D5P204;A0A1D5PM66	2	-	LATAANLLRH
16	DAARLVMLYALHYERH		H9L0C0;H9L0B9;A0A1D5PWL5;A0A1L1RZW8;A0A1D5PMH0	Both	LYALHYERH	LVMLYALHYE
16	NPFLYAFIGVKFRNDL	CCR7	E3VW39	1	YAFIGVKFR	-
16	RSSITASAAVAFHSIV		R4GL52	Neither	-	-
16	AIRVITPSFVDIFISK		P01875	Neither	-	-
16	NPIIYAFVGEKFKKYL	CCR8	A0A1D5P622	1	FVGEKFKKY	-
16	PTNSImFTKLNPFTLG		F1NIJ6;A0A1L1RR26;A0A1D5PRS4;A0A1L1RPE8	1	IMFTKLNPF	-
16	REIQILHSLQHDFIVK		A0A1D5PS66	2	-	IQILHSLQHD
16	SDALETLGFLNHYQMK	LOC101749377	A0A1L1RMH8	2	-	LETLGFLNHY
16	IDEAIYYFKANVFFKN	ARPC3	E1C8Y3	1	IYYFKANVF	-
16	EKYEISSVPTFLFFKN		F1NNP6;A0A1D5NW30	Neither	-	-
16	NDQYLKLLGAmKYRIL		F1NIN2;A0A1D5PBE6;A0A1L1RXB2;A0A1D5PV01	2	-	LKLLGAMKYR
16	EGVVDIFQTVKMLRTQ		F1NWE3;A0A1D5PT51;A0A1D5PIN8;A0A1D5NV24;F1NQ49;A0A1D5PW72;A0A1D5P6N5;A0A1D5PFX7;A0A1D5PW29;A0A1D5PQ87;A0A1D5PWT5;A0A1D5PPA5	1	FQTVKMLRT	-
16	EGRIILPSYDmEYRIV		A0A1D5NWW0;A0A1D5NXL0;E1BZ39;A0A1D5PPE9	1	LPSYDMEYR	-
16	KDELSSWIQQSFKHYV	RCN2	A0A1D5P5X1	1	WIQQSFKHY	-
16	VmEMAELGPLNKFLQK		F1N9Y5;A0A0A0MQ53	2	-	MAELGPLNKF
16	QSGQISKLTKTSQTLK		F1NYL5;Q6J613	2	-	ISKLTKTSQT
16	EGRIILPSYDMEYRIV		A0A1D5NWW0;A0A1D5NXL0;E1BZ39;A0A1D5PPE9	1	LPSYDMEYR	-
16	GPHTLRSLVEHLQLLK		Q90997;F1NTM6;A0A1D5NZ05	2	-	LRSLVEHLQL
16	INPVIYAFAGEKFRKY	CCR5	B2BJC3	1	FAGEKFRKY	-
16	SDALETLGFLNHYQmK	LOC101749377	A0A1L1RMH8	2	-	LETLGFLNHY
16	AYQLSKIGALLAISAR	DHRS7	E1BV75	2	-	LSKIGALLAI
16	AVKIHSFPTLKFFPAG		P09102;A0A1L1RZP5;A0A1L1RKM2;A0A1D5PV06	1	FPTLKFFPA	-
16	TVLYETELLHFAEDVK		A0A1D5P4E9;F1NG00	2	-	LYETELLHFA
16	NPVIYAFAGEKFRKYL	CCR5	B2BJC3	1	FAGEKFRKY	-
16	LPRVFKLFRALGLRHL		A0A1D5PS57;A0A1D5PP90	Neither	-	-
16	YQSPKIALLNVELELK		Q5ZJK8;F1NK38;A0A1L1RXV5;A0A1L1RLC2;A0A1L1RKY2;A0A1D5PZN7	2	-	IALLNVELEL
16	RDISLAFFEAASmmRQ	JAK1	F1NMJ9	Both	FEAASMMRQ	LAFFEAASMM
16	DGINIAKIGLHDLRFK		Q5F364;A0A1D5PAT0;A0A1D5PAC0;F1P204;A0A1D5P0M3	2	-	IAKIGLHDLR
16	LNPFLYAFIGVKFRND	CCR7	E3VW39	1	YAFIGVKFR	-
16	HDDRVVPLHSLKFIAT		F1NUS2;A0A1L1RZF8;A0A1L1RM83	1	VVPLHSLKF	-
16	EAVIAQISSHVKAIDT		A0A1L1RU47;Q5F3N4	2	-	IAQISSHVKA
16	LPALEKLPTEEYAKVm		A0A1D5PS13;A0A1L1RSA5	2	-	LEKLPTEEYA
16	SPGGVYATKATSVRLR	VIM	F1NJ08	1	YATKATSVR	-
16	SLDKNGVDLLMKYIYK		A0A1D5PXN9;Q5ZMV5	2	-	LDKNGVDLLM
16	NPIIYAFIGVKFRNDF	CXCR5	G4U4M4	1	YAFIGVKFR	-
16	RERRIQVFSLQRFLDG	IRF5	A0A1D5PAU6	2	-	IQVFSLQRFL
16	NDQYLKLLGAMKYRIL		F1NIN2;A0A1D5PBE6;A0A1L1RXB2;A0A1D5PV01	2	-	LKLLGAMKYR
16	AAHDLLmFTGPEILKL		Q5F364;A0A1D5PAT0;A0A1D5PAC0;F1P204;A0A1D5P0M3	Neither	-	-
16	IERLKALGFPESLVIQ	RAD23A	A0A1D5P2K1	2	-	LKALGFPESL
16	LDSNLYRIGQSKVFFR	MYH9	P14105	2	-	LYRIGQSKVF
16	DGGQVFEAGLAPYKLK		E1BQC2;A0A1D5P4L7	1	FEAGLAPYK	-
16	DLYAVKVFNSISFLRP	TBK1	E1C581	Both	FNSISFLRP	VKVFNSISFL
16	IPNLDKLGYAKDMRFA		F1NZY9;A0A1L1RLZ8;A0A1L1RZM9	2	-	LDKLGYAKDM
16	GNLANVIRYFPTQALN		A0A1D5PVD9;A0A1D5PCU1;A0A1L1RV81;F1NJ10;A0A1D5PU22;A0A1D5PE77;A0A1L1RQL5;Q5ZMJ6;Q5ZLG7	Neither	-	-
16	RFELLPAGSTLIFYKY	TOR1AIP1	A0A1D5PN56	1	GSTLIFYKY	-
16	LGAMTSLGSYNKYKYN		F1P1E9;A0A1L1RU72	2	-	MTSLGSYNKY
16	NSFWPTAAGTWQRIPK	EVI2A	A0A1D5NZ80	1	FWPTAAGTW	-
16	SPEALDFLDKLLRYDH		P21868;A0A1L1RPS2	2	-	LDFLDKLLRY
16	ISRGTIEILSDVQLIK		P47826;A0A1D5PK69	2	-	IEILSDVQLI
16	TPSFVDIFISKSATLT		P01875	Neither	-	-
16	IYIDIVGLTQFKKTLG	MGAT5	F1NEL5	2	-	IDIVGLTQFK
16	HTDELQAQAQSSLLRL	GILT	K7XM59	2	-	LQAQAQSSLL
16	TNNISATPTFLFFRNK		A0A1D5P763;A0A1D5NUH1	Neither	-	-
16	VAYLKNIGFDEAFNYK		A0A1D5PY35;F1NCM5	2	-	LKNIGFDEAF
16	NPLFYLLNGELEYQLR	IL21R	F1P495	Both	YLLNGELEY	YLLNGELEYQ
16	LPLNTLGPVMKMEPLN	AP2B1	A0A1D5P7Y8	2	-	LNTLGPVMKM
16	mPFIEAFRQFQFKARR		A0A1D5PSR2;A0A1D5PBN4;A0A1L1RQ28;A0A1L1RSU2	1	FRQFQFKAR	-
16	SPKRYDSIELRPVGST	CXCL8	A0A1D5PGQ4	Neither	-	-
16	DGRKVTERHHTKYVLK		A0A1D5NWJ2;A0A1D5PSI5;A0A1D5PPR4;F1NMX0;A0A1L1RLV3	1	VTERHHTKY	-
16	APEEISAMVLTKMKET		Q90593;A0A1D5PG73	Both	MVLTKMKET	ISAMVLTKMK
16	LMPRIHLLFPLTLVRS		A0A1D5NWB3;Q5ZLJ8	2	-	IHLLFPLTLV
16	LIYIDIVGLTQFKKTL	MGAT5	F1NEL5	2	-	IDIVGLTQFK
16	LNPIIYAFIGVKFRND	CXCR5	G4U4M4	1	YAFIGVKFR	-
16	ASILATAANLLRHYPT		A0A1D5PGR8;A0A1D5P204;A0A1D5PM66	2	-	LATAANLLRH
16	DVKKIEKFHSQLmRLm	SRP9	Q5ZHT7	2	-	IEKFHSQLMR
16	TRRTLRGHLAKIYAmH		A0A1L1RM11;A0A1D5PYJ0;E1BW98;A0A1D5P7Z5;F1NLV4	1	LRGHLAKIY	-
16	LmPRIHLLFPLTLVRS		A0A1D5NWB3;Q5ZLJ8	2	-	IHLLFPLTLV
16	TDYLmKILTERGYSFT		P60706;Q5ZMQ2;P53478;A0A1L1RLK7;A0A1L1RRL2;A0A1L1RUQ9;A0A1L1RPY3;A0A1D5NY71;A0A1L1RRH8;A0A1D5P5D1;A0A1L1RUN4;A0A1D5P630;A0A1D5P681	1	MKILTERGY	-
16	FDQRVMEHFIKLYKKK		Q90593;A0A1D5PG73	1	MEHFIKLYK	-
16	GDAVLKILQELQKLTA	APOB	F1NV02	2	-	LKILQELQKL
16	WQLWKKAHGKEYRHQA	CTSS	H9KYW5	1	WKKAHGKEY	-
16	RSEIDLLDIRHEFRKN		P17153;A0A1D5PQU4;F1NJI0	2	-	IDLLDIRHEF
16	ISLERIDTLGIYGKVQ		A0A1D5PM55;Q5ZJS8;Q5I9D4	2	-	LERIDTLGIY
16	SDSLGSLGATLHYRLE	ITGAD	A0A1D5PYR9	2	-	LGSLGATLHY
16	LPALEKLPTEEYAKVM		A0A1D5PS13;A0A1L1RSA5	2	-	LEKLPTEEYA
16	LHNLEHSLGLHSYQLG	CTSS	H9KYW5	2	-	LHNLEHSLGL
16	DRYLAIVYAIHTYRKR	CXCR5	G4U4M4	1	YAIHTYRKR	-
16	APEEISAmVLTKMKET		Q90593;A0A1D5PG73	Both	MVLTKMKET	ISAMVLTKMK
16	VRNKLYYFNQEILYRQ	TLR1A	F6SU23	Both	YYFNQEILY	LYYFNQEILY
16	LAKVTQFKTMEFARYI		F1NWZ4;E1C9G1	1	FKTMEFARY	-
16	ITSLYLLGHDIRISAS	MGAT5	F1NEL5	2	-	LYLLGHDIRI
16	DLITSLYLLGHDIRIS	MGAT5	F1NEL5	2	-	LYLLGHDIRI
16	ADFGITGFPTLKFFRA	QSOX1	Q8JGM4	1	FPTLKFFRA	-
16	GILYYVAIRQQHFTAK	LAMP3	E1BU34	1	YVAIRQQHF	-
16	KGQILRTDNISFTLKR	JAK1	F1NMJ9	Neither	-	-
16	YSKILFKAEPLAFTFS	APOB	F1NV02	2	-	LFKAEPLAFT
16	VEILKMLSDYDDWRPA	CMIP	A0A1D5PGH8	2	-	VEILKMLSDY
16	ANNLQDFGLQLPFLKE		Q9DD78;Q9DGB6;A0A1D5PDX0;A0A1L1RSV4;A0A1D5NXK1;A0A1D5P6D6;F1NUH0	2	-	LQDFGLQLPF
16	AEPLAFTFSHDYRGST	APOB	F1NV02	1	FTFSHDYRG	-
16	DAGLRLLSEHLTmLQV	CMIP	A0A1D5PGH8	2	-	LRLLSEHLTM
16	LPALLPSLPSAFRHHK		A0A1D5PS73	Neither	-	-
16	RKGAHIKKIDFGRLTG	PLD4	E1BVB3	Neither	-	-
16	KSSDSLGSLGATLHYR	ITGAD	A0A1D5PYR9	2	-	LGSLGATLHY
16	AGQERYHSLAPmYYRG		Q5ZHW4;Q98932;A0A1D5PUC1;A0A1D5PKU6;A0A1D5NVA3;Q5ZIP7	1	YHSLAPMYY	-
16	ASLSVQKAAIQAFRKm	APOB	F1NV02	Neither	-	-
16	mFHLEYLGLSAMMIRR	TLR1A	F6SU23	2	-	LEYLGLSAMM
16	IYYVYQQSGQISKLTK		F1NYL5;Q6J613	2	-	YQQSGQISKL
16	INVVISKGIPYYEGSL	DCBLD2	E1C341	1	VVISKGIPY	-
16	LNPVIYFFMGEKFKKY		A0A1L1RV85;A0A1D5PED0	1	FMGEKFKKY	-
16	DVRKLAFSVPEKIQLL		Q9DGB6;A0A1L1RSV4;F1NUH0	Neither	-	-
16	KSMDLLGKQLSLYSFG		A0A1D5P5I2	2	-	MDLLGKQLSL
16	LmDLKIIHPDKYHIAP		Q5F4C0;F1NMC8	Both	LKIIHPDKY	LKIIHPDKYH
16	DNPRIVLEVMRRYIHH		A0A1D5PH81;F1P458;A0A1D5P537	1	IVLEVMRRY	-
16	HKGLVAFGLALQLLRG		A0A1D5PNM3	2	-	LVAFGLALQL
16	APYKLKPIAAEVYEHT		P02789;E1BQC2;A0A1D5P4L7	2	-	LKPIAAEVYE
16	GNIVGLVGVDQFLVKT		Q90705;A0A1D5PZV6;A0A1L1RSV0;A0A1L1RPZ1;A0A1D5PS29	2	-	VGLVGVDQFL
16	EELPKFEmHRGHEHPH	CD40LG	Q9I8D8	Both	MHRGHEHPH	LPKFEMHRGH
16	ADDGKIVIFQSRPEVQ		A0A1D5NWB3;Q5ZLJ8	1	IVIFQSRPE	-
16	RIIIHIFSLQQmTLHK	TBK1	E1C581	2	-	IHIFSLQQMT
16	VmEmAELGPLNKFLQK		F1N9Y5;A0A0A0MQ53	2	-	MAELGPLNKF
16	KSVQKIGAALFFLSGI	SLC38A2	Q5F468	2	-	VQKIGAALFF
16	EQVYISSLALLKMLKH	PSMD14	E1C6N0	2	-	ISSLALLKML
16	DSERIQMLEQQVLVYK		A0A1D5NW22;F1ND53	2	-	IQMLEQQVLV
16	GPISSILVNKYGSRPI	SLC16A1	Q5ZLZ6	1	ISSILVNKY	-
16	GGASILATAANLLRHY		A0A1D5PGR8;A0A1D5P204;A0A1D5PM66	2	-	LATAANLLRH
16	INIAKIGLHDLRFKIT		Q5F364;A0A1D5PAT0;A0A1D5PAC0;F1P204;A0A1D5P0M3	2	-	IAKIGLHDLR
16	SLDKNGVDLLmKYIYK		A0A1D5PXN9;Q5ZMV5	2	-	LDKNGVDLLM
16	YPEEISSmVLTKMKEI		O73885;F1NWP3;A0A1D5PFJ6	1	MVLTKMKEI	-
16	ISRFILPIGATVNMDG	SLC1A4	E1BRV6	2	-	ILPIGATVNM
16	GQISKLTKTSQTLKLE		F1NYL5;Q6J613	2	-	LTKTSQTLKL
16	LANVIRYFPTQALNFA		A0A1D5PVD9;A0A1D5PCU1;A0A1L1RV81;F1NJ10;A0A1D5PU22;A0A1D5PE77;A0A1L1RQL5;Q5ZMJ6;Q5ZLG7	Neither	-	-
16	LENKLHVFENIVAVLN	TRAF1	F1NLM1	2	-	LHVFENIVAV
16	SPNILRLIYQGRFLHG		A0A1L1RK68;A0A1D5PC68;A0A1D5PIB5;Q5ZJ13	2	-	LRLIYQGRFL
16	ANVIRQLGSLSKFAED	WASF2	H9L0D7	2	-	IRQLGSLSKF
16	NASLIGIGYTLALRPG		A0A1L1RQZ3;A0A1D5P9J9;A0A1L1RR38;A0A1L1RKA6;A0A1D5Q021	2	-	LIGIGYTLAL
16	YVYQQSGQISKLTKTS		F1NYL5;Q6J613	2	-	YQQSGQISKL
16	DFGITGFPTLKFFRAF	QSOX1	Q8JGM4	1	FPTLKFFRA	-
16	VDATVNQMLANRYGIR		A0A1L1RRU9;F1NK96	1	VNQMLANRY	-
16	SDDLLYLEFLQKFEKN		P49712;A0A1D5PP57	2	-	LLYLEFLQKF
16	SREmLQQSKILKVIRK		Q04619;P11501;A0A1D5PHC5;A0A1L1RND0;F1NC33;A0A1D5P5R0;A0A1D5PUL6;A0A1L1RL18	2	-	LQQSKILKVI
16	ESRSFVKKFKVAYSmN		A0A1D5NWW0;A0A1D5NXL0;E1BZ39;A0A1D5PPE9	1	FVKKFKVAY	-
16	VDRYLAIVYAIHTYRK	CXCR5	G4U4M4	1	VYAIHTYRK	-
16	GRLVYHLGLPYSFLSF		F1N9T1	2	-	VYHLGLPYSF
16	AAHDLLMFTGPEILKL		Q5F364;A0A1D5PAT0;A0A1D5PAC0;F1P204;A0A1D5P0M3	Neither	-	-
16	EmLQQSKILKVIRKNI		Q04619;A0A1D5PHC5;F1NC33;A0A1L1RL18;P11501;A0A1L1RND0;A0A1D5P5R0;A0A1D5PUL6	2	-	LQQSKILKVI
16	GITLDLLNQRLYWVDS		Q98931;F1NS31	2	-	LDLLNQRLYW
16	SDLSILRLASPLHFVN	FAM134A	A0A1D5PQL9	2	-	LRLASPLHFV
16	LmDLFAKLATGSYLPQ		A0A1L1RM37;F1P4X6;A0A1L1RMY2	Both	FAKLATGSY	FAKLATGSYL
16	KNRVLQIIPYEFNRVI		A0A1L1RKZ6;F1NPE8;A0A1L1RRB0	2	-	LQIIPYEFNR
16	VERLVSIGYPHELLNF		Q5ZIZ4;A0A1D5PTE9;F1NCR3	2	-	LVSIGYPHEL
16	DAILSGPVAEYINISK	CAP1	A0A1D5Q032	1	ILSGPVAEY	-
16	VPDHVNMSELIKIIRR	MAP1LC3B	Q5ZLF8	1	SELIKIIRR	-
16	SHVKISASPLLYmLLG		Q90997;F1NTM6;A0A1D5NZ05;A0A1D5PDQ5	2	-	VKISASPLLY
16	MPFIEAFRQFQFKARR		A0A1D5PSR2;A0A1D5PBN4;A0A1L1RQ28;A0A1L1RSU2	1	FRQFQFKAR	-
16	INLRLILVSGKTKEFL		A0A1D5PIB5;Q5ZJ13	Both	LVSGKTKEF	ILVSGKTKEF
16	ISRFILPIGATVNmDG	SLC1A4	E1BRV6	2	-	ILPIGATVNM
16	VEILKmLSDYDDWRPA	CMIP	A0A1D5PGH8	2	-	VEILKMLSDY
16	TNFIKIADLRVFKKFR		F1NBN5;C4PCM1	1	IADLRVFKK	-
16	NNKLESLPAAVFSLQK	LRRC8D	E1BYZ5	2	-	LESLPAAVFS
16	GHQQLYWSHPRKFGQG	RPS29	E1C3G8	1	LYWSHPRKF	-
16	KSmDLLGKQLSLYSFG		A0A1D5P5I2	2	-	MDLLGKQLSL
16	THFTFKDLHFKMFDVG		P50146;P50147;A0A1D5PH67;E1BXS2	1	FKDLHFKMF	-
16	VPSTLEPHQESEFILR	CAPN14	F1NGQ0	Both	LEPHQESEF	LEPHQESEFI
16	KRQSLKLLGELILDRH		F1NV80;R4GI86	2	-	LKLLGELILD
16	EMLQQSKILKVIRKNI		Q04619;A0A1D5PHC5;F1NC33;A0A1L1RL18;P11501;A0A1L1RND0;A0A1D5P5R0;A0A1D5PUL6	2	-	LQQSKILKVI
16	ANVIRYFPTQALNFAF		A0A1D5PVD9;A0A1D5PCU1;A0A1L1RV81;F1NJ10;A0A1D5PU22;A0A1L1RQL5;Q5ZMJ6;Q5ZLG7	Neither	-	-
16	NKNKINLKQLLRYAVQ	JAK1	F1NMJ9	1	INLKQLLRY	-
16	ERHDGRFVFFKGNRYW	MMP15	A0A1D5PR25	1	FVFFKGNRY	-
16	IGTLNMLGLAKRVGAR	UXS1	E1BV28	2	-	LNMLGLAKRV
16	SAEFLKVFIPSLFISH		A0A1D5PPS6	Neither	-	-
16	EVKLNKLAFLNQFHFG	ATP6V0D1	E1BVF8	2	-	LNKLAFLNQF
16	LLKNLGYLGYTSGFSL		Q5F468;F1NYN4;F1NYN5	2	-	LKNLGYLGYT
16	GAGGASILATAANLLR		A0A1D5PGR8;A0A1D5P204;A0A1D5PM66	Neither	-	-
16	YRGFQIMPHVQYIYTE	TIMP3	P26652	1	FQIMPHVQY	-
16	DSERIQmLEQQVLVYK		A0A1D5NW22;F1ND53	2	-	IQMLEQQVLV
16	QSPKIALLNVELELKA		Q5ZJK8;F1NK38;A0A1L1RXV5;A0A1L1RLC2;A0A1L1RKY2;A0A1D5PZN7	2	-	IALLNVELEL
16	VEAVEQNTLQEFLKLA		A0A1D5PXA6;A0A1L1RS48;A0A1L1RWM3	2	-	VEQNTLQEFL
16	QVFLDELGSLKAFKKE		A0A1D5PLA1;O57389	2	-	LDELGSLKAF
16	SLQNIGAmLSYLFIVK	SLC38A1	F1NYN5	2	-	LQNIGAMLSY
16	RRLWYAPNQVFKIDEK	JAK1	F1NMJ9	1	YAPNQVFKI	-
16	FGGLKIVTPEEYYNVK		Q5ZJ73;A0A1D5PYM8	1	LKIVTPEEY	-
16	VNEIYLLDSGAQYKDG	XPNPEP1	F1P0A1	2	-	IYLLDSGAQY
16	TmQNIGAMSSYLFIVK		Q5F468;F1NYN4	2	-	MQNIGAMSSY
16	TVmLRHENILGFIAAD		A0A1D5P214;Q06900;A0A1D5PT02	2	-	LRHENILGFI
16	DYGRFVLTAGKFYGDA	CALR	A0A1D5P0U5	1	FVLTAGKFY	-
16	NTIGTLNMLGLAKRVG	UXS1	E1BV28	2	-	LNMLGLAKRV
16	GVLVLERPLLIETYVG		A0A1L1RND1;F1P107	2	-	VLVLERPLLI
16	MDLFAKLATGSYLPQT		A0A1L1RM37;F1P4X6;A0A1L1RMY2	Both	FAKLATGSY	FAKLATGSYL
16	SPLSFLQWKATAYGSQ	GLMP	A0A1L1RPC8	1	FLQWKATAY	-
16	IAEIKIQGLDSSLLLQ	VPS13C	E1C224	2	-	IQGLDSSLLL
16	YPEEISSMVLTKMKEI		O73885;F1NWP3;A0A1D5PFJ6	1	MVLTKMKEI	-
16	LPLNTLGPVMKmEPLN	AP2B1	A0A1D5P7Y8	2	-	LNTLGPVMKM
16	KNLRLVMLHNLEHSLG	CTSS	H9KYW5	2	-	LVMLHNLEHS
16	IDPFIYYFASKEFYQK	P2RY8	Q5ZI82	1	IYYFASKEF	-
16	REmLQQSKILKVIRKN		Q04619;P11501;A0A1D5PHC5;A0A1L1RND0;F1NC33;A0A1D5P5R0;A0A1D5PUL6;A0A1L1RL18	2	-	LQQSKILKVI
16	GGPISSILVNKYGSRP		F1NVU4;Q5ZLZ6	1	ISSILVNKY	-
16	RQALEMLGKASRLLVR	NAPG	E1BWS2	2	-	LEMLGKASRL
16	KHSQFIGYPIRLFVEK		P11501;A0A1D5P5R0;A0A1D5PUL6	1	YPIRLFVEK	-
16	YSVLTRIGLETSLRYA		A0A1D5PII6;A0A1D5P3S0	2	-	LTRIGLETSL
16	RTLRGHLAKIYAmHWG		A0A1L1RM11;A0A1D5PYJ0;E1BW98;F1NLV4	2	-	LAKIYAMHWG
16	LPEVLQLNVDQELIPG	MADCAM1	R4GFV0	2	-	LQLNVDQELI
16	KPQLSKLGVPLYAVVK	PRXL2A	Q5ZI34	2	-	LSKLGVPLYA
16	RDISLAFFEAASMMRQ	JAK1	F1NMJ9	Both	FEAASMMRQ	LAFFEAASMM
16	LKNLGYLGYTSGFSLS	SLC38A1	F1NYN5	2	-	LKNLGYLGYT
16	VPALKRLSLGLLFLVT		E1C7K0;A0A1L1RRT3;A0A1L1RNG8	2	-	LKRLSLGLLF
16	ESKVFYYKmKGDYHRY		Q5ZMT0;A0A1L1RJ11;A0A1D5PYS5	1	FYYKMKGDY	-
16	IDLNEIKFQIVRmIDQ	APOB	F1NV02	1	FQIVRMIDQ	-
16	ETLQQHKLLKVIRKKL		P08110;A0A1D5PPN9;A0A1L1S093	2	-	LQQHKLLKVI
16	FDPLLYFFSGGNFRKR	CYSLTR1	F1P4F9	1	FSGGNFRKR	-
16	SAIIFSIKPLHFHIFA		Q5ZKI6;A0A1D5P302;F1P5A1	1	IKPLHFHIF	-
16	LGWLGmLGAAAAIVAR		A0A1D5P7P7	2	-	LGMLGAAAAI
16	LLYmHmLGYPAHFGQL	AP1G1	F1NDA9	Both	LLYMHMLGY	MHMLGYPAHF
16	GQERYHSLAPmYYRGA		Q5ZHW4;Q98932;A0A1D5PUC1;A0A1D5PKU6;A0A1D5NVA3;Q5ZIP7	1	YHSLAPMYY	-
16	SNLVQLLGVIVEEKSG		P41239;A0A1D5PXS9	2	-	VQLLGVIVEE
16	LAKVTQFKTmEFARYI		F1NWZ4;E1C9G1	1	FKTMEFARY	-
16	LGALASLGNLNIPYKI	NOTCH1	F1NZ70	2	-	LASLGNLNIP
16	VTIKIWDIGGQPRFRS		F1P0Z7;Q5ZKQ8;F1NSI8	Neither	-	-
16	LPLNTLGPVmKmEPLN	AP2B1	A0A1D5P7Y8	2	-	LNTLGPVMKM
16	LPKEISTTGFTVPFIG	APOB	F1NV02	2	-	ISTTGFTVPF
16	NSLKSLQQQLFFQDIQ		A0A1D5PA54;A0A1D5PR19	2	-	LKSLQQQLFF
16	ASLLDYIGSQAQYLHT		A0A1D5NZ71;A0A1D5PM56	2	-	LDYIGSQAQY
16	SHVKISASPLLYMLLG		Q90997;F1NTM6;A0A1D5NZ05;A0A1D5PDQ5	2	-	VKISASPLLY
16	mDLFAKLATGSYLPQT		A0A1L1RM37;F1P4X6;A0A1L1RMY2	Both	FAKLATGSY	FAKLATGSYL
16	ILGLDVLGNPFGFIRG		A0A1D5PJI9;E1C549	2	-	LDVLGNPFGF
16	NKLYYFNQEILYRQFS	TLR1A	F6SU23	Both	YYFNQEILY	LYYFNQEILY
16	SDVSISYLPLAHMFER	ACSL5	F1NNV2	2	-	ISYLPLAHMF
16	VKGDIFSFPSVDYEKY		A0A1D5PKP8;F1NWP6	1	FPSVDYEKY	-
16	KYAKYLPHSAGRYAAK		A0A1L1RJ87	1	YLPHSAGRY	-
16	GQERFHALGPIYYRDS	RAB21	F1NC27	1	FHALGPIYY	-
16	LKNLGYLGYTSGFSLL		Q5F468;F1NYN4	2	-	LKNLGYLGYT
16	SLRELRHLKILHVKSN	LRRC8D	E1BYZ5	2	-	LRHLKILHVK
16	IPEIRRFDPVPAQYVR		A0A1D5NWW0;A0A1D5NXL0;E1BZ39;A0A1D5PPE9	1	IRRFDPVPA	-
16	SSHKTFKIKRFLAKKQ	RPL39	Q98TF5	1	FKIKRFLAK	-
16	ISVmDYFPTSRFVHPE	PLD4	E1BVB3	1	FPTSRFVHP	-
16	ATNNISATPTFLFFRN		A0A1D5P763;A0A1D5NUH1	Neither	-	-
16	IRHIELLGYEKRFFPS	NCF1C	F1NW14	2	-	IELLGYEKRF
16	IERLKALGFPEGLVIQ	RAD23B	F1N9B7	2	-	LKALGFPEGL
16	IVKELELLGRITALDL		A0A1D5PIC1;E1BYR9	2	-	LELLGRITAL
16	DARALMLQGVDLLADA	HSPD1	Q5ZL72	2	-	LMLQGVDLLA
16	VKLLQGLGLQSALITD		Q5ZMI4;A0A1L1S0M1;A0A1D5PKF0	2	-	LQGLGLQSAL
16	LAPYKLKPIAAEVYEH		P02789;E1BQC2;A0A1D5P4L7	Both	LAPYKLKPI	LKPIAAEVYE
16	GDAGLRLLSEHLTmLQ	CMIP	A0A1D5PGH8	2	-	LRLLSEHLTM
16	TPEFTVLNSFKVPSYT	APOB	F1NV02	1	LNSFKVPSY	-
16	DLTDYLMKILTERGYS	#VALUE!	F1P476;P60706;P68034;Q5ZMQ2;P63270;P68139;P53478;A0A1L1RLK7;A0A1L1RRL2;A0A1L1RPH2;A0A1D5NV17;A0A1I7Q414;A0A1D5PPD8;A0A1L1RUQ9;A0A1L1RPY3;A0A1L1RJ66;A0A1L1RU07;A0A1D5NY71;A0A1L1RJ52;A0A1L1RRH8;A0A1D5P5D1;A0A1L1RUN4;A0A1D5P6U1;A0A1D5NTE4;A0A1L1RXB8;A0A1D5P630;A0A1D5PK53;A0A1L1RYI0;A0A1D5P681	Both	MKILTERGY	LMKILTERGY
16	GLAFNLNPALTmIGKY	SLC16A1	Q5ZLZ6	Both	PALTMIGKY	FNLNPALTMI
16	DAGLRLLSEHLTMLQV	CMIP	A0A1D5PGH8	2	-	LRLLSEHLTM
16	IDSFRPLYTHEYKGPK		Q5F3A1;A0A1D5PHU6	1	FRPLYTHEY	-
16	RPTNSImFTKLNPFTL		F1NIJ6;A0A1L1RR26;A0A1D5PRS4;A0A1L1RPE8	1	IMFTKLNPF	-
16	KGELVPLDTVLDMLRD	AK1	P05081	2	-	LVPLDTVLDM
16	SLEDLmRLSPEELLLR	LCP1	F6RS71	2	-	LMRLSPEELL
16	KAAGFLmKKELDYFAK		P51903;F1NU17;A0A1D5NZW9;A0A1L1RXH1	1	FLMKKELDY	-
16	KARIAQSLGAKmLLIA		A0A1D5NUM0;A0A1D5PMK3;A0A1D5PUN9	2	-	AQSLGAKMLL
16	LDVVGLGTELKLRTFD		A0A1D5PJI9;E1C549	2	-	VVGLGTELKL
16	LMDLFAKLATGSYLPQ		A0A1L1RM37;F1P4X6;A0A1L1RMY2	Both	FAKLATGSY	FAKLATGSYL
16	DVISTIGQAFELRFKQ		E1C4D4;A0A1D5NYP8;A0A1D5PTU1	2	-	ISTIGQAFEL
16	KSGVLQVFASLLmPQS		F1NIB1;A0A1D5PHN4;A0A1D5P5E0	2	-	LQVFASLLMP
16	DVKKIEKFHSQLmRLM	SRP9	Q5ZHT7	2	-	IEKFHSQLMR
16	KVAVNGVHTLEYKHRF		A0A1D5PM55;Q5ZJS8;Q5I9D4	1	VHTLEYKHR	-
16	ISVMDYFPTSRFVHPE	PLD4	E1BVB3	1	FPTSRFVHP	-
16	GAYLSLKDLPSQYSHG	IL2RB	F1NDV9	2	-	LSLKDLPSQY
16	QSQLINmGVIPTLVKL		F1NIB1;A0A1D5PHN4;A0A1D5P5E0	2	-	MGVIPTLVKL
16	IGGIFASRHLHLDLLH		Q5F364;A0A1D5PAT0;A0A1D5PAC0;F1P204;A0A1D5P0M3	1	IFASRHLHL	-
16	GTFHQLGIVLGILIAQ		P46896;A0A1D5P6Q8;F1NF68;A0A1D5P4W9	2	-	FHQLGIVLGI
16	HRISLERIDTLGIYGK		A0A1D5PM55;Q5ZJS8;Q5I9D4	2	-	LERIDTLGIY
16	KVLLAPLGDDFRYAES	MAN2A1	F1NKR1	2	-	LAPLGDDFRY
16	ISFTISRISYEDNGIY	CD79B	Q8AV16	Neither	-	-
16	DLYSKILFKAEPLAFT	APOB	F1NV02	2	-	LFKAEPLAFT
16	REAWLVIHGRVYDVTR		A0A1L1RK14;A0A1D5PE25;F1NSI3	1	WLVIHGRVY	-
16	KNELFASVPNNFLEDG	chTLR1-type2	R4GMK0	1	FASVPNNFL	-
16	VTITImPSSIYEYIIK		A0A1L1RZ83;A0A1D5PES5;Q5ZHM8	1	IMPSSIYEY	-
16	RQALEmLGKASRLLVR	NAPG	E1BWS2	2	-	LEMLGKASRL
16	AGELKDLAPAVDWmPF	ECE-1	Q9DGN6	Both	APAVDWMPF	LKDLAPAVDW
16	SDVSISYLPLAHmFER	ACSL5	F1NNV2	2	-	ISYLPLAHMF
16	SPYEVRGFPTIYFAPA	PDIA3	Q8JG64	1	FPTIYFAPA	-
16	ASLIGIGYTLALRPGV		A0A1L1RQZ3;A0A1D5P9J9;A0A1L1RR38;A0A1L1RKA6;A0A1D5Q021	2	-	LIGIGYTLAL
16	KDRKILNIFGAIQGFE		Q90997;F1NTM6;A0A1D5NZ05;A0A1D5PDQ5	2	-	LNIFGAIQGF
16	LMDLKIIHPDKYHIAP		Q5F4C0;F1NMC8	Both	LKIIHPDKY	LKIIHPDKYH
16	EILKKIDIPSVFIGEA		Q90972;A0A1D5PEQ0	2	-	LKKIDIPSVF
16	FPSSLLPSFPSRFIIG	PIK3C2B	A0A1D5PQ64	1	LPSFPSRFI	-
16	FLDNLDKLGEQDYLPS	GNA13	A0A1D5PQE8	2	-	LDKLGEQDYL
16	EQFVKKIGGVFAFKIK		Q07598;A0A1L1RR82;F1NSS4	Neither	-	-
16	AVADLAHVLSLPLRIY	P2RY10	F1NP76	Both	VLSLPLRIY	AHVLSLPLRI
16	QFKLVLLGESAVGKSS		Q5ZHW4;Q98932;A0A1D5PUC1;A0A1D5PKU6;A0A1D5NVA3;Q5ZIP7	2	-	LVLLGESAVG
16	ASLLSYHQLKHLSLTK		A0A1D5PG00	Both	LLSYHQLKH	LLSYHQLKHL
16	GLNLLERLDLKNNLIS	ADGRA3	A0A1D5P2V0	2	-	LNLLERLDLK
16	STRLAmLSNNLTHWKK		A0A1D5PL90	2	-	LAMLSNNLTH
16	FDDmLHILNPEELHVI		F1NEY5;A0A1D5PS99	2	-	LHILNPEELH
16	YYTIENLDPSSHYVIT		Q90610;F1NW32;A0A1D5PBD3	2	-	IENLDPSSHY
16	SILASLSTFQQmWISK		F1P476;P60706;P68034;Q5ZMQ2;P63270;P53478;P08023;A0A1L1RTU4;A0A1L1RY56;A0A1L1RRL2;A0A1D5NV17;A0A1L1RUQ9;A0A1L1RJ52;A0A1L1RRH8;A0A1D5P5D1;A0A1D5P630;A0A1L1RVP5;A0A1L1RSN4;A0A1L1RYI0;A0A1D5P681;A0A1L1RN10;A0A1D5PSY6;A0A1L1RRX5	2	-	LASLSTFQQM
16	ASQLSLLSSRFLSPIL		A0A1D5PKN3;A0A1L1RP12;H9KZY3	2	-	LSLLSSRFLS
16	RAFLRILGEELGYmKL	APOB	F1NV02	2	-	LRILGEELGY
16	NDIELYSQYLERLRKF		A0A1D5P875;A0A1D5PUX5	Neither	-	-
16	LDNLDKLGEQDYLPSQ	GNA13	A0A1D5PQE8	2	-	LDKLGEQDYL
16	APEEISAmVLTKmKET		Q90593;A0A1D5PG73	Both	MVLTKMKET	ISAMVLTKMK
16	SKDELSSWIQQSFKHY	RCN2	A0A1D5P5X1	1	WIQQSFKHY	-
16	IPALFLLGRDGYmIRR	PRADC1	F1NZN0	2	-	LFLLGRDGYM
16	KVTQFKTMEFARYIEE		F1NWZ4;E1C9G1	1	FKTMEFARY	-
16	EQVYISSLALLKmLKH	PSMD14	E1C6N0	2	-	ISSLALLKML
16	GALGTFHQLGIVLGIL		P46896;A0A1D5P6Q8;F1NF68;A0A1D5P4W9	2	-	FHQLGIVLGI
16	KGAHIKKIDFGRLTGG	PLD4	E1BVB3	Neither	-	-
16	IDRFFAVVHPFRYKIR	GPR183	F1P0K6	1	FAVVHPFRY	-
16	mFHLEYLGLSAmMIRR	TLR1A	F6SU23	2	-	LEYLGLSAMM
16	QDIAIRVITPSFVDIF		P01875	Neither	-	-
16	GDENLVTGLGTTILFG	SERINC5	F1NBW3	2	-	VTGLGTTILF
16	SSEGISLFPELRIIST		A0A1D5NU56;F6T168;E1BYQ5	Both	ISLFPELRI	ISLFPELRII
16	RDQWFHSLQWKKKIYK	CMIP	A0A1D5PGH8	1	FHSLQWKKK	-
16	DIEILKKIDIPSVFIG		Q90972;A0A1D5PEQ0	2	-	LKKIDIPSVF
16	GSEEIFKTEPLDYYKT		Q9W6V5;R4GJB9;F1P3J3	1	FKTEPLDYY	-
16	NMPmAMKVLPLAPSVG		F1NYL5;Q6J613	2	-	MKVLPLAPSV
16	PFIEAFRQFQFKARRE		A0A1D5PSR2;A0A1D5PBN4;A0A1L1RQ28;A0A1L1RSU2	1	FRQFQFKAR	-
16	LGPELVVLGPGEQLTV		Q5ZMI4;A0A1L1S0M1;A0A1D5PKF0	2	-	LVVLGPGEQL
16	SmPFIEAFRQFQFKAR		A0A1D5PSR2;A0A1D5PBN4;A0A1L1RSU2	1	FRQFQFKAR	-
16	IRRSDFRYVAHLQLDT	TLR1A	F6SU23	1	IRRSDFRYV	-
16	ALSNLFSVEPMSYTRF		Q90997;A0A1D5NZ05;A0A1D5PDQ5	1	VEPMSYTRF	-
16	AIISVISAAHKFVYIS	PLD4	E1BVB3	2	-	ISVISAAHKF
16	VYEDFLmYKSGVYQHV		P43233;A0A1L1RS19;A0A1D5PUR5	1	FLMYKSGVY	-
16	FLPALEKLPTEEYAKV		A0A1D5PS13;A0A1L1RSA5	2	-	LEKLPTEEYA
16	YRIKISFRVNREIVSG	ARHGDIA	F1P3P3	1	FRVNREIVS	-
16	DGALHmIGSLAEILLK	IPO7	F1NBA8	2	-	LHMIGSLAEI
16	IERNLILTPSADFFET		R4GMK0;F6SU23	2	-	LILTPSADFF
16	FYIFNHVDIKIYYHVV		A0A1D5PRZ1;F1P0L2	1	FNHVDIKIY	-
16	YGGVFHVEKNGRYSLT		A0A1D5PVD2;A0A1D5PBN1	1	FHVEKNGRY	-
16	LSNLFSVEPMSYTRFS		Q90997;A0A1D5NZ05;A0A1D5PDQ5	1	VEPMSYTRF	-
16	DELSSWIQQSFKHYVT	RCN2	A0A1D5P5X1	1	WIQQSFKHY	-
16	MQIFVKTLTGKTITLE		P0CG62;A0A1L1RWB4;P79781;A0A1D5PHP6;A0A1L1RYF6;A0A1D5P6T4;A0A1L1RTM7;A0A1L1RTJ9;A0A1L1RJ93;A0A1D5P546;A0A1D5NVA7;O42388	1	FVKTLTGKT	-
16	SDVLDTLGRPGYYTLF		F1N8W3;F1P4N9	2	-	LDTLGRPGYY
16	LSILRLASPLHFVNTH	FAM134A	A0A1D5PQL9	2	-	LRLASPLHFV
16	IPLLSDLTHQISKDYG		F1NNS8;A0A1D5PLH7	2	-	IPLLSDLTHQ
16	SILASLSTFQQMWISK		F1P476;P60706;P68034;Q5ZMQ2;P63270;P53478;P08023;A0A1L1RTU4;A0A1L1RY56;A0A1L1RRL2;A0A1D5NV17;A0A1L1RUQ9;A0A1L1RJ52;A0A1L1RRH8;A0A1D5P5D1;A0A1D5P630;A0A1L1RVP5;A0A1L1RSN4;A0A1L1RYI0;A0A1D5P681;A0A1L1RN10;A0A1D5PSY6;A0A1L1RRX5	2	-	LASLSTFQQM
16	VGNALVLVILERFKRS	CXCR5	G4U4M4	Neither	-	-
16	WEKNLRLVmLHNLEHS	CTSS	H9KYW5	2	-	LVMLHNLEHS
16	YRGFQImPHVQYIYTE	TIMP3	P26652	1	FQIMPHVQY	-
16	DDIQLEFVRIDPFVRT		P48440;A0A1L1RJH9;F1NNS1;A0A1L1RZ78;A0A1L1RYD3	1	FVRIDPFVR	-
16	LGLIEEISGYLKIRRS	INSR	A0A1D5P6T3	2	-	LGLIEEISGY
16	SGLTVLSQPLmYVKVL		A0A1D5PAJ1;Q9PVL6	2	-	LTVLSQPLMY
16	SMPFIEAFRQFQFKAR		A0A1D5PSR2;A0A1D5PBN4;A0A1L1RSU2	1	FRQFQFKAR	-
16	AERFRLERLAEAERLQ		A0A1D5PFJ0	2	-	LERLAEAERL
16	GSTSLQNIGAmLSYLF	SLC38A1	F1NYN5	2	-	LQNIGAMLSY
16	ETSFTKESYKKYIKDY		P43347;A0A1D5P7K3	1	FTKESYKKY	-
16	WRYLRPQGSVLEWLRN	PLBD2	F1P0Z3	2	-	LRPQGSVLEW
16	TmNMPMAMKVLPLAPS		F1NYL5;Q6J613	Neither	-	-
16	NSKTVYALPTIAFAFV	SLC38A1	F1NYN5	Neither	-	-
16	VADLAHVLSLPLRIYY	P2RY10	F1NP76	1	VLSLPLRIY	-
16	MYLVWTLGHPIRVKYS		Q90YI1;A0A1L1RMD7;F1P181	2	-	VWTLGHPIRV
16	ERGWLRIVTSAYKGGR		E1C4M3;A0A1L1RQC1;A0A1D5PFA7	1	WLRIVTSAY	-
16	KFRVKIIGIDIPVLPR	PIK3CG	E1C093	2	-	VKIIGIDIPV
16	ANKIRDLLERQEKRFG		P02789;E1BQC2;A0A1L1RSU6;A0A1D5P4L7;A0A1L1S118	Both	LLERQEKRF	IRDLLERQEK
16	LPSRSLALLGTLSLAG		H9KZD9;A0A1D5PEQ1	2	-	LALLGTLSLA
16	SPYRYRPYKDLSEFLR		E1BYS4;A0A1D5NT28	1	YRYRPYKDL	-
16	LSVHQIYSVGQVLHFK		A0A1D5PAV2;Q90WJ4	Neither	-	-
16	ANLGLIEEISGYLKIR	INSR	A0A1D5P6T3	2	-	LGLIEEISGY
16	FGLPHGGGGGGGGGGG	POU4F2	A0A1D5PZI1	Neither	-	-
16	LDGLKKFYITKFKGFD	AGPS	F1P5J7	1	FYITKFKGF	-
16	VRSFLRTLGTLLHTNL	NOTCH2	F1P236	2	-	LRTLGTLLHT
16	VPKVLALLGGFALVTA		A0A1D5PNM3	2	-	LALLGGFALV
16	DARALmLQGVDLLADA	HSPD1	Q5ZL72	2	-	LMLQGVDLLA
16	RPIAAELESFMPQPFA		A0A1D5NZJ3;F1NCS3	1	LESFMPQPF	-
16	THFTFKDLHFKmFDVG		P50146;P50147;A0A1D5PH67;E1BXS2	1	FKDLHFKMF	-
16	TPNLEILMIGENPVIG	Lrrn1	A4ZZA2	2	-	ILMIGENPVI
16	HVKISASPLLYmLLGS		Q90997;F1NTM6;A0A1D5NZ05;A0A1D5PDQ5	2	-	VKISASPLLY
16	GDIFSFPSVDYEKYYT		A0A1D5PKP8;F1NWP6	1	FPSVDYEKY	-
16	NLGLIEEISGYLKIRR	INSR	A0A1D5P6T3	2	-	LGLIEEISGY
16	IEDAFEVLGEIQEIVK		A0A1L1RUT1;E1C016	2	-	FEVLGEIQEI
16	KLFFITLIGTQGRHAR		A0A1D5PT01;Q5F3X2	2	-	ITLIGTQGRH
16	TPNLEILmIGENPVIG	Lrrn1	A4ZZA2	2	-	ILMIGENPVI
16	DLTDYLmKILTERGYS	#VALUE!	F1P476;P60706;P68034;Q5ZMQ2;P63270;P68139;P53478;A0A1L1RLK7;A0A1L1RRL2;A0A1L1RPH2;A0A1D5NV17;A0A1I7Q414;A0A1D5PPD8;A0A1L1RUQ9;A0A1L1RPY3;A0A1L1RJ66;A0A1L1RU07;A0A1D5NY71;A0A1L1RJ52;A0A1L1RRH8;A0A1D5P5D1;A0A1L1RUN4;A0A1D5P6U1;A0A1D5NTE4;A0A1L1RXB8;A0A1D5P630;A0A1D5PK53;A0A1L1RYI0;A0A1D5P681	Both	MKILTERGY	LMKILTERGY
16	FPDPNLYLLSSKQVLT		Q8QHL3;F1P382	2	-	LYLLSSKQVL
16	ALSNLFSVEPmSYTRF		Q90997;A0A1D5NZ05;A0A1D5PDQ5	1	VEPMSYTRF	-
16	ISSLTVIGmLAAITYT		Q5ZI05;F1NWK3;A0A1D5P346	2	-	LTVIGMLAAI
16	LITSLYLLGHDIRISA	MGAT5	F1NEL5	2	-	LYLLGHDIRI
16	TDYLMKILTERGYSFT		P60706;Q5ZMQ2;P53478;A0A1L1RLK7;A0A1L1RRL2;A0A1L1RUQ9;A0A1L1RPY3;A0A1D5NY71;A0A1L1RRH8;A0A1D5P5D1;A0A1L1RUN4;A0A1D5P630;A0A1D5P681	1	MKILTERGY	-
16	IKPALDLLEPIEQKFV		F1NCZ2;A0A1D5PXW8;A0A1L1RV98	2	-	LDLLEPIEQK
16	NDVELYGQYLERLKRF	ABHD17B	Q5ZJ01	2	-	GQYLERLKRF
16	AATLALLGKLDAIDVG		A0A1D5NXR3;A0A1L1RTZ4;A0A1L1RYI1;A0A1L1RQG8;A0A1D5NYK4;A0A1L1RWT8	2	-	LALLGKLDAI
16	LEELTRRAGGLYSRTS		A0A1L1RK36;F1NWG2	Neither	-	-
16	INGIQGFQNISFVAET	IL2RB	F1NDV9	2	-	IQGFQNISFV
16	AGVITGLGLALNFQPS		P57788;A0A0C3SFZ3	2	-	ITGLGLALNF
16	GVPLFDLSQLLAYRNG	RCJMB04_7f1	Q5ZL78	2	-	LFDLSQLLAY
16	QPETTVAVLGKDIRFT	LRIG1	E1C726	2	-	VAVLGKDIRF
16	AEKIRKIGEAEAFVIE		A0A1D5PCD1;A0A1L1RV80;Q5ZHQ3	2	-	IRKIGEAEAF
16	NMPMAMKVLPLAPSVG		F1NYL5;Q6J613	2	-	MKVLPLAPSV
16	RSREVWLFEQVDLIQQ	NCOA4	Q5ZMB1	Both	FEQVDLIQQ	VWLFEQVDLI
16	TNEYLKELGSLPLPLS	STX12	E1C319	2	-	LKELGSLPLP
16	DIPEIRRFDPVPAQYV		A0A1D5NWW0;A0A1D5NXL0;E1BZ39;A0A1D5PPE9	1	IRRFDPVPA	-
16	EGDLTKDNLLNFIKSN		P09102;A0A1L1RKM2;A0A1D5PV06	2	-	LTKDNLLNFI
16	ISFFYYSNGKPYTGKD		A0A1D5PQ29;E1C603	1	FYYSNGKPY	-
16	TLSDYNIQKESTLHLV		P0CG62;A0A1L1RWB4;P79781;A0A1D5PHP6;A0A1L1RYF6;A0A1D5P6T4;A0A1L1RVM5;A0A1L1RTJ9;A0A1L1RJ93;A0A1D5P546;A0A1D5NVA7	2	-	IQKESTLHLV
16	TMNmPmAMKVLPLAPS		F1NYL5;Q6J613	Neither	-	-
16	NPIIYAFIGQKFRNSF	CXCR1	Q334G8	1	YAFIGQKFR	-
16	VVFLKQLGTGLLLVTG		A0A1L1RT36;A0A1L1RXI6;F6UD95;Q8UWG7	2	-	LKQLGTGLLL
16	VSVVILLLDFKNDVVK		A0A1L1RL54;A0A1L1S035;F1NWD9	Neither	-	-
16	SNVLIIGELLKQADLY	CCT6	Q5ZJ54	2	-	VLIIGELLKQ
16	DDNTIRVLGRASLLSY		A0A1D5PG00	2	-	IRVLGRASLL
16	EISFTVNDPKSYDPYV		P08251;F1NSV6	1	FTVNDPKSY	-
16	IPALFLLGRDGYMIRR	PRADC1	F1NZN0	2	-	LFLLGRDGYM
16	LSDYNIQKESTLHLVL		P0CG62;A0A1L1RWB4;P79781;A0A1D5PHP6;A0A1L1RYF6;A0A1D5P6T4;A0A1L1RVM5;A0A1L1RTJ9;A0A1L1RJ93;A0A1D5P546;A0A1D5NVA7	2	-	IQKESTLHLV
16	ISFVFVKKDPTYYVST	LAMP3	E1BU34	1	FVKKDPTYY	-
16	DAEITGLDPGTLYIFT		Q9W6V5;R4GJB9;F1P3J3	Neither	-	-
16	KKQAFVLKEGVEYRIK	ARHGDIA	F1P3P3	1	FVLKEGVEY	-
16	mYLVWTLGHPIRVKYS		Q90YI1;A0A1L1RMD7;F1P181	2	-	VWTLGHPIRV
16	TKDIILPFRVIPLVRE		Q5ZMP6;A0A1L1RR84	1	ILPFRVIPL	-
16	TPFNPYVLQRARGLIG		F1N9Y5;A0A0A0MQ53	1	FNPYVLQRA	-
16	YPGFALQYYPYYGRLL		P08251;A0A1D5PFH8;A0A1L1RW14;F1NSV6	1	FALQYYPYY	-
16	AGTTLTVLGQPKVAPT		R9PXM5	2	-	LTVLGQPKVA
16	IPGEFTNKLNLIYTYS	TM9SF2L	Q5ZLM5	1	FTNKLNLIY	-
16	LAFNLNPALTmIGKYF	SLC16A1	Q5ZLZ6	Both	PALTMIGKY	FNLNPALTMI
16	KVTQFKTmEFARYIEE		F1NWZ4;E1C9G1	1	FKTMEFARY	-
16	AVLKILQELQKLTASQ	APOB	F1NV02	2	-	LKILQELQKL
16	SLVEIRNFLGEKYIRR		F1NS91;A0A1L1S0Q8;A0A1D5NVI1	1	FLGEKYIRR	-
16	DHYKVEGFPTIYFAPR		A0A1D5PWP7;A0A1L1RZU2	1	FPTIYFAPR	-
16	NVFPIWTLGRFSRLHP		A0A1D5PQI7;A0A1D5PDR0;A0A1L1RWX9	Both	FPIWTLGRF	IWTLGRFSRL
16	IGTLNmLGLAKRVGAR	UXS1	E1BV28	2	-	LNMLGLAKRV
16	mQIFVKTLTGKTITLE		P0CG62;A0A1L1RWB4;P79781;A0A1D5PHP6;A0A1L1RYF6;A0A1D5P6T4;A0A1L1RTM7;A0A1L1RTJ9;A0A1L1RJ93;A0A1D5P546;A0A1D5NVA7;O42388	1	FVKTLTGKT	-
16	SVKTVKGRKEIRYGSL	REEP3	F1NBY2	1	VKGRKEIRY	-
16	DPIGVDEFNRLMRKYL		Q5ZM60;A0A1D5P055;A0A1D5NWJ3	Both	FNRLMRKYL	VDEFNRLMRK
16	LSNLFSVEPmSYTRFS		Q90997;A0A1D5NZ05;A0A1D5PDQ5	1	VEPMSYTRF	-
16	IDLNEIKFQIVRMIDQ	APOB	F1NV02	1	FQIVRMIDQ	-
16	GIVTILMNDYPKFKYA	SEC11A	Q5ZMQ3	1	MNDYPKFKY	-
16	ISPGYNFRFAKYYKDS	P2RX4	F1NC81	1	YNFRFAKYY	-
16	KFQVWDLGGQTSIRPY		A0A1L1RMP9;E1BVB0	2	-	VWDLGGQTSI
16	SPGYNFRFAKYYKDSS	P2RX4	F1NC81	1	YNFRFAKYY	-
16	WDQHFRAmKQKYEQKm	TNIP1	F1NQ66	1	FRAMKQKYE	-
16	RETLQQHKLLKVIRKK		P08110;A0A1D5PPN9;A0A1L1S093	2	-	LQQHKLLKVI
16	GDNMLEPSSNMPWFKG		Q90835;A0A1L1S0Z9;A0A1L1RMD5;A0A1L1RRY4;A0A1L1RTI7;A0A1L1RRR1;A0A1L1RRZ5;A0A1D5P5X9;A0A1I7Q425;A0A1D5PZJ3;A0A1L1RVL2	2	-	LEPSSNMPWF
16	AGTVLYETELLHFAED		A0A1D5P4E9;F1NG00	2	-	LYETELLHFA
16	IHPDKYHIAPKVFHYL		Q5F4C0;F1NMC8	1	IAPKVFHYL	-
16	LDRYIAIVHPLRWRHL	LPAR5	F1NH77	1	VHPLRWRHL	-
16	QERYHSLAPmYYRGAQ		Q5ZHW4;Q98932;A0A1D5PUC1;A0A1D5PKU6;A0A1D5NVA3;Q5ZIP7	1	YHSLAPMYY	-
16	SRPSSGTRYITSSTRY		P09654;F1NJ08	Neither	-	-
16	NmPmAMKVLPLAPSVG		F1NYL5;Q6J613	2	-	MKVLPLAPSV
16	TDGRKVTERHHTKYVL		A0A1D5NWJ2;A0A1D5PSI5;A0A1D5PPR4;F1NMX0;A0A1L1RLV3	1	VTERHHTKY	-
16	TVGNALVLVILERFKR	CXCR5	G4U4M4	Neither	-	-
16	mFHLEYLGLSAmmIRR	TLR1A	F6SU23	2	-	LEYLGLSAMM
16	TVYIRQLGHYLTLAIR	RGMB	F1NNI0	2	-	IRQLGHYLTL
16	AmFYTNRILKEYKDVD	CAP1	A0A1D5Q032	1	FYTNRILKE	-
16	VKAVVPLGLDNAAFPF		Q90997;F1NTM6;A0A1D5NZ05;A0A1D5PDQ5	2	-	VVPLGLDNAA
16	DYLRLLYSmKFIRRSK		A0A1D5P565;A0A1L1RYG5;A0A1L1RTG8	Both	LYSMKFIRR	LRLLYSMKFI
16	SGLTVLSQPLMYVKVL		A0A1D5PAJ1;Q9PVL6	2	-	LTVLSQPLMY
16	HPGYFGKVGmRHYHLK		F1NBX4;A0A1D5PSU0	1	FGKVGMRHY	-
16	DGALHMIGSLAEILLK	IPO7	F1NBA8	2	-	LHMIGSLAEI
16	GVKGLLSFLSAPLIGA		E1C047;Q5ZJK7	2	-	LSFLSAPLIG
16	GDDIQLEFVRIDPFVR		P48440;A0A1L1RJH9;F1NNS1;A0A1L1RZ78;A0A1L1RYD3	1	FVRIDPFVR	-
16	FSGKLYLIGIAAIVVA	CD81	F1NW06	2	-	LYLIGIAAIV
16	EIIDLVLDRIRKLADQ		A0A1D5NW27;A0A1D5P198;P02552;A0A1L1RK76;A0A1D5NXV1;A0A1D5PZR4;A0A1D5PC38	Neither	-	-
16	VTGVIHPWRVNAFERL		A0A1D5P456;A0A1D5P1Y9	1	IHPWRVNAF	-
16	EPGNIENNGVLSFIKH		Q5ZJ08;A0A1D5PCG1;F1NJU7	2	-	IENNGVLSFI
16	LQRKIQmQSGTAYSHR	APOB	F1NV02	Neither	-	-
16	GDNmLEPSSNmPWFKG		Q90835;A0A1L1S0Z9;A0A1L1RMD5;A0A1L1RRY4;A0A1L1RTI7;A0A1L1RRR1;A0A1L1RRZ5;A0A1D5P5X9;A0A1I7Q425;A0A1D5PZJ3;A0A1L1RVL2	2	-	LEPSSNMPWF
16	SPEVLDLLDKLLRYDH		P21869	2	-	LDLLDKLLRY
16	AQIDLYILGQSDHFIG		A0A1L1RWU5;A0A1L1RQ88;Q8AWB4	2	-	LYILGQSDHF
16	DDPIINTHLAKLYDNL	PSMD11	F1NPA2	1	INTHLAKLY	-
16	YGDLEYmNEQKLNRYP	TMEM59	Q5ZLJ8	Both	MNEQKLNRY	LEYMNEQKLN
16	HVKISASPLLYMLLGS		Q90997;F1NTM6;A0A1D5NZ05;A0A1D5PDQ5	2	-	VKISASPLLY
16	KPSGHLFFRKLGSLIK	BROX	E1BY06	Neither	-	-
16	SPEEIAmATVTALRRT		P53449;R4GM10	1	MATVTALRR	-
16	AQRLEKHELIEFRRIA		A0A1D5PAU8;A0A1D5PW75;A0A1D5P650;A0A1D5PJH5;A0A1D5PDC1;F1NW23;A0A1D5PVA9	2	-	LEKHELIEFR
16	FGDAGLRLLSEHLTmL	CMIP	A0A1D5PGH8	2	-	LRLLSEHLTM
16	RRLIWEKNLKYIDAHN	CTSK	A0A1D5P0X4	1	LIWEKNLKY	-
16	AGELKDLAPAVDWMPF	ECE-1	Q9DGN6	Both	APAVDWMPF	LKDLAPAVDW
16	TMNMPMAMKVLPLAPS		F1NYL5;Q6J613	Neither	-	-
16	EKIVYVGVWLPAVLLT		A0A1L1RJW9;Q9DGI1	Neither	-	-
16	IIPTIINIGSGLALmG	P2RX5	Q9IAD2	2	-	IINIGSGLAL
16	GYPGFALQYYPYYGRL		P08251;A0A1D5PFH8;A0A1L1RW14;F1NSV6	1	FALQYYPYY	-
16	TTSNVLIIGELLKQAD	CCT6	Q5ZJ54	2	-	VLIIGELLKQ
16	KTLQKLSENLQQLVLY	APOB	P11682	2	-	LQKLSENLQQ
16	SDVSVVKRSQRYLHSQ		R4GHA5;A0A1L1RRG5;A0A1L1RKJ7;Q5ZMK3	1	SVVKRSQRY	-
16	YVTLLEVLPRELGGGA		A0A1D5PNM3	2	-	LEVLPRELGG
16	DISLAFFEAASmmRQV	JAK1	F1NMJ9	1	FEAASMMRQ	-
16	ILYYVAIRQQHFTAKL	LAMP3	E1BU34	1	YVAIRQQHF	-
16	VTITIMPSSIYEYIIK		A0A1L1RZ83;A0A1D5PES5;Q5ZHM8	1	IMPSSIYEY	-
16	LVPIFLLTDYLRYKPV		A0A1D5PVR1;A0A1L1RSC5	1	FLLTDYLRY	-
16	SDIFRLAPIVSVEPVL	GFRA1	O13156	2	-	LAPIVSVEPV
16	GLVFYSQEFKQYSIPF		R4GHA5;A0A1L1RKJ7;Q5ZMK3	1	FYSQEFKQY	-
16	GYGSGSGSGGYGGRRF		A0A1D5PXH1;A0A1D5P5E1;E1BZE6	Neither	-	-
16	IPETEITGLNPGTLYT		Q9W6V5;R4GJB9;F1P3J3	2	-	ITGLNPGTLY
16	RKIQmQSGTAYSHRLN	APOB	F1NV02	Neither	-	-
16	YKIPYFEVTVPEYQIT	APOB	F1NV02	1	YFEVTVPEY	-
16	YNLmIVRLNSKWDLRR		Q6EE31;A0A1L1RJB4;A0A1D5P2W3;A0A1L1RK58;F1NEF2;A0A1D5PZJ4;A0A1L1RVF6	Neither	-	-
16	YPSGAWRYWTERGLVS		P43233;A0A1L1RS19;A0A1D5PUR5	1	YPSGAWRYW	-
16	LAEKIVYVGVWLPAVL		A0A1L1RJW9;Q9DGI1	Neither	-	-
16	VNVVPTFGKKKGPNAN		A0A1L1RWQ5;A0A1L1RTC9;A0A1D5PQV1	1	VPTFGKKKG	-
16	DRQHTLKHFEHVRmVD		F1P0B2;A0A1L1RZU6;E1C440	2	-	LKHFEHVRMV
16	GRAFLRILGEELGYmK	APOB	F1NV02	2	-	LRILGEELGY
16	TPGALEHFHmRLFRAQ	BCAP31	A0A1D5NXR2	1	LEHFHMRLF	-
16	WNNFSYFPEITHIVIK	JAK1	F1NMJ9	1	FSYFPEITH	-
16	ILNYLEKNISVLMAIA		E1C3B7;A0A1D5NYB3;A0A1D5PGN4	2	-	LNYLEKNISV
16	DIPALFLLGRDGYmIR	PRADC1	F1NZN0	2	-	LFLLGRDGYM
16	DLSILRLASPLHFVNT	FAM134A	A0A1D5PQL9	2	-	LRLASPLHFV
16	GSITmQNIGAmSSYLF		Q5F468;F1NYN4	2	-	MQNIGAMSSY
16	YSQFINFPIYVWSSKT		P08110;A0A1D5PPN9;A0A1L1S093	1	FPIYVWSSK	-
16	KGDIFSFPSVDYEKYY		A0A1D5PKP8;F1NWP6	1	FPSVDYEKY	-
16	ELPKFEmHRGHEHPHL	CD40LG	Q9I8D8	Both	MHRGHEHPH	LPKFEMHRGH
16	ADPRLIESLSQMLSmG		A0A1L1RN73;A0A1D5PLN4;A0A1L1RPL4;A0A1D5PXQ2	2	-	IESLSQMLSM
16	NmPmAmKVLPLAPSVG		F1NYL5;Q6J613	2	-	MKVLPLAPSV
16	AQLALIAASQNFLQPG		P54939;E1C2S1;A0A1D5PTR5	2	-	LALIAASQNF
16	DVRSFLRTLGTLLHTN	NOTCH2	F1P236	2	-	LRTLGTLLHT
16	EDGSIEIFQAPNLKLL	GEMIN5	F1NYJ6	2	-	IEIFQAPNLK
16	LPYNVLGLGRSANFLD		F1NWE2;A0A1D5P3X1;A0A1D5P9S9	2	-	YNVLGLGRSA
16	YLLNGELEYQLRYKRR	IL21R	F1P495	Both	EYQLRYKRR	YLLNGELEYQ
16	LDSVESVLPYEYTAFD		A0A1D5PRZ1;F1P0L2	1	VESVLPYEY	-
16	ILNYLEKNISVLmAIA		E1C3B7;A0A1D5NYB3;A0A1D5PGN4	2	-	LNYLEKNISV
16	LGVVSTFEQYQFLYDT		A0A1L1S114;A0A1D5P441;A0A1D5PR76;F1NVB1;A0A1D5PRW6	1	FEQYQFLYD	-
16	EVQLLTLGELEEVLTH	k123	O73911	2	-	LLTLGELEEV
16	YEISSVPTFLFFKNSQ		F1NNP6;A0A1D5NW30	Neither	-	-
16	ADGRVLLLGTVQALFE	MFSD5	A0A1D5PLZ5	2	-	VLLLGTVQAL
16	VLPKEISTTGFTVPFI	APOB	F1NV02	2	-	ISTTGFTVPF
16	YNGVLIWKIRDYKRRK	TRAF3	E1BW11	1	WKIRDYKRR	-
16	ADAIYNmIGYPKFILD	ECE-1	Q9DGN6	1	YNMIGYPKF	-
16	VPLFDLSQLLAYRNGL	RCJMB04_7f1	Q5ZL78	2	-	LFDLSQLLAY
16	NPPTIVQDKVLALIQA	TOM1L2	F1NIQ4	Neither	-	-
16	SNNKLESLPAAVFSLQ	LRRC8D	E1BYZ5	2	-	LESLPAAVFS
16	GINMRYLGKVIHFITK	CLUH	F1N988	2	-	MRYLGKVIHF
16	QSQLINMGVIPTLVKL		F1NIB1;A0A1D5PHN4;A0A1D5P5E0	2	-	MGVIPTLVKL
16	TQTLSELDLAIPFKVT		Q5ZIN1;F1NE97;A0A1D5PAQ8;A0A1L1RSV8	2	-	LSELDLAIPF
16	TMNmPmAmKVLPLAPS		F1NYL5;Q6J613	Neither	-	-
16	LAPELVPSILDKFIKP		F1NPK2	1	VPSILDKFI	-
16	TIFLDKLGIPQAVFIG	EPHX2	A0A1D6UPS7	2	-	LDKLGIPQAV
16	DISLAFFEAASmMRQV	JAK1	F1NMJ9	1	FEAASMMRQ	-
16	GDNMLEPSSNmPWFKG		Q90835;A0A1L1S0Z9;A0A1L1RMD5;A0A1L1RRY4;A0A1L1RTI7;A0A1L1RRR1;A0A1L1RRZ5;A0A1D5P5X9;A0A1I7Q425;A0A1D5PZJ3;A0A1L1RVL2	2	-	LEPSSNMPWF
16	KTQLIQLSTLLRLLDS		A0A1D5PF57;A0A1D5P7B4;F1NBY5	2	-	LIQLSTLLRL
16	GNVGGKRKADGYNQPD		A0A1D5P155;A0A1D5P954;E1BZR1;F6SG96	Neither	-	-
16	ANLLEHTEIDHWLEFS	EPRS	F1P179	2	-	LEHTEIDHWL
16	TTPKPKRAAVAASSSS		A0A1L1RJN4;E1C810;A0A1L1RJU2	Neither	-	-
16	DATREIRRFSLmPPVR		A0A1L1RN73;A0A1L1RPL4;A0A1D5PXQ2;A0A1L1RK43	2	-	IRRFSLMPPV
16	LNKLAFLNQFHFGVFY	ATP6V0D1	E1BVF8	Neither	-	-
16	SLEELTRRAGGLYSRT		A0A1L1RK36;F1NWG2	Neither	-	-
16	SPSAQLALIAASQNFL		P54939;E1C2S1;A0A1D5PTR5	2	-	LALIAASQNF
16	VTPLQVVLADTALRLR		Q5ZMI4;A0A1D5PKF0	2	-	LQVVLADTAL
16	DDWTFQRLVHADFTPS	B2M	P21611	Neither	-	-
16	TEISFTVNDPKSYDPY		P08251;F1NSV6	1	FTVNDPKSY	-
16	LAVVEALGAmSYLmPG	LOC101749352	A0A1D5PUD1	2	-	VEALGAMSYL
16	KKETFVLKEGVEYRVK		A0A1L1RLF6;A0A1L1RL53;F1NLT8	1	FVLKEGVEY	-
16	SRLLDTIGISQPLWKE		E1BTX8	2	-	LDTIGISQPL
16	VTDRIENVDQLGFFIY		O42204;A0A1L1RIU5;F1NM17	2	-	IENVDQLGFF
16	DLEEELERTIRSYQNQ		A0A1D5NVG6;A0A1D5PD53;E1C1N7	1	ELERTIRSY	-
16	ESTIRILGGLLSTYHL	MAN1B1	A0A1D5PBZ7	2	-	IRILGGLLST
16	DRFFAVVHPFRYKIRR	GPR183	F1P0K6	1	FAVVHPFRY	-
16	PGGSGGSGGYGGRSRY	HNRNPA2B1	Q5ZME1	Neither	-	-
16	KSGVLQVFASLLMPQS		F1NIB1;A0A1D5PHN4;A0A1D5P5E0	2	-	LQVFASLLMP
16	mPWFHGRISREESEHR		F1N9Y5;A0A0A0MQ53	1	MPWFHGRIS	-
16	SVLTSLGEALTYISKD		E1C231;A0A1I7Q424	2	-	LTSLGEALTY
16	SPYTLFQNAALKLLTN	A2ML4	F1NK40	2	-	LFQNAALKLL
16	KNLRLVmLHNLEHSLG	CTSS	H9KYW5	2	-	LVMLHNLEHS
16	VFPIWTLGRFSRLHPN		A0A1D5PQI7;A0A1D5PDR0;A0A1L1RWX9	Both	FPIWTLGRF	IWTLGRFSRL
16	AVIKTWRDGPYIFIVQ	TMEM87B	F1NI39	1	IKTWRDGPY	-
16	REIRRFSLmPPVRYQA		A0A1L1RN73;A0A1L1RPL4;A0A1D5PXQ2;A0A1L1RK43	1	FSLMPPVRY	-
16	HEGKLKVEKAGLYYIY		Q9I8D8;A0A1D5PTE1	1	LKVEKAGLY	-
16	ISHYAIKKNVKLPELP	JAK1	F1NMJ9	Both	YAIKKNVKL	IKKNVKLPEL
16	LSNAImGSGILGLAFA	SLC38A1	F1NYN5	Neither	-	-
16	KPDFHRLEFFQELNLK	C4H4orf33	E1C4L5	2	-	LEFFQELNLK
16	SLPKLLYTRLLLYLPE	DAGLB	A0A1D6UPQ9	Both	LLYTRLLLY	LPKLLYTRLL
16	DmILQFIGRESSLILA		A0A1D5PI72;A0A1D5PP94;A0A1D5PDR7	2	-	LQFIGRESSL
16	SVIYELSSAAYmVPLG	SLC47A1	A0A1D5PCR9	2	-	IYELSSAAYM
16	ERFRLERLAEAERLQL		A0A1D5PFJ0	2	-	LERLAEAERL
16	VVEFRHmRNHAYEPLA	ATP6V0D1	E1BVF8	1	FRHMRNHAY	-
16	HLGQLSFHRIRKEEIm	JAK1	F1NMJ9	Neither	-	-
16	AGQESFRSITRSYYRG	RAB2A	Q90965	1	FRSITRSYY	-
16	RLDSVESVLPYEYTAF		A0A1D5PRZ1;F1P0L2	1	VESVLPYEY	-
16	AIKGmHIRKATKYLKD		A0A1D5PR40;A0A1D5P149;A0A1D5PR07;A0A1L1RJD3;A0A1L1RSL5	1	MHIRKATKY	-
16	GVIFPVGRMLRYIKKG		O93327;O93325	1	FPVGRMLRY	-
16	VPSFLKNADIAYWIGL	chB1	Q90WF6	1	FLKNADIAY	-
16	LAVVEALGAMSYLmPG	LOC101749352	A0A1D5PUD1	2	-	VEALGAMSYL
16	EIIKRFEQKGFRLVAM		O57535;A0A1I7Q438;A0A1D5PY99;A0A1D5PRT2;A0A1D5PZM9	1	IKRFEQKGF	-
16	KQYGLKmKTSRAFFSE		A0A1D5P7C6;A0A1L1RUL6	1	LKMKTSRAF	-
16	FVPRLYGFKIHPmAYQ	CSNK2B	P67869	1	FKIHPMAYQ	-
16	GIFRVGWKTTREYYTF	CALCOCO2	E1BRX6	1	WKTTREYYT	-
16	TELLIRKLPFQRLVRE		P84229;P84247;A0A1L1RIS6;A0A1I7Q449;A0A1I7Q436;A0A1L1S0L7;A0A1D5PC18	2	-	IRKLPFQRLV
16	REKTYVKRLVKILLLG	GNA13	A0A1D5PQE8	2	-	VKRLVKILLL
16	SGYFETRGQKYLIEPL	ADAMDEC1	F1NU67	1	FETRGQKYL	-
16	DLTYYTLDPSLRYYAR		A0A1D5NZH7;A0A1L1RTP1;A0A1D5PP85	1	YTLDPSLRY	-
16	GSQIVDIDKRKYLVPS	GABARAPL2	F1NNM2	1	IVDIDKRKY	-
16	GPELVVLGPGEQLTVL		Q5ZMI4;A0A1L1S0M1;A0A1D5PKF0	2	-	LVVLGPGEQL
16	LALAIGLTIHSRGmRL	KRTCAP3	E1BVS8	2	-	LTIHSRGMRL
16	GSITmQNIGAMSSYLF		Q5F468;F1NYN4	2	-	MQNIGAMSSY
16	SITmQNIGAmSSYLFI		Q5F468;F1NYN4	2	-	MQNIGAMSSY
16	AIHTYRKRRARSIHLT	CXCR5	G4U4M4	1	IHTYRKRRA	-
16	KGKEEEKKKDIFIIDP		Q90980	Neither	-	-
16	ELTRRAGGLYSRTSRP		A0A1L1RK36;F1NWG2	Neither	-	-
16	TKQQATLQQERYLISL		E1BWT0	Both	QATLQQERY	LQQERYLISL
16	LTKLDEILKNEPWKLG		E1C1Z0;A0A1D5PMF2	2	-	LTKLDEILKN
16	SDVNLKHENILQFLTA		Q90999;A0A1I7Q417	2	-	LKHENILQFL
16	RARKIQRFLSQPFQVA		Q5ZLC5;A0A1L1RWM2;A0A1L1RY04;A0A1L1RN77;A0A1D5PU77	Neither	-	-
16	LPATLRLLSLEANNIF		F1NBN5;C4PCM1	2	-	LRLLSLEANN
16	ADLQIQVTQPNSFLDT	APOB	F1NV02	Neither	-	-
16	EIIKRFEQKGFRLVAm		O57535;A0A1I7Q438;A0A1D5PY99;A0A1D5PRT2;A0A1D5PZM9	1	IKRFEQKGF	-
16	IGFKLPSYRAAKKLWK	EPB41	R4GHW9	1	LPSYRAAKK	-
16	QPTFFLYRSGVYDDPR	CTSS	H9KYW5	1	FFLYRSGVY	-
16	AGQERFRAVTRSYYRG	RAB14	Q5ZKU5	1	FRAVTRSYY	-
16	FDKALLAIGNVLFVAG	GOLT1B	A0A1D5PU55	2	-	LLAIGNVLFV
16	TPPRVISLSDRPLDFL		A0A1L1RZQ3;E1C541	2	-	ISLSDRPLDF
16	ARKKLAmIRQQQYKFL		P54939;E1C2S1;A0A1D5PTR5	Neither	-	-
16	SKGLVYSVALLLGSVA	SLC24A4	E1BZM8	2	-	LVYSVALLLG
16	EPMKSVQKIGAALFFL	SLC38A2	Q5F468	2	-	VQKIGAALFF
16	KEQVHALYGIFFSFLN		Q8AYS7;A0A1D5PQ55	1	VHALYGIFF	-
16	EKVQKVSIKDYFPDFE	GNA13	A0A1D5PQE8	1	VQKVSIKDY	-
16	RRLQLNSNQAFFLLVN	MAP1LC3B	Q5ZLF8	2	-	LQLNSNQAFF
16	HVTNLRKmGAPKYGmA	FTH	P08267	2	-	LRKMGAPKYG
16	YGSSSGGGSYGGGRRF		A0A1L1RL45;A0A1D5P5G1;Q5ZLB3	Neither	-	-
16	LPYIKEVRELGLTLDW		Q90997;F1NTM6;A0A1D5NZ05;A0A1D5PDQ5	2	-	VRELGLTLDW
16	SIIFASWSAGDYGAVG		Q90997;F1NTM6;A0A1D5NZ05;A0A1D5PDQ5	1	FASWSAGDY	-
16	IPAFEFSLRSLREATF	APOB	F1NV02	Neither	-	-
16	WPGLKEFSQQRWKALY		A0A1D5PBP3;Q5F3W4	Neither	-	-
16	EPmKSVQKIGAALFFL	SLC38A2	Q5F468	2	-	VQKIGAALFF
16	GLGLLGLYINERNVAL		A0A1D5P2S9;F1P1X4	2	-	LGLLGLYINE
16	YPGFSIRFARHYKLPD	P2RX7	E1C6P3	1	FSIRFARHY	-
16	HPQLLELLNQLDERRm	HGS	E1C396	2	-	LELLNQLDER
16	LEKVKEDKLKIETLLE		F1NWA2;A0A1D5P089	2	-	LEKVKEDKLK
16	DKYSSRVVRVISAKRQ		P01038;A0A1L1S0C3	Neither	-	-
16	EQIAQLIAGYIDIILK		P54939;E1C2S1;A0A1D5PTR5	Neither	-	-
16	EQYIYKRKSDGIYIIN		P50890;A0A1D5PG28;A0A1L1RWE5	1	YKRKSDGIY	-
16	VIPTmINIGSGLALFG	P2RX4	F1NC81	2	-	MINIGSGLAL
16	FIYSVARRHPFLYAPA		P19121;A0A1D5NW68	1	VARRHPFLY	-
16	FFVILRMSPSLLLWLK		A0A1D5PWC9	2	-	LRMSPSLLLW
16	KKVWmAEQKISYDKKK		Q5ZI03;A0A1D5NXX1	1	WMAEQKISY	-
16	NADIAYWIGLQKNKYP	chB1	Q90WF6	1	WIGLQKNKY	-
16	EPTGHTFFFRGDRYWR	MMP15	A0A1D5PR25	1	FFFRGDRYW	-
16	RFRLERLAEAERLQLL		A0A1D5PFJ0	2	-	LERLAEAERL
16	ATREIRRFSLmPPVRY		A0A1L1RN73;A0A1L1RPL4;A0A1D5PXQ2;A0A1L1RK43	Both	FSLMPPVRY	IRRFSLMPPV
16	QLLIINESIESIKWMI		A0A1D5PI30;A0A1D5PPJ5	2	-	LLIINESIES
16	GSTSHSFKSmRRYSTQ	APOB	F1NV02	1	SHSFKSMRR	-
16	IRRRLQLNPTQAFFLL	MAP1LC3A	A0A1D5PFR7	2	-	LQLNPTQAFF
16	IDSVIEFLKTTKFQIP	APOB	F1NV02	1	IEFLKTTKF	-
16	DKGRLSKEDIERmVQE		O73885;A0A1L1RPG0;A0A1L1RJY5;F1NWP3;A0A1D5PFJ6;A0A1D5PYK0	2	-	LSKEDIERMV
16	SFTSSKNSSYRRmFGG		P09654;F1NJ08	1	FTSSKNSSY	-
16	LPGLDmNHQQLFFLNF	MME	Q67BJ2	2	-	LDMNHQQLFF
16	YSQSWQAHHYNVYSIL	LY75	F1NC84	1	WQAHHYNVY	-
16	AGQERFRSVTRSYYRG		A0A1D5P6M9;A0A1D5NWR3	1	FRSVTRSYY	-
16	RAFLRILGEELGYMKL	APOB	F1NV02	2	-	LRILGEELGY
16	RPGTVALREIRRYQKS		P84229;P84247;A0A1L1RIS6;A0A1I7Q449;A0A1L1S0L7;A0A1D5PC18	1	VALREIRRY	-
16	KGFLGRFLRRKLIETE	NAV2	E1BUT8	1	FLRRKLIET	-
16	KYNLLHSLPGSVEAVL		F1P318	2	-	LHSLPGSVEA
16	LSHAVTKFYSEKmIVT	APOB	F1NV02	1	FYSEKMIVT	-
16	YRQFVKRIGQLIKmTL		A0A1D5PUX8	2	-	VKRIGQLIKM
16	DPKYFHYRVERIFIDD	TPTE	E1BUX1	1	FHYRVERIF	-
16	KEKLLKELIRKGIPHH		A0A1D5NU05;A0A1D5NXI1	2	-	EKLLKELIRK
16	RHEDmTLLVRNFGYPL		F1NEQ2;A0A1L1RS11;A0A1L1RMT9	2	-	MTLLVRNFGY
16	KKEPLIVFEEEDVREN		O93319;A0A1L1RJN0;A0A1D5P6T7	Both	FEEEDVREN	LIVFEEEDVR
16	QSGILSDREVVNLFLH	BTBD1	A0A1D6UPT5	Neither	-	-
16	KEYERIPKQGEADKKM		A0A1L1RRN1	2	-	IPKQGEADKK
16	EEEKERNKAAmVCSLE		E1C4Q0;A0A1L1RUK4	Neither	-	-
16	KFLGLRAYIRKQINNI		A0A1D5P0T7;A0A1L1RWJ2;A0A1L1RVT0	1	FLGLRAYIR	-
16	KAPELLSDGPPFKRQV	NFKBIZ	F1NL80	Neither	-	-
16	KDMRKDRVLAEELEKL	TNFAIP2	F1P1L5	2	-	DRVLAEELEK
16	YmYHHKKYQKmVFYIE		E1C958;A0A1L1RX51	1	YMYHHKKYQ	-
17	ELAKINIFYSEKLAEAQ	XPR1	E1C6K2	Neither	-	-
17	IESLSLNGVPNIFLSTK	MDV096	Q77MP7	2	-	LSLNGVPNIF
17	TPSDVIEKELMEKLKKK	gI	Q9E6L5	1	IEKELMEKL	-
17	TPSDVIEKELmEKLKKK	gI	Q9E6L5	1	IEKELMEKL	-
17	SSEVLTSIGKPAQFIFA	MDV056	Q9E6M9	2	-	LTSIGKPAQF
17	SEVLTSIGKPAQFIFAL	MDV056	Q9E6M9	2	-	LTSIGKPAQF
17	ISAELVTIGDKLIFLES	MCP	Q9E6P8	2	-	LVTIGDKLIF
17	WEKNLRLVMLHNLEHSL	CTSS	H9KYW5	2	-	LVMLHNLEHS
17	SGQISKLTKTSQTLKLE		F1NYL5;Q6J613	2	-	LTKTSQTLKL
17	IGDmAALGVTESFQVKR		A0A1D5NUC1;A0A1L1S046;Q5F424	2	-	MAALGVTESF
17	YPEEISSMVLTKMKEIA		O73885;F1NWP3;A0A1D5PFJ6	1	MVLTKMKEI	-
17	KRQSLKLLGELLLDRHN		R4GI86;F1NV80	2	-	LKLLGELLLD
17	IPVEISLLQNLQHFHIT	LRRC8D	E1BYZ5	2	-	ISLLQNLQHF
17	HRFELLPAGSTLIFYKY	TOR1AIP1	A0A1D5PN56	1	GSTLIFYKY	-
17	EGRIILPSYDmEYRIVF		A0A1D5NWW0;A0A1D5NXL0;E1BZ39;A0A1D5PPE9	1	LPSYDMEYR	-
17	IGGIFASRHLHLDLLHN		Q5F364;A0A1D5PAT0;A0A1D5PAC0;F1P204;A0A1D5P0M3	1	IFASRHLHL	-
17	LSDYNIQKESTLHLVLR		P0CG62;A0A1L1RWB4;P79781;A0A1D5PHP6;A0A1L1RYF6;A0A1D5P6T4;A0A1L1RVM5;A0A1L1RTJ9;A0A1L1RJ93;A0A1D5P546;A0A1D5NVA7	2	-	IQKESTLHLV
17	VmEmAELGPLNKFLQKN		F1N9Y5;A0A0A0MQ53	2	-	MAELGPLNKF
17	LNPIIYAFVGEKFKKYL	CCR8	A0A1D5P622	1	FVGEKFKKY	-
17	DGALHMIGSLAEILLKK	IPO7	F1NBA8	2	-	LHMIGSLAEI
17	DRDDVALKNFAKYFLHQ	FTH	P08267	1	VALKNFAKY	-
17	ARVVQKLGFPAKFLDFK		O13270;A0A1D5PAT8;Q6JLB1;A6H910	2	-	VQKLGFPAKF
17	AQDVISTIGQAFELRFK		E1C4D4;A0A1D5NYP8;A0A1D5PTU1	2	-	ISTIGQAFEL
17	SDYNIQKESTLHLVLRL		P0CG62;A0A1L1RWB4;P79781;A0A1D5PHP6;A0A1L1RYF6;A0A1D5P6T4;A0A1L1RVM5;A0A1L1RTJ9;A0A1L1RJ93;A0A1D5P546;A0A1D5NVA7	2	-	IQKESTLHLV
17	APYKLKPIAAEVYEHTE		P02789;E1BQC2;A0A1D5P4L7	2	-	LKPIAAEVYE
17	LMDLKIIHPDKYHIAPK		Q5F4C0;F1NMC8	Both	LKIIHPDKY	LKIIHPDKYH
17	DSNLYRIGQSKVFFRAG	MYH9	P14105	2	-	LYRIGQSKVF
17	WEKNLRLVmLHNLEHSL	CTSS	H9KYW5	2	-	LVMLHNLEHS
17	GGASILATAANLLRHYP		A0A1D5PGR8;A0A1D5P204;A0A1D5PM66	2	-	LATAANLLRH
17	INPVIYAFVGEKFRKYL		F1NPK8	1	FVGEKFRKY	-
17	ERLIIWKIGQSPLAKLS		A0A1D5PS46;F1NDV3	2	-	IWKIGQSPLA
17	ANVIRYFPTQALNFAFK		A0A1D5PVD9;A0A1D5PCU1;A0A1L1RV81;F1NJ10;A0A1D5PU22;A0A1L1RQL5;Q5ZMJ6;Q5ZLG7	Neither	-	-
17	ASLSVQKAAIQAFRKmT	APOB	F1NV02	Neither	-	-
17	VRNKLYYFNQEILYRQF	TLR1A	F6SU23	Both	YYFNQEILY	LYYFNQEILY
17	VmEMAELGPLNKFLQKN		F1N9Y5;A0A0A0MQ53	2	-	MAELGPLNKF
17	VSHVLSFMKNLAYLKKL		F1NBN5;C4PCM1	Both	LSFMKNLAY	LSFMKNLAYL
17	RSAQILSSALSEMQKFY	MMP15	A0A1D5PR25	2	-	AQILSSALSE
17	DVRKLAFSVPEKIQLLR		Q9DGB6;A0A1L1RSV4;F1NUH0	Neither	-	-
17	YPEEISSmVLTKMKEIA		O73885;F1NWP3;A0A1D5PFJ6	1	MVLTKMKEI	-
17	IKDVRLLELGALLPLLR	CHST7	A0A1D5P3Q1	2	-	LLELGALLPL
17	SPEALDFLDKLLRYDHQ		P21868;A0A1L1RPS2	2	-	LDFLDKLLRY
17	FGGLKIVTPEEYYNVKP		Q5ZJ73;A0A1D5PYM8	1	LKIVTPEEY	-
17	VPQLALEKVPNLKFLDL	Lrrn1	A4ZZA2	2	-	LEKVPNLKFL
17	ITmQNIGAMSSYLFIVK		Q5F468;F1NYN4	2	-	MQNIGAMSSY
17	LmDLKIIHPDKYHIAPK		Q5F4C0;F1NMC8	Both	LKIIHPDKY	LKIIHPDKYH
17	LENSIKLLAVQELLDRE	EEPD1	A0A1D5NVM3	2	-	IKLLAVQELL
17	GINIAKIGLHDLRFKIT		Q5F364;A0A1D5PAT0;A0A1D5PAC0;F1P204;A0A1D5P0M3	2	-	IAKIGLHDLR
17	RSSITASAAVAFHSIVN		R4GL52	Neither	-	-
17	KEYGIHFYPTFRFFKAF		A0A1D5PH81;F1P458;A0A1D5P537	1	YPTFRFFKA	-
17	REmLQQSKILKVIRKNI		Q04619;A0A1D5PHC5;F1NC33;A0A1L1RL18;P11501;A0A1L1RND0;A0A1D5P5R0;A0A1D5PUL6	2	-	LQQSKILKVI
17	RPTNSImFTKLNPFTLG		F1NIJ6;A0A1L1RR26;A0A1D5PRS4;A0A1L1RPE8	1	IMFTKLNPF	-
17	LADYNIQKESTLHLVLR	UBA52	O42388	2	-	IQKESTLHLV
17	APEEISAMVLTKMKETA		Q90593;A0A1D5PG73	Both	MVLTKMKET	ISAMVLTKMK
17	LNKLLETLGKAEPFFIR		A0A1D5PTR8;A0A1D5PYC5;E1C470;A0A1D5NYD0;A0A1D5P2Q0	2	-	LETLGKAEPF
17	RETLQQHKLLKVIRKKL		P08110;A0A1D5PPN9;A0A1L1S093	2	-	LQQHKLLKVI
17	IRHIELLGYEKRFFPSQ	NCF1C	F1NW14	2	-	IELLGYEKRF
17	KTQLIQLSTLLRLLDSG		A0A1D5PF57;A0A1D5P7B4;F1NBY5	2	-	LIQLSTLLRL
17	ImFHLEYLGLSAMMIRR	TLR1A	F6SU23	2	-	LEYLGLSAMM
17	IPKFLMANGQLVKmLLY		F1NCZ2;A0A1D5PB88;A0A1D5PXW8	2	-	LMANGQLVKM
17	LPALLDSDEERMITHFE	TMEM87B	F1NI39	2	-	LLDSDEERMI
17	ITmQNIGAmSSYLFIVK		Q5F468;F1NYN4	2	-	MQNIGAMSSY
17	INPVIYAFAGEKFRKYL	CCR5	B2BJC3	1	FAGEKFRKY	-
17	LRPLDIEFMKRLSKVVN	SEPTIN9	Q5F3T2	2	-	LRPLDIEFMK
17	IGGFVKEFTNIAFLTVK		F1NIN2;A0A1D5PBE6;A0A1L1RXB2;A0A1D5PV01	Both	VKEFTNIAF	VKEFTNIAFL
17	GQISKLTKTSQTLKLES		F1NYL5;Q6J613	2	-	LTKTSQTLKL
17	ATNNISATPTFLFFRNK		A0A1D5P763;A0A1D5NUH1	Neither	-	-
17	AIRVITPSFVDIFISKS		P01875	Neither	-	-
17	GEQFVKKIGGVFAFKIK		Q07598;A0A1L1RR82;F1NSS4	Neither	-	-
17	SPLQIKNHFSIPFVIYK	VPS13C	E1C224	1	IKNHFSIPF	-
17	LAYQLSKIGALLAISAR	DHRS7	E1BV75	2	-	LSKIGALLAI
17	ImFHLEYLGLSAmMIRR	TLR1A	F6SU23	2	-	LEYLGLSAMM
17	SVIIESLGHEERYELLN	ATP8A1	F1NX55	2	-	IESLGHEERY
17	SDALETLGFLNHYQmKN	LOC101749377	A0A1L1RMH8	2	-	LETLGFLNHY
17	RRDDLEALGHMFMYFLR		Q5ZJS0;F1P4M2;A0A1D5PVF2	2	-	LEALGHMFMY
17	VAYLKNIGFDEAFNYKT		A0A1D5PY35;F1NCM5	2	-	LKNIGFDEAF
17	YSKILFKAEPLAFTFSH	APOB	F1NV02	2	-	LFKAEPLAFT
17	VTDRIENVDQLGFFIYR		O42204;A0A1L1RIU5;F1NM17	Neither	-	-
17	HSNLVQLLGVIVEEKSG		P41239;A0A1D5PXS9	2	-	VQLLGVIVEE
17	DPKALDLLDKMLTFNPH		Q8UWG6	2	-	LDLLDKMLTF
17	KLKVIEELGEWWKARSL	RCJMB04_2j8	Q5ZMB9	2	-	LKVIEELGEW
17	IPKFLmANGQLVKmLLY		F1NCZ2;A0A1D5PB88;A0A1D5PXW8	2	-	LMANGQLVKM
17	ADYNIQKESTLHLVLRL	UBA52	O42388	2	-	IQKESTLHLV
17	VDKRLEELGAQRIFELG		A0A1D5P254;F1P2T2	2	-	LEELGAQRIF
17	HRIIIHIFSLQQMTLHK	TBK1	E1C581	2	-	IFSLQQMTLH
17	HSRLLVQGESELWVLPH		F1NUD4;A0A1L1RYW3	2	-	LLVQGESELW
17	SNNKLESLPAAVFSLQK	LRRC8D	E1BYZ5	2	-	LESLPAAVFS
17	ENKLHVFENIVAVLNKE	TRAF1	F1NLM1	2	-	LHVFENIVAV
17	QNPLFYLLNGELEYQLR	IL21R	F1P495	Both	YLLNGELEY	YLLNGELEYQ
17	ASLSVQKAAIQAFRKMT	APOB	F1NV02	Neither	-	-
17	HTDELQAQAQSSLLRLV	GILT	K7XM59	2	-	LQAQAQSSLL
17	IGDMAALGVTESFQVKR		A0A1D5NUC1;A0A1L1S046;Q5F424	2	-	MAALGVTESF
17	APEEISAmVLTKMKETA		Q90593;A0A1D5PG73	Both	MVLTKMKET	ISAMVLTKMK
17	FLDNLDKLGEQDYLPSQ	GNA13	A0A1D5PQE8	2	-	LDKLGEQDYL
17	VEDAFLEAAKKIYQNIQ	RAB14	Q5ZKU5	1	FLEAAKKIY	-
17	KAYVVLGQFLVLKKDEE	BANF1	A0A1D5NXY4	2	-	YVVLGQFLVL
17	TSLQNIGAmLSYLFIVK	SLC38A1	F1NYN5	2	-	LQNIGAMLSY
17	SPQFVKAAKLLHWNGHF	GLT8D1	E1BX23	Both	VKAAKLLHW	FVKAAKLLHW
17	VSEIQKLDGQVKELVLK		A0A1L1RQK1;A0A1L1RXM7;A0A1L1RTY4;E1C0F1;A0A1L1RVS4	2	-	IQKLDGQVKE
17	GTVLYETELLHFAEDVK		A0A1D5P4E9;F1NG00	2	-	LYETELLHFA
17	ADFGITGFPTLKFFRAF	QSOX1	Q8JGM4	1	FPTLKFFRA	-
17	REMLQQSKILKVIRKNL		P11501;A0A1L1RND0;A0A1D5P5R0;A0A1D5PUL6;Q04619;A0A1D5PHC5;F1NC33;A0A1L1RL18	2	-	LQQSKILKVI
17	ERERRIQVFSLQRFLDG	IRF5	A0A1D5PAU6	2	-	IQVFSLQRFL
17	REAVIAQISSHVKAIDT		A0A1L1RU47;Q5F3N4	2	-	IAQISSHVKA
17	GASILATAANLLRHYPT		A0A1D5PGR8;A0A1D5P204;A0A1D5PM66	2	-	LATAANLLRH
17	ASLIGIGYTLALRPGVK		A0A1L1RQZ3;A0A1D5P9J9;A0A1L1RR38;A0A1L1RKA6;A0A1D5Q021	2	-	LIGIGYTLAL
17	GSILASLSTFQQmWISK		F1P476;P60706;P68034;Q5ZMQ2;P63270;P53478;P08023;A0A1L1RTU4;A0A1L1RY56;A0A1L1RRL2;A0A1D5NV17;A0A1L1RUQ9;A0A1L1RJ52;A0A1L1RRH8;A0A1D5P5D1;A0A1D5P630;A0A1L1RVP5;A0A1L1RSN4;A0A1L1RYI0;A0A1D5P681;A0A1L1RN10;A0A1D5PSY6;A0A1L1RRX5	2	-	LASLSTFQQM
17	ANLLEHTEIDHWLEFSA	EPRS	F1P179	2	-	LEHTEIDHWL
17	EAEKIRKIGEAEAFVIE		A0A1D5PCD1;A0A1L1RV80;Q5ZHQ3	2	-	IRKIGEAEAF
17	VMEMAELGPLNKFLQKN		F1N9Y5;A0A0A0MQ53	2	-	MAELGPLNKF
17	TNNISATPTFLFFRNKV		A0A1D5P763;A0A1D5NUH1	Neither	-	-
17	HWQLWKKAHGKEYRHQA	CTSS	H9KYW5	1	WKKAHGKEY	-
17	ISLIQIFRAHLWQKIHE	PRPF8	E1BZT5	Neither	-	-
17	HSHLLVQGESELWVLPR	CD72AGL	E1BT58	2	-	LLVQGESELW
17	LNPFLYAFIGVKFRNDL	CCR7	E3VW39	1	YAFIGVKFR	-
17	NPFLYAFIGVKFRNDLF	CCR7	E3VW39	1	YAFIGVKFR	-
17	ISLERIDTLGIYGKVQI		A0A1D5PM55;Q5ZJS8;Q5I9D4	2	-	LERIDTLGIY
17	SSHKTFKIKRFLAKKQK	RPL39	Q98TF5	1	FKIKRFLAK	-
17	NPIIYAFIGVKFRNDFF	CXCR5	G4U4M4	1	YAFIGVKFR	-
17	HDDRVVPLHSLKFIATL		F1NUS2;A0A1L1RZF8;A0A1L1RM83	1	VVPLHSLKF	-
17	NKIKDLGTIEPLKKLEN		A0A1D5NX28;A0A1D5P3M1;A0A1D5NYF7;A0A1D5PU39;A0A1D5P1D9;A0A1D5PEZ0;A0A1D5PHI5;A0A1D5PZL0;E1C2A1	2	-	IKDLGTIEPL
17	AIERLKALGFPEGLVIQ	RAD23B	F1N9B7	2	-	LKALGFPEGL
17	LITSLYLLGHDIRISAS	MGAT5	F1NEL5	2	-	LYLLGHDIRI
17	ITSLYLLGHDIRISASL	MGAT5	F1NEL5	2	-	LYLLGHDIRI
17	KDQLKKLPVHKFKKGDE		Q90972;A0A1D5PEQ0;A0A1L1RM43	2	-	LKKLPVHKFK
17	TVmLRHENILGFIAADN		A0A1D5P214;Q06900;A0A1D5PT02	2	-	LRHENILGFI
17	INLRLILVSGKTKEFLF		A0A1D5PIB5;Q5ZJ13	Both	LVSGKTKEF	ILVSGKTKEF
17	LDRYIAIVHPLRWRHLR	LPAR5	F1NH77	1	VHPLRWRHL	-
17	SAILLRLGDELEYIRPN	BOK	Q9I8I2	2	-	LLRLGDELEY
17	RRDDLEALGHMFmYFLR		Q5ZJS0;F1P4M2;A0A1D5PVF2	2	-	LEALGHMFMY
17	VPDHVNMSELIKIIRRR	MAP1LC3B	Q5ZLF8	1	SELIKIIRR	-
17	LPYNVLGLGRSANFLDH		F1NWE2;A0A1D5P3X1;A0A1D5P9S9	2	-	YNVLGLGRSA
17	LAKVTQFKTMEFARYIE		F1NWZ4;E1C9G1	1	FKTMEFARY	-
17	AGRDITYFIQQLLRERE		Q90WD0;F1NW48	Neither	-	-
17	DGALHmIGSLAEILLKK	IPO7	F1NBA8	2	-	LHMIGSLAEI
17	DPNTFLFDHLLALKPVK		Q5ZJ64;A0A1L1RPR0;A0A1D5PY93;A0A1D5PTV6;A0A1D5PXW2	Both	FDHLLALKP	FDHLLALKPV
17	ELLDINIVQELERVPHN	NBR1	E1C6F8	Both	INIVQELER	INIVQELERV
17	GEKLKVIEELGEWWKAR	RCJMB04_2j8	Q5ZMB9	2	-	LKVIEELGEW
17	YPEEISSmVLTKmKEIA		O73885;F1NWP3;A0A1D5PFJ6	1	MVLTKMKEI	-
17	VGNALVLVILERFKRSR	CXCR5	G4U4M4	Neither	-	-
17	IGIVTILmNDYPKFKYA	SEC11A	Q5ZMQ3	1	MNDYPKFKY	-
17	AAHDLLmFTGPEILKLL		Q5F364;A0A1D5PAT0;A0A1D5PAC0;F1P204;A0A1D5P0M3	Neither	-	-
17	DLYAVKVFNSISFLRPV	TBK1	E1C581	Both	FNSISFLRP	FNSISFLRPV
17	IPPKIFKLPHVQFLELK	LRIG2	F1NI53	2	-	IFKLPHVQFL
17	GSILASLSTFQQMWISK		F1P476;P60706;P68034;Q5ZMQ2;P63270;P53478;P08023;A0A1L1RTU4;A0A1L1RY56;A0A1L1RRL2;A0A1D5NV17;A0A1L1RUQ9;A0A1L1RJ52;A0A1L1RRH8;A0A1D5P5D1;A0A1D5P630;A0A1L1RVP5;A0A1L1RSN4;A0A1L1RYI0;A0A1D5P681;A0A1L1RN10;A0A1D5PSY6;A0A1L1RRX5	2	-	LASLSTFQQM
17	GNLANVIRYFPTQALNF		A0A1D5PVD9;A0A1D5PCU1;A0A1L1RV81;F1NJ10;A0A1D5PU22;A0A1D5PE77;A0A1L1RQL5;Q5ZMJ6;Q5ZLG7	Neither	-	-
17	YRGFQIMPHVQYIYTEA	TIMP3	P26652	1	FQIMPHVQY	-
17	LNPIIYAFIGVKFRNDF	CXCR5	G4U4M4	1	YAFIGVKFR	-
17	FDQRVMEHFIKLYKKKT		Q90593;A0A1D5PG73	1	MEHFIKLYK	-
17	NPLDVFHLLDISDIQPR	TLR21	A0A1D5P7F7	2	-	LLDISDIQPR
17	ADGYVLEGKELEFYLRK		F1NB02;A0A1L1RYE0;A0A1D5PT58;A0A1L1RT57	Both	VLEGKELEF	YVLEGKELEF
17	VKGDIFSFPSVDYEKYY		A0A1D5PKP8;F1NWP6	1	FPSVDYEKY	-
17	ESYISTIGVDFKIRTIE	RAB1B	A0A1D5PE33	Neither	-	-
17	LEELRLAGNDLSFIHPK	LGR4	A0A1D5PB24	2	-	LRLAGNDLSF
17	KSVQKIGAALFFLSGIL	SLC38A2	Q5F468	2	-	VQKIGAALFF
17	VDRYLAIVYAIHTYRKR	CXCR5	G4U4M4	1	YAIHTYRKR	-
17	NIKNLKNLDLSQNFLIK		F1NBN5;C4PCM1	2	-	LKNLDLSQNF
17	AGGPISSILVNKYGSRP		F1NVU4;Q5ZLZ6	1	ISSILVNKY	-
17	GITLDLLNQRLYWVDSK		Q98931;F1NS31	2	-	LDLLNQRLYW
17	FEGDLTKDNLLNFIKSN		P09102;A0A1L1RKM2;A0A1D5PV06	2	-	LTKDNLLNFI
17	FPEEISSmVLTKMKEIA		P08106;Q7SX63	Both	MVLTKMKEI	ISSMVLTKMK
17	DVISTIGQAFELRFKQY		E1C4D4;A0A1D5NYP8;A0A1D5PTU1	2	-	ISTIGQAFEL
17	EVISNIGKLKDFLLQHR		E1C1M8;A0A1L1RPP3	2	-	ISNIGKLKDF
17	SmPFIEAFRQFQFKARR		A0A1D5PSR2;A0A1D5PBN4;A0A1L1RSU2	1	FRQFQFKAR	-
17	SPLYSVKSFEELHLKPQ		A0A1D5PS23;A0A1D5PHJ2;Q5ZMC1	Both	FEELHLKPQ	VKSFEELHLK
17	DYNIQKESTLHLVLRLR		P0CG62;A0A1L1RWB4;P79781;A0A1D5PHP6;A0A1L1RYF6;A0A1D5P6T4;A0A1L1RVM5;A0A1L1RTJ9;A0A1L1RJ93;A0A1D5P546;A0A1D5NVA7;O42388	2	-	IQKESTLHLV
17	TVERLVSIGYPHELLNF		Q5ZIZ4;A0A1D5PTE9;F1NCR3	2	-	LVSIGYPHEL
17	HRIIIHIFSLQQmTLHK	TBK1	E1C581	2	-	IFSLQQMTLH
17	IDEAIYYFKANVFFKNY	ARPC3	E1C8Y3	1	IYYFKANVF	-
17	ITMQNIGAMSSYLFIVK		Q5F468;F1NYN4	2	-	MQNIGAMSSY
17	AGLRLLSEHLTMLQVLN	CMIP	A0A1D5PGH8	2	-	LRLLSEHLTM
17	FIRHIELLGYEKRFFPS	NCF1C	F1NW14	2	-	IELLGYEKRF
17	HmYLVWTLGHPIRVKYS		Q90YI1;A0A1L1RMD7;F1P181	2	-	VWTLGHPIRV
17	LPATLRLLSLEANNIFS		F1NBN5;C4PCM1	2	-	LRLLSLEANN
17	EQFVKKIGGVFAFKIKD		Q07598;A0A1L1RR82;F1NSS4	Neither	-	-
17	KGDTYIPSLPKQYDAHR		A0A1D5PUX8	1	YIPSLPKQY	-
17	LANVIRYFPTQALNFAF		A0A1D5PVD9;A0A1D5PCU1;A0A1L1RV81;F1NJ10;A0A1D5PU22;A0A1L1RQL5;Q5ZMJ6;Q5ZLG7	Neither	-	-
17	GDAVLKILQELQKLTAS	APOB	F1NV02	2	-	LKILQELQKL
17	SDVNLKHENILQFLTAE		Q90999;A0A1I7Q417	2	-	LKHENILQFL
17	EIRRFSLmPPVRYQAVH		A0A1L1RN73;A0A1L1RPL4;A0A1D5PXQ2;A0A1L1RK43	1	FSLMPPVRY	-
17	LPALLDSDEERmITHFE	TMEM87B	F1NI39	2	-	LLDSDEERMI
17	VPSFLKNADIAYWIGLQ	chB1	Q90WF6	1	FLKNADIAY	-
17	LPALLPSLPSAFRHHKL		A0A1D5PS73	Neither	-	-
17	DGGQVFEAGLAPYKLKP		E1BQC2;A0A1D5P4L7	1	FEAGLAPYK	-
17	KKELEEVVQPIVSKLYG	HSPA5	Q90593	1	VQPIVSKLY	-
17	EKGELVPLDTVLDmLRD	AK1	P05081	2	-	LVPLDTVLDM
17	KVAYLKNIGFDEAFNYK		A0A1D5PY35;F1NCM5	2	-	LKNIGFDEAF
17	KQELEAEYLAIFKKTVA		A0A1D5PIJ7;Q5ZK22	Neither	-	-
17	YEGVVDIFQTVKmLRTQ		F1NWE3;A0A1D5PT51;A0A1D5PIN8;A0A1D5NV24;F1NQ49;A0A1D5PW72;A0A1D5P6N5;A0A1D5PFX7;A0A1D5PW29;A0A1D5PQ87;A0A1D5PWT5;A0A1D5PPA5	1	FQTVKMLRT	-
17	GSYITTIGVDFKIRTVE	RAB35	Q5F4C5	Neither	-	-
17	GNKIKDLGTIEPLKKLE		A0A1D5NX28;A0A1D5P3M1;A0A1D5NYF7;A0A1D5PU39;A0A1D5P1D9;A0A1D5PEZ0;A0A1D5PHI5;A0A1D5PZL0;E1C2A1	2	-	IKDLGTIEPL
17	ESKVFYYKMKGDYHRYL		Q5ZMT0;A0A1L1RJ11;A0A1D5PYS5	1	FYYKMKGDY	-
17	AIERLKALGFPESLVIQ	RAD23A	A0A1D5P2K1	2	-	LKALGFPESL
17	PTNSImFTKLNPFTLGA		F1NIJ6;A0A1L1RR26;A0A1D5PRS4;A0A1L1RPE8	1	IMFTKLNPF	-
17	LKGQILRTDNISFTLKR	JAK1	F1NMJ9	Neither	-	-
17	LRQALEmLGKASRLLVR	NAPG	E1BWS2	2	-	LEMLGKASRL
17	DLSILRLASPLHFVNTH	FAM134A	A0A1D5PQL9	2	-	LRLASPLHFV
17	QLPALLPSLPSAFRHHK		A0A1D5PS73	Neither	-	-
17	GDAGLRLLSEHLTmLQV	CMIP	A0A1D5PGH8	2	-	LRLLSEHLTM
17	LIYIDIVGLTQFKKTLG	MGAT5	F1NEL5	2	-	IDIVGLTQFK
17	KDLMLRFLGEQAAVKRQ	TRAPPC12	F1NN25	2	-	LRFLGEQAAV
17	ETRGVLKVFLENVIRDA		P62801;P70081	Neither	-	-
17	NSFWPTAAGTWQRIPKE	EVI2A	A0A1D5NZ80	1	FWPTAAGTW	-
17	LRQALEMLGKASRLLVR	NAPG	E1BWS2	2	-	LEMLGKASRL
17	YVYQQSGQISKLTKTSQ		F1NYL5;Q6J613	2	-	YQQSGQISKL
17	DGRKVTERHHTKYVLKG		A0A1D5NWJ2;A0A1D5PSI5;A0A1D5PPR4;F1NMX0;A0A1L1RLV3	1	VTERHHTKY	-
17	RSRLESLGTPGTWNHIT		P00504;F1NTM7	2	-	LESLGTPGTW
17	NNKLESLPAAVFSLQKL	LRRC8D	E1BYZ5	2	-	LESLPAAVFS
17	QVFLDELGSLKAFKKES		A0A1D5PLA1;O57389	2	-	LDELGSLKAF
17	GRLVYHLGLPYSFLSFQ		F1N9T1	2	-	VYHLGLPYSF
17	DPGAFLGLSSLKRLDLT	ADGRA3	A0A1D5P2V0	2	-	LSSLKRLDLT
17	LGKYIFASILGHFIHGG	SLC1A4	E1BRV6	Neither	-	-
17	YVKLEQLGIPSQVLKYD	ARHGAP1	A0A1D5PN07	2	-	LEQLGIPSQV
17	VGQLAVLTGEPLIFTIK		A0A1D5PBU3;A0A1D6UPS6;A0A1D5PG49;A0A1D5NTC9;A0A1D5PGA8	Neither	-	-
17	LGALASLGNLNIPYKIE	NOTCH1	F1NZ70	2	-	LASLGNLNIP
17	SVTLHPFVFQFLQRIDN	PARP14	E1BQC5	Neither	-	-
17	SLSQLTKLGKPFKYIVT	DYNLT1	F1P561	2	-	LTKLGKPFKY
17	GPLIRPLPSQHMFEHVR	TMX3	F1P212	2	-	IRPLPSQHMF
17	LGLAFNLNPALTmIGKY	SLC16A1	Q5ZLZ6	Both	PALTMIGKY	FNLNPALTMI
17	EELLLINDNLNNVFLRH	TOM1	O12940	2	-	LLINDNLNNV
17	NASLIGIGYTLALRPGV		A0A1L1RQZ3;A0A1D5P9J9;A0A1L1RR38;A0A1L1RKA6;A0A1D5Q021	2	-	LIGIGYTLAL
17	ImFHLEYLGLSAmmIRR	TLR1A	F6SU23	2	-	LEYLGLSAMM
17	EIVEKQGDVIEYLQRHN	TMEM192	F1P5A2	2	-	VEKQGDVIEY
17	LPLNTLGPVMKMEPLNN	AP2B1	A0A1D5P7Y8	2	-	LNTLGPVMKM
17	GNVTIKIWDIGGQPRFR		F1P0Z7;Q5ZKQ8;F1NSI8	Neither	-	-
17	LDSNLYRIGQSKVFFRA	MYH9	P14105	2	-	LYRIGQSKVF
17	SAIIFSIKPLHFHIFAE		Q5ZKI6;A0A1D5P302;F1P5A1	1	IKPLHFHIF	-
17	EGRDIIVIGNDITYRIG		P11029;A0A1D5PL68;A0A1D5PBX7;F1NWT0;A0A1D5NTV3	2	-	IIVIGNDITY
17	SFLRTLGTLLHTNLRIK	NOTCH2	F1P236	2	-	LRTLGTLLHT
17	ELENKLHVFENIVAVLN	TRAF1	F1NLM1	2	-	LHVFENIVAV
17	DGRTLSDYNIQKESTLH		P0CG62;A0A1L1RWB4;P79781;A0A1D5PHP6;A0A1L1RYF6;A0A1D5P6T4;A0A1L1RVM5;A0A1L1RTJ9;A0A1L1RJ93;A0A1D5P546;A0A1D5NVA7	2	-	LSDYNIQKES
17	GEVmEYTTILHLRHVTF	LRIG1	E1C726	Both	YTTILHLRH	MEYTTILHLR
17	AYQLSKIGALLAISARR	DHRS7	E1BV75	2	-	LSKIGALLAI
17	LDGGQVFEAGLAPYKLK		E1BQC2;A0A1D5P4L7	1	FEAGLAPYK	-
17	RQHTLKHFEHVRmVDPK		F1P0B2;A0A1L1RZU6;E1C440	Both	FEHVRMVDP	LKHFEHVRMV
17	DAGLRLLSEHLTmLQVL	CMIP	A0A1D5PGH8	2	-	LRLLSEHLTM
17	IDRFFAVVHPFRYKIRR	GPR183	F1P0K6	1	FAVVHPFRY	-
17	VQSLDKNGVDLLmKYIY		A0A1D5PXN9;Q5ZMV5	2	-	LDKNGVDLLM
17	ASHVKISASPLLYmLLG		Q90997;F1NTM6;A0A1D5NZ05;A0A1D5PDQ5	2	-	VKISASPLLY
17	VRSFLRTLGTLLHTNLR	NOTCH2	F1P236	2	-	LRTLGTLLHT
17	DAQLFHTIGVEFLNKDL	RAB9A	Q5ZMI5	Neither	-	-
17	NPLFYLLNGELEYQLRY	IL21R	F1P495	Both	YLLNGELEY	YLLNGELEYQ
17	IYYVYQQSGQISKLTKT		F1NYL5;Q6J613	2	-	YQQSGQISKL
17	VNVVPTFGKKKGPNANS		A0A1L1RWQ5;A0A1L1RTC9;A0A1D5PQV1	1	VPTFGKKKG	-
17	LAKVTQFKTmEFARYIE		F1NWZ4;E1C9G1	1	FKTMEFARY	-
17	RPKLLEELGHRLQYYAA	HSPH1	E1BT08	2	-	LEELGHRLQY
17	HEVKLNKLAFLNQFHFG	ATP6V0D1	E1BVF8	2	-	LNKLAFLNQF
17	KTLELYQLVNLNGFLLK	RNASET2	E1C5F2	2	-	LYQLVNLNGF
17	SSYLRGLNLASFFVASK		A0A165EAY6;Q5ZMK2	2	-	LRGLNLASFF
17	IGVLVAAYIIRFKPEYK	SLC30A4	E1C7N9	1	IIRFKPEYK	-
17	EDHQISEFGPLPWLTRQ		A0A1D5PA54;A0A1D5PR19	2	-	ISEFGPLPWL
17	AGQERYHSLAPmYYRGA		Q5ZHW4;Q98932;A0A1D5PUC1;A0A1D5PKU6;A0A1D5NVA3;Q5ZIP7	1	YHSLAPMYY	-
17	ANLGLIEEISGYLKIRR	INSR	A0A1D5P6T3	2	-	LGLIEEISGY
17	EAVKIHSFPTLKFFPAG		P09102;A0A1L1RZP5;A0A1L1RKM2;A0A1D5PV06	1	FPTLKFFPA	-
17	SDLITSLYLLGHDIRIS	MGAT5	F1NEL5	2	-	LYLLGHDIRI
17	SHVKISASPLLYMLLGS		Q90997;F1NTM6;A0A1D5NZ05;A0A1D5PDQ5	2	-	VKISASPLLY
17	IGIVTILMNDYPKFKYA	SEC11A	Q5ZMQ3	1	MNDYPKFKY	-
17	PAVLTHLNLKSFIGIGL		A0A1D5PBY7;F1NRQ2	2	-	LTHLNLKSFI
17	LHNLEHSLGLHSYQLGm	CTSS	H9KYW5	2	-	LHNLEHSLGL
17	YDLRILSSLTGSWVFYH		F1NVD2;A0A1D5P7X1	2	-	LRILSSLTGS
17	RDLTDYLMKILTERGYS	#VALUE!	F1P476;P60706;P68034;Q5ZMQ2;P63270;P68139;P53478;A0A1L1RLK7;A0A1L1RRL2;A0A1L1RPH2;A0A1D5NV17;A0A1I7Q414;A0A1D5PPD8;A0A1L1RUQ9;A0A1L1RPY3;A0A1L1RJ66;A0A1L1RU07;A0A1D5NY71;A0A1L1RJ52;A0A1L1RRH8;A0A1D5P5D1;A0A1L1RUN4;A0A1D5P6U1;A0A1D5NTE4;A0A1L1RXB8;A0A1D5P630;A0A1D5PK53;A0A1L1RYI0;A0A1D5P681	Both	MKILTERGY	LMKILTERGY
17	IAKHLHVSADRVYINYF		Q02960;A0A1L1RQ74	1	LHVSADRVY	-
17	ESNQFDLVGFIPLLRER		Q5ZIW5;F1NWG6	1	FDLVGFIPL	-
17	NEVQLLTLGELEEVLTH	k123	O73911	2	-	LLTLGELEEV
17	INGIQGFQNISFVAETQ	IL2RB	F1NDV9	2	-	IQGFQNISFV
17	GQERYHSLAPmYYRGAQ		Q5ZHW4;Q98932;A0A1D5PUC1;A0A1D5PKU6;A0A1D5NVA3;Q5ZIP7	1	YHSLAPMYY	-
17	AGKGLTIIGSVIQGNFL		A0A1D5PMQ8;A0A1D5P2F9	Neither	-	-
17	IVKELELLGRITALDLN		A0A1D5PIC1;E1BYR9	2	-	LELLGRITAL
17	VLPKEISTTGFTVPFIG	APOB	F1NV02	2	-	ISTTGFTVPF
17	FLPALEKLPTEEYAKVm		A0A1D5PS13;A0A1L1RSA5	2	-	LEKLPTEEYA
17	KDEVLKImPVQKQTRAG		E1C4M0;A0A1L1RU84	2	-	LKIMPVQKQT
17	LmDLFAKLATGSYLPQT		A0A1L1RM37;F1P4X6;A0A1L1RMY2	Both	FAKLATGSY	FAKLATGSYL
17	EPQEFSISGSVKYDKNK	APOB	F1NV02	1	FSISGSVKY	-
17	LRSAIEAVSPQTFKVSL		F1NJ24	Neither	-	-
17	SLPVILLDEGLKYLSRN		Q9YGL9;F1NNV0	2	-	VILLDEGLKY
17	QQSGQISKLTKTSQTLK		F1NYL5;Q6J613	2	-	ISKLTKTSQT
17	IAQVLRQLGQQLVSQLL		A0A1D5PDV1	2	-	LRQLGQQLVS
17	KKGmLYLTPYRmIFVSK		A0A1D5P7D6;F1NGS2;A0A1L1RRM6	1	MLYLTPYRM	-
17	SANNLQDFGLQLPFLKE		Q9DD78;Q9DGB6;A0A1D5PDX0;A0A1L1RSV4;A0A1D5NXK1;A0A1D5P6D6;F1NUH0	2	-	LQDFGLQLPF
17	KAAGFLmKKELDYFAKA		P51903;F1NU17;A0A1D5NZW9;A0A1L1RXH1	1	FLMKKELDY	-
17	SDSLGSLGATLHYRLEL	ITGAD	A0A1D5PYR9	2	-	LGSLGATLHY
17	LNAIQRFFAYHmIETYG	TMEM168	E1BXX0	1	FFAYHMIET	-
17	RPDQQLHIFNTLKAHLL	CDS2	A0A1D5PAV3	2	-	LHIFNTLKAH
17	FDDmLHILNPEELHVIE		F1NEY5;A0A1D5PS99	2	-	LHILNPEELH
17	SDLSILRLASPLHFVNT	FAM134A	A0A1D5PQL9	2	-	LRLASPLHFV
17	MPFIEAFRQFQFKARRE		A0A1D5PSR2;A0A1D5PBN4;A0A1L1RQ28;A0A1L1RSU2	1	FRQFQFKAR	-
17	GPLIRPLPSQHmFEHVR	TMX3	F1P212	2	-	IRPLPSQHMF
17	EISFTVNDPKSYDPYVK	ATP1B1	P08251	1	FTVNDPKSY	-
17	GTLLVNAGAVLNFRLRR	SMIM7	A0A1D5PDZ8	2	-	LVNAGAVLNF
17	VAVLQSIGAAGLSFVAK	IFI27L2	F1NUP8	2	-	LQSIGAAGLS
17	EFDTYIQKTKKLYIDSR	SEC22B	Q5ZJW4	1	YIQKTKKLY	-
17	ALSNLFSVEPMSYTRFS		Q90997;A0A1D5NZ05;A0A1D5PDQ5	1	VEPMSYTRF	-
17	DNPRIVLEVMRRYIHHF		A0A1D5PH81;F1P458;A0A1D5P537	1	IVLEVMRRY	-
17	AAQAIFASMARAMQKYL	VANGL2	A0A1D5PV80	1	MARAMQKYL	-
17	SRLLDTIGISQPLWKEL		E1BTX8	2	-	LDTIGISQPL
17	DIPEIRRFDPVPAQYVR		A0A1D5NWW0;A0A1D5NXL0;E1BZ39;A0A1D5PPE9	1	IRRFDPVPA	-
17	DSEIKIMKSEVLRVTHE	PSMC3	Q5ZIT7	Neither	-	-
17	LNPVIYFFMGEKFKKYL		A0A1L1RV85;A0A1D5PED0	1	FMGEKFKKY	-
17	YVEILKMLSDYDDWRPA	CMIP	A0A1D5PGH8	2	-	VEILKMLSDY
17	EGTTYKEFLGDKFYTVI		P02789;E1BQC2;A0A1L1RSU6;A0A1D5P4L7;A0A1L1S118	1	YKEFLGDKF	-
17	FAIISVISAAHKFVYIS	PLD4	E1BVB3	2	-	ISVISAAHKF
[truncated: 2,572 more rows]
