# Supplementary material for: The dominantly expressed class II molecule from a resistant MHC haplotype presents only a few Marek’s disease virus peptides by using an unprecedented binding motif
Source: PLoS Biol. 2021 Apr 26;19(4):e3001057. doi: 10.1371/journal.pbio.3001057 (PMC8101999; doi:10.1371/journal.pbio.3001057)
Supplement: S5 Data — (XLSX) [file pbio.3001057.s019.xlsx]

## Sheet: S5. 2020 RB1B
	2020							Statistics
	RB1B-infected bursal B cells
	MHC class II by 2G11 mAb							BLB Motif	Counts	%		BLB Motif	Count	%
								1	1349	33.1205		1	1481.5	41.233
	m indicates oxidized methionine							2	1979	48.5883		2	2111.5	58.767
Length	Sequence	Gene	Protein Group Accessions	BLB Motif	9mer Core	10mer Core		Both	265	6.50626
8	SGQISKLT		F1NYL5;Q6J613	Neither	-	-		Neither	480	11.7849
8	QSGQISKL		F1NYL5;Q6J613	Neither	-	-		Total	4073	100		Total	3593
8	LRDNIQGI		P62801;P70081	Neither	-	-
8	YISPKRYD	CXCL8	A0A1D5PGQ4	Neither	-	-
8	PVPAQYVR		A0A1D5NWW0;A0A1D5NXL0;E1BZ39;A0A1D5PPE9	Neither	-	-
8	TAVVEKIG	IPO7	F1NBA8	Neither	-	-		the number of peptides is in brackets
8	EDLALYLK	RC3H2	F1NZ02	Neither	-	-
8	EAYLGKTV		O73885;A0A1L1RPG0;F1NWP3;A0A1D5PFJ6	Neither	-	-
8	GHAIRILG		P43233;A0A1L1RS19;A0A1D5PUR5	Neither	-	-
8	NRDQVIAV		A0A1D5NU96;F1NAQ8	Neither	-	-
8	ISPKRYDS	CXCL8	A0A1D5PGQ4	Neither	-	-
8	INPFIYAF		G9BWP6;D4P5A2;E3VW39	Neither	-	-
8	KSLSERLK	IKBIP	R4GM36	Neither	-	-
9	QSGQISKLT		F1NYL5;Q6J613	Neither	-	-
9	SWEDLWKLG		Q90999;A0A1I7Q417	Neither	-	-
9	DSIELRPVG	CXCL8	A0A1D5PGQ4	Neither	-	-
9	SGQISKLTK		F1NYL5;Q6J613	Neither	-	-
9	YENEVALRQ		F1NDN6	Neither	-	-
9	FALVFTTRY		Q5ZKX9;A0A1D5PHX5;A0A1D5NZ41;A0A1L1RIP1	Neither	-	-
9	STLHLVLRL		P0CG62;A0A1L1RWB4;P62985;P79781;A0A1D5PHP6;A0A1L1RRG3;A0A1L1RYF6;A0A1D5P6T4;A0A1L1RVM5;A0A1L1RTJ9;A0A1L1RJ93;A0A1D5P546;A0A1D5NVA7;O42388	Neither	-	-
9	IVRHQLLKK	COX7C	R4GLP0	Neither	-	-
9	YLLPAIVHI		A0A1D5PD32;A0A1D5PBA9;A0A1L1RNN7;Q9W744	Neither	-	-
9	SIIGRLLEV		A0A1L1RXL4;A0A1D5P659;A0A1D5P888	Neither	-	-
9	GLGKEELLR		A0A1D5P7P7	Neither	-	-
9	YISPKRYDS	CXCL8	A0A1D5PGQ4	Neither	-	-
9	KDIEAPQIQ	CR1	F1NE59	Neither	-	-
9	FSVEGQLEF		Q04619;P11501;A0A1D5PHC5;F1NC33;A0A1D5P5R0;A0A1D5PUL6	Neither	-	-
9	RVAPEEHPV		P60706;Q5ZMQ2;P53478;A0A1L1RLK7;A0A1L1RRL2;A0A1D5PPD8;A0A1L1RPY3;A0A1D5NY71;A0A1D5P630	Neither	-	-
9	FRPASDNPY		A0A1L1RL54;F1NWD9	Neither	-	-
9	PIDNGSKIT	FNDC3B	E1BW51	Neither	-	-
9	FSGKLYLIG	CD81	F1NW06	Neither	-	-
9	KFRELYKIG	KCNK7	F1NP03	Neither	-	-
9	RDNIQGITK		P62801;P70081	Neither	-	-
9	LVSPTEIQR	STXBP5	E1C3U0	Neither	-	-
9	VIAQGNGKL	RPLP2	A0A1D5PMT8	Neither	-	-
9	QRIDEFESm		A0A1D5PKC8;A0A1L1RRV4;A0A1D5PX24	Neither	-	-
9	LSPHTGAVP		A0A1D5NUW8	Neither	-	-
10	SSHKTFKIKR	RPL39	Q98TF5	Neither	-	-
10	FRPLYTHEYK		Q5F3A1;A0A1D5PHU6	1	FRPLYTHEY	-
10	RYTVKQMKMY	TIMP3	P26652	1	YTVKQMKMY	-
10	QQSGQISKLT		F1NYL5;Q6J613	Neither	-	-
10	FHVEKNGRYS		A0A1D5PVD2;A0A1D5PBN1	1	FHVEKNGRY	-
10	DLKIIHPDKY		Q5F4C0;F1NMC8	Neither	-	-
10	QSGQISKLTK		F1NYL5;Q6J613	Neither	-	-
10	SPSPPRLFPL		P01875	Neither	-	-
10	ISPKRYDSIE	CXCL8	A0A1D5PGQ4	1	ISPKRYDSI	-
10	EQVKAIKQLG	FTH	P08267	Neither	-	-
10	IFNHVDIKIY		A0A1D5PRZ1;F1P0L2	1	FNHVDIKIY	-
10	KFRPASDNPY		A0A1L1RL54;F1NWD9	1	FRPASDNPY	-
10	IRDAVTYTEH		P62801;P70081	Neither	-	-
10	ISWEDLWKLG		Q90999;A0A1I7Q417	Neither	-	-
10	FTDKKTHLYT	CANX	A0A1D5PF08	1	FTDKKTHLY	-
10	NPNTVIILIG	RAB14	Q5ZKU5	Neither	-	-
10	LSSKKSRRYL		Q90665;F1NCF9	1	LSSKKSRRY	-
10	HSmSAEVFGP		P53411;F1NX79	Neither	-	-
10	KSSKSEGGGF	C8A	F1NJU5	Neither	-	-
10	YISSSALSWR	DNAH8	F1P1U0	Neither	-	-
10	SHDAmEEKVP		A0A1D5PB98	Neither	-	-
11	DLKIIHPDKYH		Q5F4C0;F1NMC8	2	-	LKIIHPDKYH
11	GVFHVEKNGRY		A0A1D5PVD2;A0A1D5PBN1	1	FHVEKNGRY	-
11	KDEKmGLDLLN		P05300;A0A1D5PJ79;A0A1D5P3Y1;A0A1D5PG23	Neither	-	-
11	LPLDYKQERQY		A0A1D5NTC0	1	LDYKQERQY	-
11	GPISSILVNKY		F1NVU4;Q5ZLZ6	1	ISSILVNKY	-
11	SPSPPRLFPLV		P01875	Neither	-	-
11	KYLPHSAGRYA		A0A1L1RJ87	1	YLPHSAGRY	-
11	SPFDGVHDRAY	GLB1	A0A1D5PXL0	1	FDGVHDRAY	-
11	NLRKMGAPKYG	FTH	P08267	Neither	-	-
11	EAWLVIHGRVY		A0A1L1RK14;A0A1D5PE25;F1NSI3	1	WLVIHGRVY	-
11	AVIKTWRDGPY	TMEM87B	F1NI39	1	IKTWRDGPY	-
11	YVYQQSGQISK		F1NYL5;Q6J613	2	-	VYQQSGQISK
11	GKKKNELERLG		A0A1D5PW58;F1NZX4;A0A1D5PV58	Neither	-	-
11	YISPKRYDSIE	CXCL8	A0A1D5PGQ4	1	ISPKRYDSI	-
11	LRDNIQGITKP		P62801;P70081	2	-	LRDNIQGITK
11	NIQKESTLHLV		P0CG62;A0A1L1RWB4;P62985;P79781;A0A1D5PHP6;A0A1L1RRG3;A0A1L1RYF6;A0A1D5P6T4;A0A1L1RVM5;A0A1L1RTJ9;A0A1L1RJ93;A0A1D5P546;A0A1D5NVA7;O42388	2	-	IQKESTLHLV
11	GRFVFFKGNRY	MMP15	A0A1D5PR25	1	FVFFKGNRY	-
11	TGPNLHGLFGR	CYC	P67881	Neither	-	-
11	NMPMAMKVLPL		F1NYL5;Q6J613	1	MPMAMKVLP	-
11	QQSGQISKLTK		F1NYL5;Q6J613	Neither	-	-
11	SmDNSRNLDLD		O93532;A0A1L1RNH7;A0A146F0A0	Neither	-	-
11	KSWSRWTVPSF	chB1	Q90WF6	1	WSRWTVPSF	-
11	RVTFRTSQRYN		A0A1L1RJJ0;F1NCD8	1	VTFRTSQRY	-
11	YYVAIRQQHFT	LAMP3	E1BU34	Both	YVAIRQQHF	YVAIRQQHFT
11	AHQAHSYHMVD	MT-CO3	P18945	Neither	-	-
11	LRVAPEEHPVL		P60706;Q5ZMQ2;P53478;A0A1L1RLK7;A0A1L1RRL2;A0A1D5PPD8;A0A1L1RPY3;A0A1D5NY71;A0A1D5P630	Both	LRVAPEEHP	LRVAPEEHPV
11	DLVQRRIPGIY	PPT1	F1NYK1	1	VQRRIPGIY	-
11	LQNIGAmLSYL	SLC38A1	F1NYN5	2	-	LQNIGAMLSY
11	PRIASNAGSIA		E1BY89;A0A1L1S0C8;A0A1D5PBB4;A0A1D5PDZ9;A0A1D5P776	Neither	-	-
11	LNVLAEKFPDI		A0A1D5NXX9;A0A1D5PSC6;A0A1D5NVA8;E1C7P2	Neither	-	-
11	NREFLSTTKIH	ARHGAP5	F1NG56	Neither	-	-
11	RPGRLDRKIEF		A0A1L1RNH2;Q5ZMB8;Q90732;F1NSP7;A0A1L1RLH7	Neither	-	-
12	LmDLKIIHPDKY		Q5F4C0;F1NMC8	Neither	-	-
12	GPISSILVNKYG		F1NVU4;Q5ZLZ6	1	ISSILVNKY	-
12	FRPLYTHEYKGP		Q5F3A1;A0A1D5PHU6	1	FRPLYTHEY	-
12	NAVIKTWRDGPY	TMEM87B	F1NI39	1	IKTWRDGPY	-
12	YVYQQSGQISKL		F1NYL5;Q6J613	2	-	YQQSGQISKL
12	ILYYVAIRQQHF	LAMP3	E1BU34	Both	YVAIRQQHF	LYYVAIRQQH
12	MNEILNHKMREY		P87362;A0A1L1RQJ8;A0A1D5NX11	1	ILNHKMREY	-
12	YNIQKESTLHLV		P0CG62;A0A1L1RWB4;P79781;A0A1D5PHP6;A0A1L1RYF6;A0A1D5P6T4;A0A1L1RVM5;A0A1L1RTJ9;A0A1L1RJ93;A0A1D5P546;A0A1D5NVA7;O42388	2	-	IQKESTLHLV
12	GVFHVEKNGRYS		A0A1D5PVD2;A0A1D5PBN1	1	FHVEKNGRY	-
12	SLQNIGAMLSYL	SLC38A1	F1NYN5	2	-	LQNIGAMLSY
12	DYNIQKESTLHL		P0CG62;A0A1L1RWB4;P79781;A0A1D5PHP6;A0A1L1RYF6;A0A1D5P6T4;A0A1L1RVM5;A0A1L1RTJ9;A0A1L1RJ93;A0A1D5P546;A0A1D5NVA7;O42388	Neither	-	-
12	YTFYVRSKINNY		A0A1D5PKP8;F1NWP6	1	YVRSKINNY	-
12	GSQIVDIDKRKY	GABARAPL2	F1NNM2	Neither	-	-
12	DYLDQLPDFPYK		Q5ZML7;F1NRF7;A0A1D5P4R8;A0A1D5PXG8	2	-	LDQLPDFPYK
12	SPIKIKKSKMIK	PTPRJ	Q9W6V5	1	IKIKKSKMI	-
12	REAWLVIHGRVY		A0A1L1RK14;A0A1D5PE25;F1NSI3	1	WLVIHGRVY	-
12	ISFVFVKKDPTY	LAMP3	E1BU34	1	VFVKKDPTY	-
12	QIYSVGQVLHFK		A0A1D5PAV2;Q90WJ4	2	-	IYSVGQVLHF
12	KIRKIGEAEAFV		A0A1D5PCD1;A0A1L1RV80;Q5ZHQ3	2	-	IRKIGEAEAF
12	KSWSRWTVPSFL	chB1	Q90WF6	Both	WSRWTVPSF	WSRWTVPSFL
12	NVIRYFPTQALN		A0A1D5PVD9;A0A1D5PCU1;A0A1L1RV81;F1NJ10;A0A1D5PU22;A0A1D5PE77;A0A1L1RQL5;Q5ZMJ6;Q5ZLG7	2	-	IRYFPTQALN
12	LAHVLSLPLRIY	P2RY10	F1NP76	1	VLSLPLRIY	-
12	SHETYTCRVTHN		P20763;R9PXM5	Neither	-	-
12	KTLELAKVTQFK		F1NWZ4;E1C9G1	2	-	LELAKVTQFK
12	TFNLWVQPFLVK	LAMP2	Q90617	2	-	TFNLWVQPFL
12	GGVFHVEKNGRY		A0A1D5PVD2;A0A1D5PBN1	1	FHVEKNGRY	-
12	GILYYVAIRQQH	LAMP3	E1BU34	2	-	LYYVAIRQQH
12	SNGYAADHERAY		F1NEY5;A0A1D5PS99	1	YAADHERAY	-
12	LYYVAIRQQHFT	LAMP3	E1BU34	Both	YVAIRQQHF	YVAIRQQHFT
12	DLFAKLATGSYL		A0A1L1RM37;F1P4X6;A0A1L1RMY2	1	FAKLATGSY	-
12	VSEIQKLDGQVK		A0A1L1RQK1;A0A1L1RXM7;A0A1L1RTY4;E1C0F1;A0A1L1RVS4	Neither	-	-
12	ITLTLDPLRPFG		A0A1L1RVT9;A0A1D5PYK5;A0A1D5PF05	Neither	-	-
12	YNFRFAKYYRDA	P2RX5	Q9IAD2	1	YNFRFAKYY	-
12	MDLKIIHPDKYH		Q5F4C0;F1NMC8	2	-	LKIIHPDKYH
12	DAFLEAAKKIYQ	RAB14	Q5ZKU5	1	FLEAAKKIY	-
12	EDFLmYKSGVYQ		P43233;A0A1L1RS19;A0A1D5PUR5	1	FLMYKSGVY	-
12	TVNYISQHFHNY		Q8JGM8;A0A1D5P8E8;A0A140T8G9	Both	YISQHFHNY	VNYISQHFHN
12	VPHYQSQHPHVY		A0A1D5PZ01;F1NJL0	1	YQSQHPHVY	-
12	IPAFEFSLRSLR	APOB	F1NV02	Neither	-	-
12	GDIFSFPSVDYE		A0A1D5PKP8;F1NWP6	1	IFSFPSVDY	-
12	NMPMAMKVLPLA		F1NYL5;Q6J613	1	MPMAMKVLP	-
12	TNLRKmGAPKYG	FTH	P08267	Neither	-	-
12	IQKESTLHLVLR		P0CG62;A0A1L1RWB4;P62985;P79781;A0A1D5PHP6;A0A1L1RRG3;A0A1L1RYF6;A0A1D5P6T4;A0A1L1RVM5;A0A1L1RTJ9;A0A1L1RJ93;A0A1D5P546;A0A1D5NVA7;O42388	2	-	IQKESTLHLV
12	EVKSLGKPERYK		A0A1D5NWV5;F1NFH6;A0A1D5NT64;A0A1D5NXV9;A0A1D5PJF6	2	-	VKSLGKPERY
12	PLPDEKTKKRIF		Q90732;F1NSP7;A0A1L1RLH7	1	PDEKTKKRI	-
12	RVTSIKIDPYIN		A0A1D5PSR2;A0A1D5PBN4;A0A1L1RSU2	Neither	-	-
12	LISFRFQHILVG		A0A1L1RJW9;Q9DGI1	Both	ISFRFQHIL	LISFRFQHIL
12	KGYRLHGNRQIS	C4BPA	F1P3M9	1	YRLHGNRQI	-
12	DKYSSRVVRVIS		P01038;A0A1L1S0C3	1	YSSRVVRVI	-
12	ELTRRAGGLYSR		A0A1L1RK36;F1NWG2	1	LTRRAGGLY	-
12	LNVLAEKFPDII		A0A1D5NXX9;A0A1D5PSC6;A0A1D5NVA8;E1C7P2	Neither	-	-
12	FVKKDPTYYVST	LAMP3	E1BU34	1	FVKKDPTYY	-
12	LEELTRRAGGLY		A0A1L1RK36;F1NWG2	1	LTRRAGGLY	-
12	LIMRIAKGYESL		P19121;A0A1D5NW68	1	LIMRIAKGY	-
12	PKTDHRLGKVGR		A0A1D5NT56;A0A1D5P7X5;A0A1D5P7R1;F1NA45	Neither	-	-
12	TTIYKRDPSKQY		A0A1D5P7C6;A0A1L1RUL6	Both	YKRDPSKQY	IYKRDPSKQY
12	GRPVAAAPGmLN		A5HUL2;A5HUL4	Neither	-	-
12	IEYIPSRHYYHR	DHCR24	F7BEW1	Both	IEYIPSRHY	IEYIPSRHYY
12	TLLLSSKKSRRY		Q90665;F1NCF9	Both	LSSKKSRRY	LLSSKKSRRY
12	TFFAGKYLNEYG	GNS	F1NI04	1	FAGKYLNEY	-
12	LIRIPLTKFTST	CTSD	Q05744	2	-	LIRIPLTKFT
12	GGDGYVCKVNHP		P01875	Neither	-	-
12	WQLWKKAHGKEY	CTSS	H9KYW5	1	WKKAHGKEY	-
12	PKGPALSVPQTE		F1NNV6;A0A1L1RZS7	Neither	-	-
12	NEGYKPRRSIIF		Q90997;F1NTM6;A0A1D5NZ05;A0A1D5PDQ5	1	YKPRRSIIF	-
12	FYIFNHVDIKIY		A0A1D5PRZ1;F1P0L2	1	FNHVDIKIY	-
12	NQYVNKKFSNQY		A0A1D5NU47;E1C0F3	1	VNKKFSNQY	-
12	VHPLRWRHLRRP	LPAR5	F1NH77	1	LRWRHLRRP	-
12	EFRHMRNHAYEP	ATP6V0D1	E1BVF8	1	FRHMRNHAY	-
12	KGTWmTCYVIVT	SLC22A3	E1BXN3	Neither	-	-
12	YISPKRYDSIEL	CXCL8	A0A1D5PGQ4	1	ISPKRYDSI	-
12	QILLICQHIIGI	CNKSR1	A0A1L1RTU8	Neither	-	-
12	YKKAVYREYTDG		A0A1D5PB38;A0A1D5P5X4	1	YKKAVYREY	-
12	YPGFSIRFARHY	P2RX7	E1C6P3	1	FSIRFARHY	-
12	ELLQIENmVLSP	PDCD2	F1NEB5	2	-	LLQIENMVLS
13	SGSQIVDIDKRKY	GABARAPL2	F1NNM2	Neither	-	-
13	LMDLKIIHPDKYH		Q5F4C0;F1NMC8	2	-	LKIIHPDKYH
13	NIQKESTLHLVLR		P0CG62;A0A1L1RWB4;P62985;P79781;A0A1D5PHP6;A0A1L1RRG3;A0A1L1RYF6;A0A1D5P6T4;A0A1L1RVM5;A0A1L1RTJ9;A0A1L1RJ93;A0A1D5P546;A0A1D5NVA7;O42388	2	-	IQKESTLHLV
13	NPIIYAFVGEKFK	CCR8	A0A1D5P622	2	-	IYAFVGEKFK
13	NQYVNKKFSNQYK		A0A1D5NU47;E1C0F3	1	VNKKFSNQY	-
13	NPIIYAFIGVKFR	CXCR5	G4U4M4	2	-	IYAFIGVKFR
13	ISFTISRISYEDN	CD79B	Q8AV16	Neither	-	-
13	DYNIQKESTLHLV		P0CG62;A0A1L1RWB4;P79781;A0A1D5PHP6;A0A1L1RYF6;A0A1D5P6T4;A0A1L1RVM5;A0A1L1RTJ9;A0A1L1RJ93;A0A1D5P546;A0A1D5NVA7;O42388	2	-	IQKESTLHLV
13	DRDDVALKNFAKY	FTH	P08267	1	VALKNFAKY	-
13	SPKRYDSIELRPV	CXCL8	A0A1D5PGQ4	1	YDSIELRPV	-
13	GGVFHVEKNGRYS		A0A1D5PVD2;A0A1D5PBN1	1	FHVEKNGRY	-
13	GILYYVAIRQQHF	LAMP3	E1BU34	Both	YVAIRQQHF	LYYVAIRQQH
13	SDYNIQKESTLHL		P0CG62;A0A1L1RWB4;P79781;A0A1D5PHP6;A0A1L1RYF6;A0A1D5P6T4;A0A1L1RVM5;A0A1L1RTJ9;A0A1L1RJ93;A0A1D5P546;A0A1D5NVA7	Neither	-	-
13	YVYQQSGQISKLT		F1NYL5;Q6J613	2	-	YQQSGQISKL
13	FRPLYTHEYKGPK		Q5F3A1;A0A1D5PHU6	1	FRPLYTHEY	-
13	RQQHFTAKLGNSY	LAMP3	E1BU34	1	FTAKLGNSY	-
13	LIRIPLTKFTSTR	CTSD	Q05744	2	-	LIRIPLTKFT
13	INVVISKGIPYYE	DCBLD2	E1C341	1	VISKGIPYY	-
13	NAVIKTWRDGPYI	TMEM87B	F1NI39	1	IKTWRDGPY	-
13	MPMAMKVLPLAPS		F1NYL5;Q6J613	1	MPMAMKVLP	-
13	PKFTGLGKEELLR		A0A1D5P7P7	2	-	FTGLGKEELL
13	THRLSPLSTGDIR	FAM234A	A0A1D5P6S9	Neither	-	-
13	ILYYVAIRQQHFT	LAMP3	E1BU34	Both	YVAIRQQHF	YVAIRQQHFT
13	GGDGYVCKVNHPD		P01875	1	YVCKVNHPD	-
13	VINSVDIKQTRPY		O93277;A0A1D5PS16;F1NRI3	1	VDIKQTRPY	-
13	NPILYAFLGAKFK		A0A1L1RJW9;Q9DGI1	Both	YAFLGAKFK	LYAFLGAKFK
13	ANVIRYFPTQALN		A0A1D5PVD9;A0A1D5PCU1;A0A1L1RV81;F1NJ10;A0A1D5PU22;A0A1D5PE77;A0A1L1RQL5;Q5ZMJ6;Q5ZLG7	2	-	IRYFPTQALN
13	YLVWTLGHPIRVK		Q90YI1;A0A1L1RMD7;F1P181	1	YLVWTLGHP	-
13	LSVQKAAIQAFRK	APOB	F1NV02	2	-	VQKAAIQAFR
13	QTFFAGKYLNEYG	GNS	F1NI04	1	FAGKYLNEY	-
13	IYYVYQQSGQISK		F1NYL5;Q6J613	2	-	VYQQSGQISK
13	TPVQFYNEHVKPY		P87362;A0A1L1RQJ8	1	FYNEHVKPY	-
13	LDNLDKLGEQDYL	GNA13	A0A1D5PQE8	2	-	LDKLGEQDYL
13	IEGSFVYKGGKIY		F1NCZ2;A0A1L1RMW8;A0A1D5PB88;A0A1D5PXW8	1	FVYKGGKIY	-
13	EDHQISEFGPLPW		A0A1D5PA54;A0A1D5PR19	Neither	-	-
13	LPALEKLPTEEYA		A0A1D5PS13;A0A1L1RSA5	2	-	LEKLPTEEYA
13	KSVQKIGAALFFL	SLC38A2	Q5F468	2	-	VQKIGAALFF
13	LSDYNIQKESTLH		P0CG62;A0A1L1RWB4;P79781;A0A1D5PHP6;A0A1L1RYF6;A0A1D5P6T4;A0A1L1RVM5;A0A1L1RTJ9;A0A1L1RJ93;A0A1D5P546;A0A1D5NVA7	2	-	LSDYNIQKES
13	TTVNYISQHFHNY		Q8JGM8;A0A1D5P8E8;A0A140T8G9	Both	YISQHFHNY	VNYISQHFHN
13	FNRFEVEPGQTYQ		A0A1D5PA54;A0A1D5PR19	1	FEVEPGQTY	-
13	MPFIEAFRQFQFK		A0A1D5PSR2;A0A1D5PBN4;A0A1L1RQ28;A0A1L1RSU2	2	-	IEAFRQFQFK
13	DLKIIHPDKYHIA		Q5F4C0;F1NMC8	2	-	LKIIHPDKYH
13	ISFVFVKKDPTYY	LAMP3	E1BU34	1	FVKKDPTYY	-
13	FVYKGGKIYKVPS		F1NCZ2;A0A1L1RMW8;A0A1D5PB88;A0A1D5PXW8	1	FVYKGGKIY	-
13	REIRRFSLMPPVR		A0A1L1RN73;A0A1L1RPL4;A0A1D5PXQ2;A0A1L1RK43	2	-	IRRFSLMPPV
13	SHETYTCRVTHNG		P20763;R9PXM5	Neither	-	-
13	GITLDLLNQRLYW		Q98931;F1NS31	2	-	LDLLNQRLYW
13	ISNIQIEDSGRYT	Lrrn1	A4ZZA2	Both	IQIEDSGRY	IQIEDSGRYT
13	GDIFSFPSVDYEK		A0A1D5PKP8;F1NWP6	1	IFSFPSVDY	-
13	APYKLKPIAAEVY		P02789;E1BQC2;A0A1D5P4L7	Neither	-	-
13	ITSLYLLGHDIRI	MGAT5	F1NEL5	2	-	LYLLGHDIRI
13	KRAFHLVNAGKYS	XPR1	E1C6K2	1	FHLVNAGKY	-
13	IDSFRPLYTHEYK		Q5F3A1;A0A1D5PHU6	1	FRPLYTHEY	-
13	STSLQNIGAMLSY	SLC38A1	F1NYN5	2	-	LQNIGAMLSY
13	IPIDYQSLVKRIY	SCAMP4	E1BQX4	Both	YQSLVKRIY	IDYQSLVKRI
13	MDLFAKLATGSYL		A0A1L1RM37;F1P4X6;A0A1L1RMY2	1	FAKLATGSY	-
13	HDGRFVFFKGNRY	MMP15	A0A1D5PR25	1	FVFFKGNRY	-
13	GAMTSLGSYNKYK		F1P1E9;A0A1L1RU72	Neither	-	-
13	YYTFYVRSKINNY		A0A1D5PKP8;F1NWP6	1	YVRSKINNY	-
13	RYTVKQMKmYRGF	TIMP3	P26652	1	YTVKQMKMY	-
13	VTNLRKMGAPKYG	FTH	P08267	Neither	-	-
13	DLPFGMNFIKKYR	SVCT2	B9VMA9	1	FGMNFIKKY	-
13	mNAVIKTWRDGPY	TMEM87B	F1NI39	1	IKTWRDGPY	-
13	SQSTWIIVHHRIY		P00174;A0A1D5NYX6	1	WIIVHHRIY	-
13	YVGYYEILKNKYN	TPTE	E1BUX1	1	YYEILKNKY	-
13	DLAHVLSLPLRIY	P2RY10	F1NP76	1	VLSLPLRIY	-
13	IENVDQLGFFIYR		O42204;A0A1L1RIU5;F1NM17	2	-	IENVDQLGFF
13	EEVVQPIVSKLYG	HSPA5	Q90593	1	VQPIVSKLY	-
13	TFNRFEVEPGQTY		A0A1D5PA54;A0A1D5PR19	1	FEVEPGQTY	-
13	DVISTIGQAFELR		E1C4D4;A0A1D5NYP8;A0A1D5PTU1	2	-	ISTIGQAFEL
13	TSLQNIGAmLSYL	SLC38A1	F1NYN5	2	-	LQNIGAMLSY
13	INLIAYREAHNYS	WBP1L	A0A1D5P854	1	IAYREAHNY	-
13	GPISSILVNKYGS		F1NVU4;Q5ZLZ6	1	ISSILVNKY	-
13	NMPMAMKVLPLAP		F1NYL5;Q6J613	1	MPMAMKVLP	-
13	IKIWDIGGQPRFR		F1P0Z7;Q5ZKQ8;F1NSI8	2	-	IWDIGGQPRF
13	ISGTFSHRQGHIY	AP2B1	A0A1D5P7Y8	1	FSHRQGHIY	-
13	GNERVYFFKGKYY	VTN	E1C7A7	1	VYFFKGKYY	-
13	IVVLAFSKSQIFK	NPC1	F1NQT4	1	LAFSKSQIF	-
13	VKNIIISQMNSFL		F1NDA2;A0A1L1RMX2	Both	IIISQMNSF	IIISQMNSFL
13	SGKLYLIGIAAIV	CD81	F1NW06	2	-	LYLIGIAAIV
13	FPKVEPFLPGHYE		Q5ZJU3;F1NWF6	1	VEPFLPGHY	-
13	ITMQNIGAMSSYL		Q5F468;F1NYN4	2	-	MQNIGAMSSY
13	SIIFASWSAGDYG		Q90997;F1NTM6;A0A1D5NZ05;A0A1D5PDQ5	1	FASWSAGDY	-
13	WQLWKKAHGKEYR	CTSS	H9KYW5	1	WKKAHGKEY	-
13	DAGLRLLSEHLTM	CMIP	A0A1D5PGH8	2	-	LRLLSEHLTM
13	KGNLEMTLASRLS		Q5ZHX6;A0A1D5PG02;F1NWZ7;A0A1D5P4N1;E1C334	1	LEMTLASRL	-
13	SIMFTKLNPFTLG		F1NIJ6;A0A1L1RR26;A0A1D5PRS4;A0A1L1RPE8	1	IMFTKLNPF	-
13	GSQIVDIDKRKYL	GABARAPL2	F1NNM2	2	-	IVDIDKRKYL
13	GVFHVEKNGRYSL		A0A1D5PVD2;A0A1D5PBN1	1	FHVEKNGRY	-
13	YPGFSIRFARHYK	P2RX7	E1C6P3	1	FSIRFARHY	-
13	SEGKINFKVYRKY		A0A165EAY6;Q5ZMK2	1	INFKVYRKY	-
13	SQTVYAVPILTFS		Q5F468;F1NYN4	2	-	VYAVPILTFS
13	REAWLVIHGRVYD		A0A1L1RK14;A0A1D5PE25;F1NSI3	1	WLVIHGRVY	-
13	KTTSDYISPKRYD	CXCL8	A0A1D5PGQ4	Neither	-	-
13	KALTLERVRNKLY	TLR1A	F6SU23	Both	LERVRNKLY	LTLERVRNKL
13	LYSLALIQSHKYN	MAN2A1	F1NKR1	1	LALIQSHKY	-
13	LEYLGLSAMMIRR	TLR1A	F6SU23	2	-	LEYLGLSAMM
13	DALETLGFLNHYQ	LOC101749377	A0A1L1RMH8	2	-	LETLGFLNHY
13	DLFAKLATGSYLP		A0A1L1RM37;F1P4X6;A0A1L1RMY2	1	FAKLATGSY	-
13	HWQLWKKAHGKEY	CTSS	H9KYW5	Both	WKKAHGKEY	LWKKAHGKEY
13	DTSVVKMKTEHPL	NBR1	E1C6F8	1	VKMKTEHPL	-
13	AENKDRLHTIRHY		A0A1D5PLD7;F1P0A9;F1P0A7	Neither	-	-
13	EKIVYVGVWLPAV		A0A1L1RJW9;Q9DGI1	2	-	IVYVGVWLPA
13	KSWSRWTVPSFLK	chB1	Q90WF6	Both	WSRWTVPSF	WSRWTVPSFL
13	DASSTYFYRGTKY	MMP15	A0A1D5PR25	Neither	-	-
13	NSQTVYAVPILTF		Q5F468;F1NYN4	Neither	-	-
13	QQHFTAKLGNSYK	LAMP3	E1BU34	1	FTAKLGNSY	-
13	SDVSVVKRSQRYL		R4GHA5;A0A1L1RRG5;A0A1L1RKJ7;Q5ZMK3	1	SVVKRSQRY	-
13	IRKIGEAEAFVIE		A0A1D5PCD1;A0A1L1RV80;Q5ZHQ3	2	-	IRKIGEAEAF
13	IPPYHYIHVLDLN		Q5ZMI4;A0A1D5PKF0	1	IPPYHYIHV	-
13	ELWYNIIELPYHG		E1BWU2;A0A1D5PLJ1	2	-	LWYNIIELPY
13	NHQLFFVGFAQVW		A0A1D5P747;F1NW61;Q9DGN6	2	-	LFFVGFAQVW
13	NFGSYVTHETKHF		F1NRI4;F1N8L5;Q5F412	1	YVTHETKHF	-
13	ISHYAIKKNVKLP	JAK1	F1NMJ9	1	YAIKKNVKL	-
13	GSEVTFRTSQRYN		A0A1L1RJJ0;A0A1D5PL92	1	VTFRTSQRY	-
13	QPFKAKNWKRRYD	P2RY10	F1NP76	1	FKAKNWKRR	-
13	VKAKIHSHISRQL	NCOA4	Q5ZMB1	Neither	-	-
13	IFNHVDIKIYYHV		A0A1D5PRZ1;F1P0L2	1	FNHVDIKIY	-
13	IKDYLDQLPDFPY		Q5ZML7;F1NRF7;A0A1D5P4R8;A0A1D5PXG8	2	-	KDYLDQLPDF
13	SGSGSGGYGGRRF		A0A1D5PXH1;A0A1D5P5E1;E1BZE6	Neither	-	-
13	LGQLSFHRIRKEE	JAK1	F1NMJ9	Neither	-	-
13	EFRHmRNHAYEPL	ATP6V0D1	E1BVF8	1	FRHMRNHAY	-
13	KYLPHSAGRYAAK		A0A1L1RJ87	1	YLPHSAGRY	-
13	RKIQMQSGTAYSH	APOB	F1NV02	2	-	IQMQSGTAYS
13	IFRVGWKTTREYY	CALCOCO2	E1BRX6	1	VGWKTTREY	-
13	VDQYDQLYSKRFG	LRRC8D	E1BYZ5	1	YDQLYSKRF	-
13	KSVIQARIGTEYR		P05300;A0A1D5PJ79;A0A1D5P3Y1;A0A1D5PG23	1	IQARIGTEY	-
13	KGTLKGRAGGKYH		A0A1D5PH19;A0A1D5NZV5;A0A1D5NWE6	1	LKGRAGGKY	-
13	LDIFYSLHFIPFS	CXCR7	R4GKC2	2	-	LDIFYSLHFI
13	KAYYLPKDDEYYQ	CALCOCO2	E1BRX6	1	YLPKDDEYY	-
13	ADFNRIFLPTIYS		A0A1L1RJW9;Q9DGI1	1	FNRIFLPTI	-
13	DNRVSFLGHFIYS		P19121;A0A1D5NW68	1	VSFLGHFIY	-
13	ENEFWSIPTSALK		A0A1L1S0M6;E1C8C2;F1P1B2	2	-	FWSIPTSALK
13	HVPHYQSQHPHVY		A0A1D5PZ01;F1NJL0	1	YQSQHPHVY	-
13	IGVFKPKSEEPYG		Q5ZIK0;A0A1D5PM73	1	FKPKSEEPY	-
13	LNVLAEKFPDIIL		A0A1D5NXX9;A0A1D5PSC6;A0A1D5NVA8;E1C7P2	Neither	-	-
13	SLEELTRRAGGLY		A0A1L1RK36;F1NWG2	1	LTRRAGGLY	-
13	VPKYSFRRLDNKD	P2RX4	F1NC81	1	YSFRRLDNK	-
13	TGYKFRPASDNPY		A0A1L1RL54;F1NWD9	1	FRPASDNPY	-
13	VVEFRHMRNHAYE	ATP6V0D1	E1BVF8	1	FRHMRNHAY	-
13	NSKTVYALPTIAF	SLC38A1	F1NYN5	Neither	-	-
13	GTFHQLGIVLGIL		P46896;A0A1D5P6Q8;F1NF68;A0A1D5P4W9	2	-	FHQLGIVLGI
13	YDEIRKLILRRNP		P24798;P09572;A0A1D5PE50;A0A1D5P0G4;A0A1D5PU80	Neither	-	-
13	KAALKRRVQPEVR		A0A1D5PXR5;A0A1D5PBS8;A0A1D5PGW8;A0A1D5P844;A0A1D5P754;A0A1D5P8X4;A0A1D5PGC3;A0A1D5PQR1;A0A1D5PFE3;A0A1D5PI01;A0A1D5PQ54;A0A1D5NYE0;A0A1D5PX85;A0A1D5NVA2	1	LKRRVQPEV	-
13	KVFERYKSYSPYD	ANXA2	P17785	1	FERYKSYSP	-
13	DGRKVTERHHTKY		A0A1D5NWJ2;A0A1D5PSI5;A0A1D5PPR4;F1NMX0;A0A1L1RLV3	1	VTERHHTKY	-
13	DFDRYKVMKAKKM		A0A1D5PSZ9;A0A1L1RL76;A0A1L1RRK1	1	YKVMKAKKM	-
13	LEILmIGENPVIG	Lrrn1	A4ZZA2	2	-	ILMIGENPVI
13	KSWRATRYEEYEN		A0A1L1RK36;F1NWG2	1	WRATRYEEY	-
13	SRGmYSSRMRSYK		A0A1D5NYL6;A0A1L1RKZ9;E1BYU6	1	MYSSRMRSY	-
13	ITELFPLLKGGSP	ODF2L	E1BYE7	Neither	-	-
13	WIAAKADQQYWDG		P15979	Both	IAAKADQQY	IAAKADQQYW
13	RTFTFRNSKQTYT	GMPR	R4GLI2	1	TFRNSKQTY	-
13	KDILLAISRDFLS	ASPM	A0A1D5PXK9	2	-	LLAISRDFLS
13	YVERMKEKQDKIY		P08110;A0A1D5PPN9;A0A1L1S093	1	MKEKQDKIY	-
13	TVHSVIKRTPRKY		F1NPU9;A0A1D5PJE0	1	VIKRTPRKY	-
13	GGLFSSRSVNPLT		R4GL52	1	FSSRSVNPL	-
13	LNNLRAEDTGTYY		A0A1D5PV72;A0A1D5PQ15	1	LRAEDTGTY	-
13	IERFTPVPALLFN		A0A1D5NZJ6	1	FTPVPALLF	-
13	FSKKKALAYSQPT	TNFRSF1B	A0A1D5PTU3	1	FSKKKALAY	-
13	ITKVGSRRVIQYG		A0A1D5P7T0;A0A1D5P7K5;B9VMA9	2	-	ITKVGSRRVI
13	KEAKDmKNRLGIF	RGS3	A0A1D5PFN7	Neither	-	-
13	KAYRRGSGmWLGH	EXOC3L	A0A1L1RW41	Neither	-	-
13	LVSPAGTRSQLLA	PCSK6	A0A1D5NX54	Both	VSPAGTRSQ	VSPAGTRSQL
13	LFKEHVFIYLRMF		A0A1D5PW40;E1C014	Both	FKEHVFIYL	LFKEHVFIYL
13	KILGIETERPILQ	GTF3C6	F1NS51	2	-	ILGIETERPI
13	GVGRKVSHSYGYG	FURIN	Q91000	1	VGRKVSHSY	-
13	LKIRMQAQGNLFQ		A0A1L1RXW4;A0A1L1RK77;A0A1L1RKZ4;A0A1D5PP40;Q5ZJX8	2	-	IRMQAQGNLF
13	GLLPYDKDLFEPQ		A0A1D5P2K7;A0A1D5PXY4	2	-	LLPYDKDLFE
13	LPKFEMHRGHEHP	CD40LG	Q9I8D8	1	FEMHRGHEH	-
14	RQQHFTAKLGNSYK	LAMP3	E1BU34	1	FTAKLGNSY	-
14	KEQTLEINENLQVH	LAMP2	Q90617	2	-	LEINENLQVH
14	KLENFIQEHLKIIG	CD151	Q5ZII8	2	-	LENFIQEHLK
14	LPALEKLPTEEYAK		A0A1D5PS13;A0A1L1RSA5	2	-	LEKLPTEEYA
14	GPKFTGLGKEELLR		A0A1D5P7P7	2	-	FTGLGKEELL
14	YNIQKESTLHLVLR		P0CG62;A0A1L1RWB4;P79781;A0A1D5PHP6;A0A1L1RYF6;A0A1D5P6T4;A0A1L1RVM5;A0A1L1RTJ9;A0A1L1RJ93;A0A1D5P546;A0A1D5NVA7;O42388	2	-	IQKESTLHLV
14	LMDLKIIHPDKYHI		Q5F4C0;F1NMC8	2	-	LKIIHPDKYH
14	GKYTFAAHMDGTYK	TMED2	Q5ZKB0	1	FAAHMDGTY	-
14	RKIQMQSGTAYSHR	APOB	F1NV02	2	-	IQMQSGTAYS
14	LGAmTSLGSYNKYK		F1P1E9;A0A1L1RU72	Neither	-	-
14	ISFTISRISYEDNG	CD79B	Q8AV16	Neither	-	-
14	DGRKVTERHHTKYV		A0A1D5NWJ2;A0A1D5PSI5;A0A1D5PPR4;F1NMX0;A0A1L1RLV3	1	VTERHHTKY	-
14	RKGKIISLHQEKFL		A0A1D5PL84;F1NNE7	2	-	IISLHQEKFL
14	VKAKIHSHISRQLE	NCOA4	Q5ZMB1	Neither	-	-
14	IGTLNMLGLAKRVG	UXS1	E1BV28	2	-	LNMLGLAKRV
14	SDYNIQKESTLHLV		P0CG62;A0A1L1RWB4;P79781;A0A1D5PHP6;A0A1L1RYF6;A0A1D5P6T4;A0A1L1RVM5;A0A1L1RTJ9;A0A1L1RJ93;A0A1D5P546;A0A1D5NVA7	2	-	IQKESTLHLV
14	LKNLGYLGYTSGFS		Q5F468;F1NYN4;F1NYN5	2	-	LKNLGYLGYT
14	LHNLEHSLGLHSYQ	CTSS	H9KYW5	Neither	-	-
14	LANVIRYFPTQALN		A0A1D5PVD9;A0A1D5PCU1;A0A1L1RV81;F1NJ10;A0A1D5PU22;A0A1D5PE77;A0A1L1RQL5;Q5ZMJ6;Q5ZLG7	2	-	IRYFPTQALN
14	SPKRYDSIELRPVG	CXCL8	A0A1D5PGQ4	1	YDSIELRPV	-
14	LNPIIYAFVGEKFK	CCR8	A0A1D5P622	2	-	IYAFVGEKFK
14	IPIDYQSLVKRIYH	SCAMP4	E1BQX4	1	YQSLVKRIY	-
14	RYTVKQMKMYRGFQ	TIMP3	P26652	1	YTVKQMKMY	-
14	APEEISAMVLTKMK		Q90593;A0A1D5PG73	1	ISAMVLTKM	-
14	PTNSIMFTKLNPFT		F1NIJ6;A0A1L1RR26;A0A1D5PRS4;A0A1L1RPE8	1	IMFTKLNPF	-
14	IDSVIEFLKTTKFQ	APOB	F1NV02	2	-	IEFLKTTKFQ
14	RTLRGHLAKIYAMH		A0A1L1RM11;A0A1D5PYJ0;E1BW98;A0A1D5P7Z5;F1NLV4	1	LRGHLAKIY	-
14	GVFHVEKNGRYSLT		A0A1D5PVD2;A0A1D5PBN1	1	FHVEKNGRY	-
14	SDALETLGFLNHYQ	LOC101749377	A0A1L1RMH8	2	-	LETLGFLNHY
14	DYNIQKESTLHLVL		P0CG62;A0A1L1RWB4;P79781;A0A1D5PHP6;A0A1L1RYF6;A0A1D5P6T4;A0A1L1RVM5;A0A1L1RTJ9;A0A1L1RJ93;A0A1D5P546;A0A1D5NVA7;O42388	2	-	IQKESTLHLV
14	KNKKLVKKLAKKYD	RPL10A	F6SU35	1	LVKKLAKKY	-
14	ITSLYLLGHDIRIS	MGAT5	F1NEL5	2	-	LYLLGHDIRI
14	YVYQQSGQISKLTK		F1NYL5;Q6J613	2	-	YQQSGQISKL
14	SGSQIVDIDKRKYL	GABARAPL2	F1NNM2	2	-	IVDIDKRKYL
14	TIKLWDIGGQPRFR		Q5ZKQ8;F1NSI8;F1P0Z7	2	-	LWDIGGQPRF
14	KSWSRWTVPSFLKN	chB1	Q90WF6	Both	WSRWTVPSF	WSRWTVPSFL
14	RGTIEILSDVQLIK		P47826;A0A1D5PK69	2	-	IEILSDVQLI
14	IFNHVDIKIYYHVV		A0A1D5PRZ1;F1P0L2	1	FNHVDIKIY	-
14	HDNNFHILYVKRHE	ADCY7	E1C8F6	1	FHILYVKRH	-
14	TDNSIHVQLQLLLR		A0A1D5NZH7;A0A1L1RTP1;A0A1D5PP85	2	-	IHVQLQLLLR
14	NPIIYAFIGVKFRN	CXCR5	G4U4M4	2	-	IYAFIGVKFR
14	ILYSLALIQSHKYN	MAN2A1	F1NKR1	1	LALIQSHKY	-
14	KIRKIGEAEAFVIE		A0A1D5PCD1;A0A1L1RV80;Q5ZHQ3	2	-	IRKIGEAEAF
14	IYYVYQQSGQISKL		F1NYL5;Q6J613	2	-	YQQSGQISKL
14	LNPIIYAFIGVKFR	CXCR5	G4U4M4	2	-	IYAFIGVKFR
14	APYKLKPIAAEVYE		P02789;E1BQC2;A0A1D5P4L7	2	-	LKPIAAEVYE
14	SVIIESLGHEERYE	ATP8A1	F1NX55	2	-	IESLGHEERY
14	ANVIRYFPTQALNF		A0A1D5PVD9;A0A1D5PCU1;A0A1L1RV81;F1NJ10;A0A1D5PU22;A0A1D5PE77;A0A1L1RQL5;Q5ZMJ6;Q5ZLG7	Both	YFPTQALNF	IRYFPTQALN
14	RSSITASAAVAFHS		R4GL52	2	-	ITASAAVAFH
14	GQISKLTKTSQTLK		F1NYL5;Q6J613	2	-	ISKLTKTSQT
14	VEDAFLEAAKKIYQ	RAB14	Q5ZKU5	1	FLEAAKKIY	-
14	IAEPFKVLLERPLT	NCOA4	Q5ZMB1	1	FKVLLERPL	-
14	AELLLKVGEPLLIR	FLT3	A0A1D5PNF3	2	-	LLKVGEPLLI
14	LSDYNIQKESTLHL		P0CG62;A0A1L1RWB4;P79781;A0A1D5PHP6;A0A1L1RYF6;A0A1D5P6T4;A0A1L1RVM5;A0A1L1RTJ9;A0A1L1RJ93;A0A1D5P546;A0A1D5NVA7	2	-	LSDYNIQKES
14	GILYYVAIRQQHFT	LAMP3	E1BU34	Both	YVAIRQQHF	YVAIRQQHFT
14	ELEEIQVQHPNRFK		F1NZY9;A0A1L1RLZ8;A0A1L1RZM9	2	-	LEEIQVQHPN
14	YGGVFHVEKNGRYS		A0A1D5PVD2;A0A1D5PBN1	1	FHVEKNGRY	-
14	TFNRFEVEPGQTYQ		A0A1D5PA54;A0A1D5PR19	1	FEVEPGQTY	-
14	STSLQNIGAMLSYL	SLC38A1	F1NYN5	2	-	LQNIGAMLSY
14	NMPMAMKVLPLAPS		F1NYL5;Q6J613	1	MPMAMKVLP	-
14	SPKIALLNVELELK		Q5ZJK8;F1NK38;A0A1L1RXV5;A0A1L1RLC2;A0A1L1RKY2;A0A1D5PZN7	2	-	IALLNVELEL
14	ADYNIQKESTLHLV	UBA52	O42388	2	-	IQKESTLHLV
14	AGGHKLGLGLELEA		A0A1L1S0S0;A0A1L1RLH6;A0A1D5PA56;A0A1L1RVM8;Q9I9D1	Neither	-	-
14	IPNLDKLGYAKDMR		F1NZY9;A0A1L1RLZ8;A0A1L1RZM9	2	-	LDKLGYAKDM
14	DRDDVALKNFAKYF	FTH	P08267	1	VALKNFAKY	-
14	NNAKYAISMARKIG		A0A1L1RYH3;F6RS71	1	YAISMARKI	-
14	NKLYYFNQEILYRQ	TLR1A	F6SU23	Both	YYFNQEILY	LYYFNQEILY
14	LEEVVQPIVSKLYG	HSPA5	Q90593	1	VQPIVSKLY	-
14	DELSSWIQQSFKHY	RCN2	A0A1D5P5X1	2	-	LSSWIQQSFK
14	TLSDYNIQKESTLH		P0CG62;A0A1L1RWB4;P79781;A0A1D5PHP6;A0A1L1RYF6;A0A1D5P6T4;A0A1L1RVM5;A0A1L1RTJ9;A0A1L1RJ93;A0A1D5P546;A0A1D5NVA7	2	-	LSDYNIQKES
14	DPLPLQVDYELRFK	ABCA3	A0A1D5P0F9	2	-	LQVDYELRFK
14	KETLLEMFKYNKFK	TARS	A0A1D6UPQ3	1	LEMFKYNKF	-
14	KGAHIKKIDFGRLT	PLD4	E1BVB3	2	-	IKKIDFGRLT
14	WENEFWSIPTSALK		A0A1L1S0M6;E1C8C2;F1P1B2	2	-	FWSIPTSALK
14	IVGHIVIPRINPYH		A0A1D5PVD2;A0A1D5PBN1	1	IVIPRINPY	-
14	ISVMDYFPTSRFVH	PLD4	E1BVB3	Both	ISVMDYFPT	MDYFPTSRFV
14	VPmELWKFTPLVLK		E1BQJ8;A0A1L1RPW8;A0A1D5PYC1	2	-	LWKFTPLVLK
14	GDIFSFPSVDYEKY		A0A1D5PKP8;F1NWP6	1	FPSVDYEKY	-
14	TVKNIIISQMNSFL		F1NDA2;A0A1L1RMX2	Both	IIISQMNSF	IIISQMNSFL
14	RYHSLAPmYYRGAQ		Q5ZHW4;Q98932;A0A1D5PUC1;A0A1D5PKU6;A0A1D5NVA3;Q5ZIP7	1	YHSLAPMYY	-
14	GQERFHALGPIYYR	RAB21	F1NC27	1	FHALGPIYY	-
14	KYAKYLPHSAGRYA		A0A1L1RJ87	1	YLPHSAGRY	-
14	LSVQKAAIQAFRKM	APOB	F1NV02	2	-	VQKAAIQAFR
14	SVQKIGAALFFLSG	SLC38A2	Q5F468	2	-	VQKIGAALFF
14	EGRIILPSYDMEYR		A0A1D5NWW0;A0A1D5NXL0;E1BZ39;A0A1D5PPE9	1	ILPSYDMEY	-
14	DAGLRLLSEHLTmL	CMIP	A0A1D5PGH8	2	-	LRLLSEHLTM
14	VNEIYLLDSGAQYK	XPNPEP1	F1P0A1	2	-	IYLLDSGAQY
14	IVKLNKIGLTLGLM		A0A1L1RNH6;A0A1L1RKJ4;A0A1L1RK60;A0A1L1RK53;A0A1D5PCK5	2	-	LNKIGLTLGL
14	DLEYMNEQKLNRYP	TMEM59	Q5ZLJ8	1	MNEQKLNRY	-
14	VSGSQIVDIDKRKY	GABARAPL2	F1NNM2	2	-	SQIVDIDKRK
14	GGASILATAANLLR		A0A1D5PGR8;A0A1D5P204;A0A1D5PM66	Neither	-	-
14	RYGGVFHVEKNGRY		A0A1D5PVD2;A0A1D5PBN1	1	FHVEKNGRY	-
14	SDVNLKHENILQFL		Q90999;A0A1I7Q417	2	-	LKHENILQFL
14	ISLERIDTLGIYGK		A0A1D5PM55;Q5ZJS8;Q5I9D4	2	-	LERIDTLGIY
14	DNLDKLGEQDYLPS	GNA13	A0A1D5PQE8	2	-	LDKLGEQDYL
14	RHDGRFVFFKGNRY	MMP15	A0A1D5PR25	1	FVFFKGNRY	-
14	NSQTVYAVPILTFS		Q5F468;F1NYN4	2	-	VYAVPILTFS
14	SKDELSSWIQQSFK	RCN2	A0A1D5P5X1	2	-	LSSWIQQSFK
14	GSTSLQNIGAMLSY	SLC38A1	F1NYN5	2	-	LQNIGAMLSY
14	DHVTNLRKMGAPKY	FTH	P08267	Neither	-	-
14	EHVTYTVQYLTGYL	IFNAR1	A0A1D5PRB3	1	YTVQYLTGY	-
14	DGGQVFEAGLAPYK		E1BQC2;A0A1D5P4L7	1	FEAGLAPYK	-
14	DNMLEPSSNMPWFK		Q90835;A0A1L1S0Z9;A0A1L1RMD5;A0A1L1RRY4;A0A1L1RTI7;A0A1L1RRR1;A0A1L1RRZ5;A0A1D5P5X9;A0A1I7Q425;A0A1D5PZJ3;A0A1L1RVL2	2	-	LEPSSNMPWF
14	ADIAYWIGLQKNKY	chB1	Q90WF6	1	WIGLQKNKY	-
14	QLWKKAHGKEYRHQ	CTSS	H9KYW5	1	WKKAHGKEY	-
14	TIYYVYQQSGQISK		F1NYL5;Q6J613	2	-	VYQQSGQISK
14	DLFAKLATGSYLPQ		A0A1L1RM37;F1P4X6;A0A1L1RMY2	1	FAKLATGSY	-
14	EVRSFFHRNTERYL	QSOX1	Q8JGM4	1	FHRNTERYL	-
14	IEGSFVYKGGKIYK		F1NCZ2;A0A1L1RMW8;A0A1D5PB88;A0A1D5PXW8	1	FVYKGGKIY	-
14	RGFQIMPHVQYIYT	TIMP3	P26652	1	FQIMPHVQY	-
14	WEKNLRLVMLHNLE	CTSS	H9KYW5	Neither	-	-
14	DTSVVKMKTEHPLN	NBR1	E1C6F8	1	VKMKTEHPL	-
14	LPQTYLVREEMVVT		A0A1L1RM37;F1P4X6;A0A1L1RMY2	Neither	-	-
14	TDYLMKILTERGYS	#VALUE!	F1P476;P60706;P68034;Q5ZMQ2;P63270;P68139;P53478;A0A1L1RLK7;A0A1L1RRL2;A0A1L1RPH2;A0A1D5NV17;A0A1I7Q414;A0A1D5PPD8;A0A1L1RUQ9;A0A1L1RPY3;A0A1L1RJ66;A0A1L1RU07;A0A1D5NY71;A0A1L1RJ52;A0A1L1RRH8;A0A1D5P5D1;A0A1L1RUN4;A0A1D5P6U1;A0A1D5NTE4;A0A1L1RXB8;A0A1D5P630;A0A1D5PK53;A0A1L1RYI0;A0A1D5P681	1	MKILTERGY	-
14	VYEDFLMYKSGVYQ		P43233;A0A1L1RS19;A0A1D5PUR5	1	FLMYKSGVY	-
14	ISHYAIKKNVKLPE	JAK1	F1NMJ9	1	YAIKKNVKL	-
14	EVKAKIHSHISRQL	NCOA4	Q5ZMB1	Neither	-	-
14	LPKFEMHRGHEHPH	CD40LG	Q9I8D8	1	FEMHRGHEH	-
14	LVLRFVKGQFHEYQ		Q5ZHW4;Q98932;A0A1D5PUC1;A0A1D5PKU6;A0A1D5NVA3	1	FVKGQFHEY	-
14	KKKRWNSIEEKRIN	STUB1	Q5ZHY5	1	WNSIEEKRI	-
14	HVTNLRKMGAPKYG	FTH	P08267	Neither	-	-
14	AEDQIQASKQEAVL	TAX1BP1	A0A1D5PFZ5	2	-	IQASKQEAVL
14	ILYYVAIRQQHFTA	LAMP3	E1BU34	Both	YVAIRQQHF	YVAIRQQHFT
14	EQYETVAVKIFPYE		Q90999;A0A1I7Q417	1	YETVAVKIF	-
14	KTFKVIGTKIYSFG	SORT1	A0A1D5PNT8	1	FKVIGTKIY	-
14	IAKDVKQFYDQAFQ	CD81	F1NW06	Both	IAKDVKQFY	VKQFYDQAFQ
14	ISPKRYDSIELRPV	CXCL8	A0A1D5PGQ4	1	ISPKRYDSI	-
14	FGGLFSSRSVNPLT		R4GL52	1	FSSRSVNPL	-
14	EIIKRFEQKGFRLV		O57535;A0A1I7Q438;A0A1D5PY99;A0A1D5PRT2;A0A1D5PZM9	2	-	IKRFEQKGFR
14	MPHKCYHGKTGRVY		A0A1D5NUC9;R4GIQ2	1	YHGKTGRVY	-
14	LGPELVVLGPGEQL		Q5ZMI4;A0A1L1S0M1;A0A1D5PKF0	2	-	LVVLGPGEQL
14	KKSKENVLYKKQEG		F1NSP7;A0A1L1RLH7	Neither	-	-
14	DDNTIRVLGRASLL		A0A1D5PG00	2	-	IRVLGRASLL
14	GDAGLRLLSEHLTM	CMIP	A0A1D5PGH8	2	-	LRLLSEHLTM
14	GLNVLRIINEPTAA		O73885;A0A1L1RPG0;F1NWP3;A0A1D5PFJ6	2	-	LRIINEPTAA
14	DGGDGYVCKVNHPD		P01875	1	YVCKVNHPD	-
14	RAYNLAKEQRLNFG	STUB1	Q5ZHY5	2	-	AYNLAKEQRL
14	DLKIIHPDKYHIAP		Q5F4C0;F1NMC8	2	-	LKIIHPDKYH
14	KMSMSTMNMPmAMK		F1NYL5;Q6J613	1	MSMSTMNMP	-
14	LPIDKRQLYEFDIK	GNS	F1NI04	1	IDKRQLYEF	-
14	EQFLLRVLEASNYG	KCNK7	F1NP03	Neither	-	-
14	MDLFAKLATGSYLP		A0A1L1RM37;F1P4X6;A0A1L1RMY2	1	FAKLATGSY	-
14	ITIMPSSIYEYIIK		A0A1L1RZ83;A0A1D5PES5;Q5ZHM8	1	IMPSSIYEY	-
14	EGKELVKLGIIQYT	TNFRSF18	F1NF51	2	-	LVKLGIIQYT
14	KSVQKIGAALFFLS	SLC38A2	Q5F468	2	-	VQKIGAALFF
14	KPKYVIFNSKTVYA	SLC38A1	F1NYN5	1	VIFNSKTVY	-
14	SPIKIKKSKMIKVE	PTPRJ	Q9W6V5	1	IKIKKSKMI	-
14	VMEMAELGPLNKFL		F1N9Y5;A0A0A0MQ53	2	-	MAELGPLNKF
14	mNQYVNKKFSNQYK		A0A1D5NU47;E1C0F3	1	VNKKFSNQY	-
14	VNKYQYLITGRVYE	TIMP3	P26652	2	-	YQYLITGRVY
14	SGKLYLIGIAAIVV	CD81	F1NW06	2	-	LYLIGIAAIV
14	SHETYTCRVTHNGT		P20763;R9PXM5	Neither	-	-
14	YISPKRYDSIELRP	CXCL8	A0A1D5PGQ4	1	ISPKRYDSI	-
14	HLGQLSFHRIRKEE	JAK1	F1NMJ9	Neither	-	-
14	LHPFLQHPVHGFHR		A0A1D5PN61;A0A1D5P1X2	1	LHPFLQHPV	-
14	KIRDLLERQEKRFG		P02789;E1BQC2;A0A1L1RSU6;A0A1D5P4L7;A0A1L1S118	Both	LLERQEKRF	IRDLLERQEK
14	IRQQHFTAKLGNSY	LAMP3	E1BU34	Both	FTAKLGNSY	IRQQHFTAKL
14	EDHQISEFGPLPWL		A0A1D5PA54;A0A1D5PR19	2	-	ISEFGPLPWL
14	LDNLDKLGEQDYLP	GNA13	A0A1D5PQE8	2	-	LDKLGEQDYL
14	SITMQNIGAMSSYL		Q5F468;F1NYN4	2	-	MQNIGAMSSY
14	VINSVDIKQTRPYR		O93277;A0A1D5PS16;F1NRI3	1	VDIKQTRPY	-
14	LSQLTKLGKPFKYI	DYNLT1	F1P561	2	-	LTKLGKPFKY
14	AVIKTWRDGPYIFI	TMEM87B	F1NI39	1	IKTWRDGPY	-
14	VIEGSFVYKGGKIY		F1NCZ2;A0A1L1RMW8;A0A1D5PB88;A0A1D5PXW8	1	FVYKGGKIY	-
14	ELPKFEMHRGHEHP	CD40LG	Q9I8D8	1	FEMHRGHEH	-
14	RQALEMLGKASRLL	NAPG	E1BWS2	2	-	LEMLGKASRL
14	ADGRVLLLGTVQAL	MFSD5	A0A1D5PLZ5	2	-	VLLLGTVQAL
14	IFIYQLCVGKETFK		A0A1L1RM37;F1P4X6;A0A1L1RMY2	2	-	IYQLCVGKET
14	YPEEISSmVLTKMK		O73885;F1NWP3;A0A1D5PFJ6	1	ISSMVLTKM	-
14	GKKVLHMDRNSYYG		F1NCZ2;A0A1D5PB88;A0A1D5PXW8	1	LHMDRNSYY	-
14	MPFIEAFRQFQFKA		A0A1D5PSR2;A0A1D5PBN4;A0A1L1RQ28;A0A1L1RSU2	2	-	IEAFRQFQFK
14	IIGYFEQKDSDNYR	ERP44	E1BSL7	1	FEQKDSDNY	-
14	ARKKLAMIRQQQYK		P54939;E1C2S1;A0A1D5PTR5	2	-	LAMIRQQQYK
14	TTKFVTSHNERHNL		Q8QFQ8;F7BC16	1	FVTSHNERH	-
14	NPQFSIIRQGNFEG		Q9DD78;Q9DGB6;A0A1D5PDX0;A0A1L1RSV4;A0A1D5NXK1;A0A1D5P6D6;F1NUH0	1	FSIIRQGNF	-
14	NDRYLKVSQSMRYE	APOB	F1NV02	1	LKVSQSMRY	-
14	VLLPKKTDSHKAKA		P02263;P35062	1	LLPKKTDSH	-
14	ADLAHVLSLPLRIY	P2RY10	F1NP76	1	VLSLPLRIY	-
14	KHIQALAIRRLDKP	IDE	A0A1D5P4Q6	2	-	IQALAIRRLD
14	HPRLLTPVPSLVFT		F1NEI2;A0A1L1RMC7;A0A142EGP7	2	-	LTPVPSLVFT
14	AYQLSKIGALLAIS	DHRS7	E1BV75	2	-	LSKIGALLAI
14	IKLWDIGGQPRFRS		Q5ZKQ8;F1NSI8;F1P0Z7	2	-	LWDIGGQPRF
14	TSDYISPKRYDSIE	CXCL8	A0A1D5PGQ4	1	ISPKRYDSI	-
14	LEELTRRAGGLYSR		A0A1L1RK36;F1NWG2	1	LTRRAGGLY	-
14	YEISSVPTFLFFKN		F1NNP6;A0A1D5NW30	2	-	ISSVPTFLFF
14	GNEQIDRENLGILQ		P15979	Neither	-	-
14	KTMSAMDWQDFETW		F1NYL5;A0A1L1RWL6;Q6J613	1	MSAMDWQDF	-
14	ISFTVNDPKSYDPY		P08251;F1NSV6	1	FTVNDPKSY	-
14	IIRNIPQKKMEKYR		A0A1L1RYS1;A0A1L1RWQ8	1	IPQKKMEKY	-
14	VDVGDIVIIKGKEY	ATP8A1	F1NX55	1	IVIIKGKEY	-
14	SMPFIEAFRQFQFK		A0A1D5PSR2;A0A1D5PBN4;A0A1L1RSU2	2	-	IEAFRQFQFK
14	PPAPGYAPLPGHNY		A0A1L1RJF2;A5HUL8	1	YAPLPGHNY	-
14	HLEYLGLSAMMIRR	TLR1A	F6SU23	2	-	LEYLGLSAMM
14	AKYFLHQSHEEREH	FTH	P08267	2	-	LHQSHEEREH
14	NVIRYFPTQALNFA		A0A1D5PVD9;A0A1D5PCU1;A0A1L1RV81;F1NJ10;A0A1D5PU22;A0A1D5PE77;A0A1L1RQL5;Q5ZMJ6;Q5ZLG7	Both	YFPTQALNF	IRYFPTQALN
14	DARALMLQGVDLLA	HSPD1	Q5ZL72	2	-	LMLQGVDLLA
14	SPHENITPELmPVG	chB1	Q90WF6	Neither	-	-
14	VHADFTPSSGSTYA	B2M	P21611	1	FTPSSGSTY	-
14	GQERYHSLAPmYYR		Q5ZHW4;Q98932;A0A1D5PUC1;A0A1D5PKU6;A0A1D5NVA3;Q5ZIP7	1	YHSLAPMYY	-
14	KDVRLLELGALLPL	CHST7	A0A1D5P3Q1	2	-	LLELGALLPL
14	LQRRLAAARHDRYV	ACP5	A0A1D5PVF8	1	LAAARHDRY	-
14	QFKLVLLGESAVGK		Q5ZHW4;Q98932;A0A1D5PUC1;A0A1D5PKU6;A0A1D5NVA3;Q5ZIP7	2	-	LVLLGESAVG
14	YNKDVNTVRQRVFG	ADAMDEC1	F1NU67	1	VNTVRQRVF	-
14	KPSEEQIRRFQKYG	TEX264	E1C8H2	Neither	-	-
14	KDIILPFRVIPLVR		Q5ZMP6;A0A1L1RR84	Neither	-	-
14	GVIHPWRVNAFERL		A0A1D5P456;A0A1D5P1Y9	1	IHPWRVNAF	-
14	LESLGTPGTWNHIT		P00504;F1NTM7	2	-	LESLGTPGTW
14	LVWTLGHPIRVKYS		Q90YI1;A0A1L1RMD7;F1P181	Neither	-	-
14	IPVYVGRKIHSRYE		A0A1D5PL97	1	VGRKIHSRY	-
14	YEEVLLPKVHQRYD	TBK1	E1C581	1	LLPKVHQRY	-
14	IPDRFHYRHNKRIQ		F1N9T9;A0A1L1RKV5;A0A1L1RKQ7;A0A1D5NYD5	1	FHYRHNKRI	-
14	AEKIVYVGVWLPAV		A0A1L1RJW9;Q9DGI1	2	-	IVYVGVWLPA
14	KIFNFSVFKVKSYR	SLC16A10	E1BZU1	1	FSVFKVKSY	-
14	VTNGVGRKVSHSYG	FURIN	Q91000	1	VGRKVSHSY	-
14	ELELYKTKTYRQIR		A0A1D5PPU2;F1NR57	1	YKTKTYRQI	-
14	NQYVNKKFSNQYKA		A0A1D5NU47;E1C0F3	1	VNKKFSNQY	-
14	ISDFWQMVFQRKVK		A0A1L1S114;A0A1D5P441;A0A1D5PR76;F1NVB1;A0A1D5PRW6	Both	FWQMVFQRK	ISDFWQMVFQ
14	GLDDLDLLGKTLLQ		A0A1D5P452;A0A1D5PRZ0	2	-	LDLLGKTLLQ
14	LEYMNEQKLNRYPS	TMEM59	Q5ZLJ8	1	MNEQKLNRY	-
14	VPPFIQPFEFPRFS		F1NY98;A0A0N4SUH1	2	-	IQPFEFPRFS
14	TGSEVTFRTSQRYN		A0A1L1RJJ0;A0A1D5PL92	1	VTFRTSQRY	-
14	EISFTVNDPKSYDP		P08251;F1NSV6	1	FTVNDPKSY	-
14	GLDVLGNPFGFIRG		A0A1D5PJI9;E1C549	2	-	LDVLGNPFGF
14	GSDVSVVKRSQRYL		R4GHA5;A0A1L1RRG5;A0A1L1RKJ7;Q5ZMK3	1	SVVKRSQRY	-
14	TEGTYAERWKHELG		A0A1D5PXR5;A0A1D5PRM5;A0A1D5P3H5;A0A1D5PGY6;A0A1D5P754;A0A1D5P8X4;A0A1D5P7P4;A0A1D5PIM6;A0A1D5PT50;A0A1D5PEE0;A0A1D5NZM3;A0A1D5PI01;A0A1D5PQ54;A0A1D5PT10;A0A1D5NYE0;A0A1D5PH86;A0A1D5P4M5;A0A1D5PIQ7;A0A1D5PWV6;A0A1D5PX85;A0A1D5NVA2	1	TEGTYAERW	-
14	GQESFRSITRSYYR	RAB2A	Q90965	1	FRSITRSYY	-
14	DVALKNFAKYFLHQ	FTH	P08267	1	VALKNFAKY	-
14	DVKKIEKFHSQLMR	SRP9	Q5ZHT7	2	-	IEKFHSQLMR
14	VEYRVKIHFKVNRD		A0A1L1RLF6;A0A1L1RL53;F1NLT8	1	VEYRVKIHF	-
14	NPRSYFFDNPRRYD	GPR137B	Q5ZLT1	1	YFFDNPRRY	-
14	KYLPHSAGRYAAKR		A0A1L1RJ87	1	YLPHSAGRY	-
14	EIRRFSLmPPVRYQ		A0A1L1RN73;A0A1L1RPL4;A0A1D5PXQ2;A0A1L1RK43	1	FSLMPPVRY	-
14	IPVYVGRKIHNRYE		A0A1D5P1V0;A0A1D5P4D9	1	VGRKIHNRY	-
14	KAKLKQNTSEQYET		Q90999;A0A1I7Q417	1	LKQNTSEQY	-
14	GSGGSGGYGGRSRY	HNRNPA2B1	Q5ZME1	Neither	-	-
14	IYGVLNRKRGHVFE		Q90705;A0A1D5PZV6;A0A1D5PXR1;A0A1L1RSV0;A0A1L1RPZ1;A0A1D5PS29;A0A1D5PWP9;A0A1L1RLP2;A0A1L1RK87	1	LNRKRGHVF	-
14	ETSFTKESYKKYIK		P43347;A0A1D5P7K3	1	FTKESYKKY	-
14	ELTRRAGGLYSRTS		A0A1L1RK36;F1NWG2	1	LTRRAGGLY	-
14	TNHQLFFVGFAQVW		A0A1D5P747;F1NW61;Q9DGN6	2	-	LFFVGFAQVW
14	GTmRYTVKQMKMYR	TIMP3	P26652	1	YTVKQMKMY	-
14	GGVFHVEKNGRYSL		A0A1D5PVD2;A0A1D5PBN1	1	FHVEKNGRY	-
14	IDLYILGQSDHFIG		A0A1L1RWU5;A0A1L1RQ88;Q8AWB4	2	-	LYILGQSDHF
14	SVKTVKGRKEIRYG	REEP3	F1NBY2	1	VKGRKEIRY	-
14	MNMPMAMKVLPLAP		F1NYL5;Q6J613	1	MPMAMKVLP	-
14	NPLFYLLNGELEYQ	IL21R	F1P495	Both	YLLNGELEY	FYLLNGELEY
14	EILKKIDIPSVFIG		Q90972;A0A1D5PEQ0	2	-	LKKIDIPSVF
14	DFDRFQQSSIGLYG	STOML1	F1NSB5	Neither	-	-
14	VPSVHDIGALVAFG	DRAM1	E1BYC9	2	-	VHDIGALVAF
14	YDNKLVKVPQLALE	Lrrn1	A4ZZA2	2	-	LVKVPQLALE
14	ERAVLRKEHQKKYG	TBK1	E1C581	Neither	-	-
14	GSLAYVPQQAWIQN		E1C6S5;Q5F364;A0A1D5PAT0;A0A1D5PAC0;F1P204;A0A1D5P0M3	Both	YVPQQAWIQ	LAYVPQQAWI
14	KALTLERVRNKLYY	TLR1A	F6SU23	1	LERVRNKLY	-
14	DIAYWIGLQKNKYP	chB1	Q90WF6	1	WIGLQKNKY	-
14	NPRVVVTPRGERVY	SEMA7A	F1NIZ9	1	VTPRGERVY	-
14	VNPILYSFINRNYR	CXCR7	R4GKC2	Neither	-	-
14	HTKNFIHRDIKPDN		P67962;F1NL64	Neither	-	-
14	VVEFRHMRNHAYEP	ATP6V0D1	E1BVF8	1	FRHMRNHAY	-
14	LNKSINPDEAVAYG		O73885;P08106;A0A1L1RPG0;F1NWP3;A0A1D5PFJ6;Q7SX63	Both	INPDEAVAY	LNKSINPDEA
14	RRQAYAAAKAKRLK	RPL7	Q5ZJ56	1	YAAAKAKRL	-
14	RQREYQEKEIQRLN		F1NQ66;A0A1D5PHA8	1	YQEKEIQRL	-
14	DLAHVLSLPLRIYY	P2RY10	F1NP76	1	VLSLPLRIY	-
14	GRLVYHLGLPYSFL		F1N9T1	Neither	-	-
14	QESFRSITRSYYRG	RAB2A	Q90965	1	FRSITRSYY	-
14	DGHEFIVKREHALT	TCEB1	Q5ZJT7	1	FIVKREHAL	-
14	LEQFSVmRKLSHLR	VPS37C	A0A1D5PEU0	2	-	LEQFSVMRKL
14	GQERFRSLRTPFYR	RAB9A	Q5ZMI5	1	FRSLRTPFY	-
14	IFVSPKGVLIYSKS		A0A1D5Q016;Q5ZLL4;A0A1D5NZJ6	1	VSPKGVLIY	-
14	YHPEFLSRPIKPSP		A0A1L1RT84;A0A1D5PSR2;A0A1D5PBN4;A0A1L1RQ28;A0A1L1RSU2	1	YHPEFLSRP	-
14	KEKQPFRCRAAHPR		P01875	1	FRCRAAHPR	-
14	NKNSFLINIPLPFG	APOB	F1NV02	Neither	-	-
14	INGIQGFQNISFVA	IL2RB	F1NDV9	2	-	IQGFQNISFV
14	ETYLHRIGRSGRFG	DDX6	Q5ZKB9	2	-	LHRIGRSGRF
14	GSTSHSFKSMRRYS	APOB	F1NV02	Neither	-	-
14	NADFNRIFLPTIYS		A0A1L1RJW9;Q9DGI1	1	FNRIFLPTI	-
14	EKYAKYLPHSAGRY		A0A1L1RJ87	1	YLPHSAGRY	-
14	YVYEFRDKLSGPYE	HSPH1	E1BT08	1	FRDKLSGPY	-
14	NLQDFGLQLPFLKE		Q9DD78;Q9DGB6;A0A1D5PDX0;A0A1L1RSV4;A0A1D5NXK1;A0A1D5P6D6;F1NUH0	2	-	LQDFGLQLPF
14	QQWTFEQRKIVEFT		P09572;A0A1D5PE50;A0A1D5P0G4;A0A1D5PU80	1	FEQRKIVEF	-
14	TDTVSSIIPKKFSS	ADAMDEC1	F1NU67	Neither	-	-
14	FIDSFRPLYTHEYK		Q5F3A1;A0A1D5PHU6	1	FRPLYTHEY	-
14	GPDYRVLVHRARKL		A0A1L1RUE8;A0A1D5PDX4;A0A1D5PHL0;A0A1D5PID9	1	VLVHRARKL	-
14	ENYIHRIGRGGRFG		Q8JFP1;A0A1D5PVM5;A0A1D5P2Y8;A0A1L1RUX2	2	-	IHRIGRGGRF
14	SHYAIKKNVKLPEL	JAK1	F1NMJ9	1	YAIKKNVKL	-
14	FLEQQmHPTVIIGA	LOC101751456	A0A1D5P2D9	1	FLEQQMHPT	-
14	FKAYYLPKDDEYYQ	CALCOCO2	E1BRX6	1	YLPKDDEYY	-
14	IAGYVTHLMKRIQR	RPS17	P08636	1	YVTHLMKRI	-
14	DNARFMKKATKHYE		Q5ZK03;A0A1I7Q406	1	FMKKATKHY	-
14	KSATLTCRVSNmVN		P01875	Neither	-	-
14	HQKSWRATRYEEYE		A0A1L1RK36;F1NWG2	1	WRATRYEEY	-
14	TPAEVDWRMRGYVT		F1NZ37;A0A1D5PFI5;A0A1D5NWI4	Neither	-	-
14	AIHTYRKRRARSIH	CXCR5	G4U4M4	1	YRKRRARSI	-
14	IGDLIIMGAPGSYY	ITGA4	A0A1D5PKL9	Neither	-	-
14	GKGEFAIRPEKKAD		A0A1L1RLZ8;A0A1L1RZM9	1	FAIRPEKKA	-
14	IPSYEINIRRLKDM	APOB	F1NV02	1	INIRRLKDM	-
14	AAELTERTKLVYDR	THOP1	A0A1D5PIZ1	1	LTERTKLVY	-
14	mFKYFLSLAIGLFL	F2RL1	Q5F4D0	2	-	FLSLAIGLFL
14	RVFQARQLIYLSQK		P19121;A0A1D5NW68	Both	FQARQLIYL	VFQARQLIYL
14	YQPFKAKNWKRRYD	P2RY10	F1NP76	1	YQPFKAKNW	-
14	EELTRRAGGLYSRT		A0A1L1RK36;F1NWG2	1	LTRRAGGLY	-
14	GITKVGSRRVIQYG		A0A1D5P7T0;A0A1D5P7K5;B9VMA9	2	-	ITKVGSRRVI
14	YDEIRKLIIRRNPG		P09572;A0A1D5PE50;A0A1D5P0G4;A0A1D5PU80;P24798	Neither	-	-
14	NAVIKTWRDGPYIF	TMEM87B	F1NI39	1	IKTWRDGPY	-
14	TRRTLRGHLAKIYA		A0A1L1RM11;A0A1D5PYJ0;E1BW98;A0A1D5P7Z5;F1NLV4	1	LRGHLAKIY	-
14	DLVQRRIPGIYVLS	PPT1	F1NYK1	1	VQRRIPGIY	-
14	FSGKLYLIGIAAIV	CD81	F1NW06	2	-	LYLIGIAAIV
14	SVVLLVGLPANALA	LOC416197	F1NHZ1	Neither	-	-
14	SLEELTRRAGGLYS		A0A1L1RK36;F1NWG2	1	LTRRAGGLY	-
14	YIHRLAFRNVPALE	Lrrn1	A4ZZA2	Neither	-	-
14	GPELVVLGPGEQLT		Q5ZMI4;A0A1L1S0M1;A0A1D5PKF0	2	-	LVVLGPGEQL
14	TANVFRLLLERRHG	MAN2A1	F1NKR1	1	FRLLLERRH	-
14	KVIDMTGREQKVYY	TFIP11	Q5ZII9	2	-	IDMTGREQKV
14	MDLKIIHPDKYHIA		Q5F4C0;F1NMC8	2	-	LKIIHPDKYH
14	ARARFHSRLERDFG		A0A1D5PLR3	1	FHSRLERDF	-
14	DQQGFERHVQTHFD	TAX1BP1	A0A1D5PFZ5	1	FERHVQTHF	-
14	VTRVLHRLGGVQFD	ATOX1	F1P2A1	2	-	LHRLGGVQFD
14	INTAPRNIGKDGKF	DENND5B	A0A1L1RPK6	Neither	-	-
14	KNEGYKPRRSIIFA		Q90997;F1NTM6;A0A1D5NZ05;A0A1D5PDQ5	1	YKPRRSIIF	-
14	GDRVFQARQLIYLS		P19121;A0A1D5NW68	Both	FQARQLIYL	VFQARQLIYL
14	TDGRKVTERHHTKY		A0A1D5NWJ2;A0A1D5PSI5;A0A1D5PPR4;F1NMX0;A0A1L1RLV3	1	VTERHHTKY	-
14	YEDIDEDELLASLT	LMOD2	E1BTG2	2	-	YEDIDEDELL
14	YTFYVRSKINNYCG		A0A1D5PKP8;F1NWP6	1	YVRSKINNY	-
14	LEGHREIVELLLSH	ANKRD50	F1NLN5	2	-	LEGHREIVEL
14	SLIFEPmDLEVASP		F1NLA9	1	FEPMDLEVA	-
14	KPCEYLLGSWMIRL	LGR4	A0A1D5PB24	Neither	-	-
14	GKAALKRRVQPEVR		A0A1D5PXR5;A0A1D5PBS8;A0A1D5PGW8;A0A1D5P844;A0A1D5P754;A0A1D5P8X4;A0A1D5PGC3;A0A1D5PQR1;A0A1D5PFE3;A0A1D5PI01;A0A1D5PQ54;A0A1D5NYE0;A0A1D5PX85;A0A1D5NVA2	1	LKRRVQPEV	-
14	EVGRQKLLRNLmLQ		A0A1D5PY68;A0A1D5PXF2	Neither	-	-
14	mAALQQLHWRLEEL		Q5ZK19;A0A1D6UPU1	2	-	LQQLHWRLEE
14	EGGFSARFRPYNPE		A0A1D5P221;F1NAU1;A0A1D5PKI8	1	FSARFRPYN	-
14	KQNSFRRAASGLYQ	BNAS1	Q25QX5	1	FRRAASGLY	-
14	EERHLSKMQNHGYE		A0A1D5PLD7;F1P0A9;A0A1D5PGC7;F1P0A7	1	LSKMQNHGY	-
14	NIELTRYTRPTPVQ	DDX3X	Q5F491	1	IELTRYTRP	-
14	RYLEQLKmDEQKEL	CFAP45	A0A1L1RX49	2	-	LEQLKMDEQK
14	YSQSWQAHHYNVYS	LY75	F1NC84	1	SQSWQAHHY	-
14	KLLQQGLQRSSQIQ	UBN2	F1NK53	2	-	LLQQGLQRSS
14	NEGYKPRRSIIFAS		Q90997;F1NTM6;A0A1D5NZ05;A0A1D5PDQ5	1	YKPRRSIIF	-
14	KDPPKAYRDDKPEP		A0A1D5PBW0;A0A1D5NZN6	Neither	-	-
15	APYKLKPIAAEVYEH		P02789;E1BQC2;A0A1D5P4L7	2	-	LKPIAAEVYE
15	DYNIQKESTLHLVLR		P0CG62;A0A1L1RWB4;P79781;A0A1D5PHP6;A0A1L1RYF6;A0A1D5P6T4;A0A1L1RVM5;A0A1L1RTJ9;A0A1L1RJ93;A0A1D5P546;A0A1D5NVA7;O42388	2	-	IQKESTLHLV
15	SVHQIYSVGQVLHFK		A0A1D5PAV2;Q90WJ4	2	-	IYSVGQVLHF
15	SGQISKLTKTSQTLK		F1NYL5;Q6J613	2	-	ISKLTKTSQT
15	YPEEISSMVLTKMKE		O73885;F1NWP3;A0A1D5PFJ6	1	ISSMVLTKM	-
15	RPTNSIMFTKLNPFT		F1NIJ6;A0A1L1RR26;A0A1D5PRS4;A0A1L1RPE8	1	IMFTKLNPF	-
15	LMDLKIIHPDKYHIA		Q5F4C0;F1NMC8	2	-	LKIIHPDKYH
15	LSVQKAAIQAFRKMT	APOB	F1NV02	2	-	VQKAAIQAFR
15	DRIENVDQLGFFIYR		O42204;A0A1L1RIU5;F1NM17	2	-	IENVDQLGFF
15	IIIHIFSLQQMTLHK	TBK1	E1C581	2	-	IHIFSLQQMT
15	RYGGVFHVEKNGRYS		A0A1D5PVD2;A0A1D5PBN1	1	FHVEKNGRY	-
15	ASLSVQKAAIQAFRK	APOB	F1NV02	2	-	VQKAAIQAFR
15	ISRIEYVHTKNFIHR		P67962;F1NL64	2	-	IEYVHTKNFI
15	FPEEISSMVLTKMKE		P08106;Q7SX63	1	ISSMVLTKM	-
15	LPLNTLGPVMKMEPL	AP2B1	A0A1D5P7Y8	2	-	LNTLGPVMKM
15	LKNLGYLGYTSGFSL		Q5F468;F1NYN4;F1NYN5	2	-	LKNLGYLGYT
15	REmLQQSKILKVIRK		Q04619;P11501;A0A1D5PHC5;A0A1L1RND0;F1NC33;A0A1D5P5R0;A0A1D5PUL6;A0A1L1RL18	2	-	LQQSKILKVI
15	ITSLYLLGHDIRISA	MGAT5	F1NEL5	2	-	LYLLGHDIRI
15	KSDALETLGFLNHYQ	LOC101749377	A0A1L1RMH8	2	-	LETLGFLNHY
15	GAMTSLGSYNKYKYN		F1P1E9;A0A1L1RU72	Neither	-	-
15	LPALEKLPTEEYAKV		A0A1D5PS13;A0A1L1RSA5	2	-	LEKLPTEEYA
15	RKEQTLEINENLQVH	LAMP2	Q90617	2	-	LEINENLQVH
15	RKGAHIKKIDFGRLT	PLD4	E1BVB3	2	-	IKKIDFGRLT
15	WQLWKKAHGKEYRHQ	CTSS	H9KYW5	1	WKKAHGKEY	-
15	GPISSILVNKYGSRP		F1NVU4;Q5ZLZ6	1	ISSILVNKY	-
15	AGPKFTGLGKEELLR		A0A1D5P7P7	2	-	FTGLGKEELL
15	IRQQHFTAKLGNSYK	LAMP3	E1BU34	1	FTAKLGNSY	-
15	TPQKLETIGWQLNLQ		A0A1D5P9G5;F1P189	2	-	LETIGWQLNL
15	KVAVNGVHTLEYKHR		A0A1D5PM55;Q5ZJS8;Q5I9D4	1	VNGVHTLEY	-
15	KYEISSVPTFLFFKN		F1NNP6;A0A1D5NW30	2	-	ISSVPTFLFF
15	RLDFFEKPDYDYLRK	CSNK1G2	F1P4M2	1	FFEKPDYDY	-
15	NPIIYAFIGVKFRND	CXCR5	G4U4M4	2	-	IYAFIGVKFR
15	QSPKIALLNVELELK		Q5ZJK8;F1NK38;A0A1L1RXV5;A0A1L1RLC2;A0A1L1RKY2;A0A1D5PZN7	2	-	IALLNVELEL
15	IPNLDKLGYAKDMRF		F1NZY9;A0A1L1RLZ8;A0A1L1RZM9	2	-	LDKLGYAKDM
15	FNRFEVEPGQTYQVT		A0A1D5PA54;A0A1D5PR19	1	FEVEPGQTY	-
15	RKIQMQSGTAYSHRL	APOB	F1NV02	2	-	IQMQSGTAYS
15	IQEIVLVGGSTRIPK		P08106;Q7SX63	2	-	IVLVGGSTRI
15	YRGFQIMPHVQYIYT	TIMP3	P26652	1	FQIMPHVQY	-
15	RSAIEAVSPQTFKVS		F1NJ24	2	-	IEAVSPQTFK
15	LPALLDSDEERMITH	TMEM87B	F1NI39	2	-	LLDSDEERMI
15	SDYNIQKESTLHLVL		P0CG62;A0A1L1RWB4;P79781;A0A1D5PHP6;A0A1L1RYF6;A0A1D5P6T4;A0A1L1RVM5;A0A1L1RTJ9;A0A1L1RJ93;A0A1D5P546;A0A1D5NVA7	2	-	IQKESTLHLV
15	IYYVYQQSGQISKLT		F1NYL5;Q6J613	2	-	YQQSGQISKL
15	YYVYQQSGQISKLTK		F1NYL5;Q6J613	2	-	YQQSGQISKL
15	IPPYHYIHVLDLNSN		Q5ZMI4;A0A1D5PKF0	1	IPPYHYIHV	-
15	LSDYNIQKESTLHLV		P0CG62;A0A1L1RWB4;P79781;A0A1D5PHP6;A0A1L1RYF6;A0A1D5P6T4;A0A1L1RVM5;A0A1L1RTJ9;A0A1L1RJ93;A0A1D5P546;A0A1D5NVA7	2	-	IQKESTLHLV
15	LNPIIYAFVGEKFKK	CCR8	A0A1D5P622	2	-	IYAFVGEKFK
15	NKLYYFNQEILYRQF	TLR1A	F6SU23	Both	YYFNQEILY	LYYFNQEILY
15	RRTLRGHLAKIYAmH		A0A1L1RM11;A0A1D5PYJ0;E1BW98;A0A1D5P7Z5;F1NLV4	1	LRGHLAKIY	-
15	YVYQQSGQISKLTKT		F1NYL5;Q6J613	2	-	YQQSGQISKL
15	GGVFHVEKNGRYSLT		A0A1D5PVD2;A0A1D5PBN1	1	FHVEKNGRY	-
15	GDLEYMNEQKLNRYP	TMEM59	Q5ZLJ8	1	MNEQKLNRY	-
15	LNPIIYAFIGVKFRN	CXCR5	G4U4M4	2	-	IYAFIGVKFR
15	YAKYLPHSAGRYAAK		A0A1L1RJ87	1	YLPHSAGRY	-
15	SRGTIEILSDVQLIK		P47826;A0A1D5PK69	2	-	IEILSDVQLI
15	YLVWTLGHPIRVKYS		Q90YI1;A0A1L1RMD7;F1P181	1	YLVWTLGHP	-
15	KSMDLLGKQLSLYSF		A0A1D5P5I2	2	-	MDLLGKQLSL
15	DVISTIGQAFELRFK		E1C4D4;A0A1D5NYP8;A0A1D5PTU1	2	-	ISTIGQAFEL
15	TEWIAAKADQQYWDG		P15979	Both	IAAKADQQY	IAAKADQQYW
15	DHVTNLRKMGAPKYG	FTH	P08267	Neither	-	-
15	ERLIIWKIGQSPLAK		A0A1D5PS46;F1NDV3	2	-	IWKIGQSPLA
15	LPSEGILYYVAIRQQ	LAMP3	E1BU34	Neither	-	-
15	INPVIYAFAGEKFRK	CCR5	B2BJC3	2	-	IYAFAGEKFR
15	YPGFALQYYPYYGRL		P08251;A0A1D5PFH8;A0A1L1RW14;F1NSV6	1	FALQYYPYY	-
15	KSVQKIGAALFFLSG	SLC38A2	Q5F468	2	-	VQKIGAALFF
15	TIGTLNMLGLAKRVG	UXS1	E1BV28	2	-	LNMLGLAKRV
15	EIVEKQGDVIEYLQR	TMEM192	F1P5A2	2	-	VEKQGDVIEY
15	TDGRKVTERHHTKYV		A0A1D5NWJ2;A0A1D5PSI5;A0A1D5PPR4;F1NMX0;A0A1L1RLV3	1	VTERHHTKY	-
15	VLLPKKTDSHKAKAK		P02263;P35062	1	LLPKKTDSH	-
15	DLKIIHPDKYHIAPK		Q5F4C0;F1NMC8	2	-	LKIIHPDKYH
15	QIYSVGQVLHFKCPT		A0A1D5PAV2;Q90WJ4	2	-	IYSVGQVLHF
15	LGPELVVLGPGEQLT		Q5ZMI4;A0A1L1S0M1;A0A1D5PKF0	2	-	LVVLGPGEQL
15	HDNNFHILYVKRHEN	ADCY7	E1C8F6	1	FHILYVKRH	-
15	MNMPMAMKVLPLAPS		F1NYL5;Q6J613	1	MPMAMKVLP	-
15	KAIKQLGDHVTNLRK	FTH	P08267	2	-	IKQLGDHVTN
15	GDNMLEPSSNMPWFK		Q90835;A0A1L1S0Z9;A0A1L1RMD5;A0A1L1RRY4;A0A1L1RTI7;A0A1L1RRR1;A0A1L1RRZ5;A0A1D5P5X9;A0A1I7Q425;A0A1D5PZJ3;A0A1L1RVL2	2	-	LEPSSNMPWF
15	LDDLVRQTTEIPFWK	TTYH3	F1NWU6	Both	VRQTTEIPF	VRQTTEIPFW
15	VDRLESLGQSELASR		R4GJ87;A0A1L1S0N9;E1C0Z8	2	-	LESLGQSELA
15	KQELEAEYLAIFKKT		A0A1D5PIJ7;Q5ZK22	2	-	LEAEYLAIFK
15	IDEAIYYFKANVFFK	ARPC3	E1C8Y3	Both	YYFKANVFF	IYYFKANVFF
15	LDTAIMVTEAIGFTH	CXCR5	G4U4M4	Neither	-	-
15	MPFIEAFRQFQFKAR		A0A1D5PSR2;A0A1D5PBN4;A0A1L1RQ28;A0A1L1RSU2	2	-	IEAFRQFQFK
15	GDAGLRLLSEHLTmL	CMIP	A0A1D5PGH8	2	-	LRLLSEHLTM
15	DLEYMNEQKLNRYPS	TMEM59	Q5ZLJ8	1	MNEQKLNRY	-
15	DNLDKLGEQDYLPSQ	GNA13	A0A1D5PQE8	2	-	LDKLGEQDYL
15	SPRTSFSIQGLRPYT		A0A1D5PMY8;Q9W6U9	1	FSIQGLRPY	-
15	SPIKIKKSKMIKVEN	PTPRJ	Q9W6V5	1	IKIKKSKMI	-
15	WPGLKEFSQQRWKAL		A0A1D5PBP3;Q5F3W4	2	-	LKEFSQQRWK
15	ANVIRYFPTQALNFA		A0A1D5PVD9;A0A1D5PCU1;A0A1L1RV81;F1NJ10;A0A1D5PU22;A0A1D5PE77;A0A1L1RQL5;Q5ZMJ6;Q5ZLG7	Both	YFPTQALNF	IRYFPTQALN
15	VTIKIWDIGGQPRFR		F1P0Z7;Q5ZKQ8;F1NSI8	2	-	IWDIGGQPRF
15	DPPHQYVPWVVINGK	GILT	K7XM59	1	DPPHQYVPW	-
15	WEKNLRLVMLHNLEH	CTSS	H9KYW5	Neither	-	-
15	KGAHIKKIDFGRLTG	PLD4	E1BVB3	2	-	IKKIDFGRLT
15	ASLIGIGYTLALRPG		A0A1L1RQZ3;A0A1D5P9J9;A0A1L1RR38;A0A1L1RKA6;A0A1D5Q021	Both	IGYTLALRP	LIGIGYTLAL
15	GIIRNIPQKKMEKYR		A0A1L1RYS1;A0A1L1RWQ8	1	IPQKKMEKY	-
15	GILYYVAIRQQHFTA	LAMP3	E1BU34	Both	YVAIRQQHF	YVAIRQQHFT
15	MDLFAKLATGSYLPQ		A0A1L1RM37;F1P4X6;A0A1L1RMY2	1	FAKLATGSY	-
15	SDVNLKHENILQFLT		Q90999;A0A1I7Q417	2	-	LKHENILQFL
15	HGDVIKHYKIRSLDN	RCJMB04_2j8	Q5ZMB9	Neither	-	-
15	EKIRKIGEAEAFVIE		A0A1D5PCD1;A0A1L1RV80;Q5ZHQ3	2	-	IRKIGEAEAF
15	EQYETVAVKIFPYEE		Q90999;A0A1I7Q417	1	YETVAVKIF	-
15	LANVIRYFPTQALNF		A0A1D5PVD9;A0A1D5PCU1;A0A1L1RV81;F1NJ10;A0A1D5PU22;A0A1D5PE77;A0A1L1RQL5;Q5ZMJ6;Q5ZLG7	Both	YFPTQALNF	IRYFPTQALN
15	INGIQGFQNISFVAE	IL2RB	F1NDV9	2	-	IQGFQNISFV
15	SHETYTCRVTHNGTS		P20763;R9PXM5	Neither	-	-
15	EGRDIIVIGNDITYR		P11029;A0A1D5PL68;A0A1D5PBX7;F1NWT0;A0A1D5NTV3	2	-	IIVIGNDITY
15	TPEERHLSKMQNHGY		A0A1D5PLD7;F1P0A9;A0A1D5PGC7;F1P0A7	1	LSKMQNHGY	-
15	AGQERYHSLAPMYYR		Q5ZHW4;Q98932;A0A1D5PUC1;A0A1D5PKU6;A0A1D5NVA3;Q5ZIP7	1	YHSLAPMYY	-
15	LDNLDKLGEQDYLPS	GNA13	A0A1D5PQE8	2	-	LDKLGEQDYL
15	MPRIHLLFPLTLVRS		A0A1D5NWB3;Q5ZLJ8	2	-	IHLLFPLTLV
15	TTEFADVAAETYPLK		A0A1D5PAV2;Q90WJ4	1	FADVAAETY	-
15	EVKAKIHSHISRQLE	NCOA4	Q5ZMB1	Neither	-	-
15	IGVTHFQLVQMKDFR		Q02391;A0A1D5NTY2	1	FQLVQMKDF	-
15	KRLEELGAQRIFELG		A0A1D5P254;F1P2T2	2	-	LEELGAQRIF
15	FLPALEKLPTEEYAK		A0A1D5PS13;A0A1L1RSA5	2	-	LEKLPTEEYA
15	VSGSQIVDIDKRKYL	GABARAPL2	F1NNM2	2	-	IVDIDKRKYL
15	VTIYYVYQQSGQISK		F1NYL5;Q6J613	2	-	VYQQSGQISK
15	ATREIRRFSLMPPVR		A0A1L1RN73;A0A1L1RPL4;A0A1D5PXQ2;A0A1L1RK43	2	-	IRRFSLMPPV
15	ISVMDYFPTSRFVHP	PLD4	E1BVB3	Both	FPTSRFVHP	MDYFPTSRFV
15	DKPFLEKLGITSVPS		A0A1D5PH81;F1P458;A0A1D5P537	2	-	LEKLGITSVP
15	GSTSLQNIGAmLSYL	SLC38A1	F1NYN5	2	-	LQNIGAMLSY
15	EGILYYVAIRQQHFT	LAMP3	E1BU34	Both	YVAIRQQHF	YVAIRQQHFT
15	AQDVISTIGQAFELR		E1C4D4;A0A1D5NYP8;A0A1D5PTU1	2	-	ISTIGQAFEL
15	IPVEISLLQNLQHFH	LRRC8D	E1BYZ5	2	-	ISLLQNLQHF
15	GDIFSFPSVDYEKYY		A0A1D5PKP8;F1NWP6	1	FPSVDYEKY	-
15	SDFMHYRKGVYSNPR		A0A1D5PG47;A0A1D5P4H3	1	FMHYRKGVY	-
15	EDFLMYKSGVYQHVS		P43233;A0A1L1RS19;A0A1D5PUR5	1	FLMYKSGVY	-
15	VIEGSFVYKGGKIYK		F1NCZ2;A0A1L1RMW8;A0A1D5PB88;A0A1D5PXW8	1	FVYKGGKIY	-
15	LITSLYLLGHDIRIS	MGAT5	F1NEL5	2	-	LYLLGHDIRI
15	NPFLYAFIGVKFRND	CCR7	E3VW39	2	-	LYAFIGVKFR
15	TLSDYNIQKESTLHL		P0CG62;A0A1L1RWB4;P79781;A0A1D5PHP6;A0A1L1RYF6;A0A1D5P6T4;A0A1L1RVM5;A0A1L1RTJ9;A0A1L1RJ93;A0A1D5P546;A0A1D5NVA7	2	-	LSDYNIQKES
15	KTGIEYIPSRHYYHR	DHCR24	F7BEW1	Both	IEYIPSRHY	IEYIPSRHYY
15	TSNVLIIGELLKQAD	CCT6	Q5ZJ54	2	-	VLIIGELLKQ
15	ESKVFYYKMKGDYHR		Q5ZMT0;A0A1L1RJ11;A0A1D5PYS5	1	FYYKMKGDY	-
15	REIRRFSLMPPVRYQ		A0A1L1RN73;A0A1L1RPL4;A0A1D5PXQ2;A0A1L1RK43	1	FSLMPPVRY	-
15	ILYYVAIRQQHFTAK	LAMP3	E1BU34	Both	YVAIRQQHF	YVAIRQQHFT
15	YNIQKESTLHLVLRL		P0CG62;A0A1L1RWB4;P79781;A0A1D5PHP6;A0A1L1RYF6;A0A1D5P6T4;A0A1L1RVM5;A0A1L1RTJ9;A0A1L1RJ93;A0A1D5P546;A0A1D5NVA7;O42388	2	-	IQKESTLHLV
15	TTIYKRDPSKQYGLK		A0A1D5P7C6;A0A1L1RUL6	Both	YKRDPSKQY	IYKRDPSKQY
15	ERHDGRFVFFKGNRY	MMP15	A0A1D5PR25	1	FVFFKGNRY	-
15	DISLAFFEAASMMRQ	JAK1	F1NMJ9	1	FEAASMMRQ	-
15	ELPKFEMHRGHEHPH	CD40LG	Q9I8D8	1	FEMHRGHEH	-
15	GQERYHSLAPmYYRG		Q5ZHW4;Q98932;A0A1D5PUC1;A0A1D5PKU6;A0A1D5NVA3;Q5ZIP7	1	YHSLAPMYY	-
15	LAKVTQFKTMEFARY		F1NWZ4;E1C9G1	Both	FKTMEFARY	VTQFKTMEFA
15	TKIQMSYSVKWKKSD	TM9SF3	F1NRG5	1	IQMSYSVKW	-
15	NIEPIPSEKLLETYK		A0A1L1S114;A0A1D5P441;A0A1D5PR76;F1NVB1;A0A1D5PRW6	2	-	IEPIPSEKLL
15	RGFQIMPHVQYIYTE	TIMP3	P26652	1	FQIMPHVQY	-
15	LPKEISTTGFTVPFI	APOB	F1NV02	2	-	ISTTGFTVPF
15	KIRKIGEAEAFVIEA		A0A1D5PCD1;A0A1L1RV80;Q5ZHQ3	2	-	IRKIGEAEAF
15	DSMEVKSLGKPERYK		A0A1D5NWV5;F1NFH6;A0A1D5NT64;A0A1D5NXV9;A0A1D5PJF6	2	-	VKSLGKPERY
15	TNNISATPTFLFFRN		A0A1D5P763;A0A1D5NUH1	2	-	ISATPTFLFF
15	TPSYVAFTDTERLIG		O73885;P08106;F1NWP3;A0A1D5PFJ6;Q7SX63	1	VAFTDTERL	-
15	GIFIYQLCVGKETFK		A0A1L1RM37;F1P4X6;A0A1L1RMY2	2	-	IYQLCVGKET
15	ELEEVVQPIVSKLYG	HSPA5	Q90593	1	VQPIVSKLY	-
15	GQFKDIKLSDYRGKY	PRDX1	P0CB50	Neither	-	-
15	EEIVEKQGDVIEYLQ	TMEM192	F1P5A2	2	-	VEKQGDVIEY
15	VVEFRHMRNHAYEPL	ATP6V0D1	E1BVF8	1	FRHMRNHAY	-
15	LDSNLYRIGQSKVFF	MYH9	P14105	2	-	LYRIGQSKVF
15	KPNEIYNLGAQSHVK	GMDS	A0A1D5PKI5	2	-	IYNLGAQSHV
15	GDRVFQARQLIYLSQ		P19121;A0A1D5NW68	Both	FQARQLIYL	VFQARQLIYL
15	LSNLFSVEPMSYTRF		Q90997;A0A1D5NZ05;A0A1D5PDQ5	1	VEPMSYTRF	-
15	GSITMQNIGAMSSYL		Q5F468;F1NYN4	2	-	MQNIGAMSSY
15	ISPKRYDSIELRPVG	CXCL8	A0A1D5PGQ4	1	ISPKRYDSI	-
15	DGRKVTERHHTKYVL		A0A1D5NWJ2;A0A1D5PSI5;A0A1D5PPR4;F1NMX0;A0A1L1RLV3	1	VTERHHTKY	-
15	KGLTIIGSVIQGNFL		A0A1D5PMQ8;A0A1D5P2F9	2	-	LTIIGSVIQG
15	FAIVQAASAHRFRPR	CCR7	E3VW39	1	VQAASAHRF	-
15	IDSFRPLYTHEYKGP		Q5F3A1;A0A1D5PHU6	1	FRPLYTHEY	-
15	MQNIGAMSSYLFIVK		Q5F468;F1NYN4	2	-	MQNIGAMSSY
15	LPALLPSLPSAFRHH		A0A1D5PS73	Neither	-	-
15	ERFRLERLAEAERLQ		A0A1D5PFJ0	2	-	LERLAEAERL
15	RVLYSDDAQKWTVYR	DCBLD2	E1C341	2	-	LYSDDAQKWT
15	GINIAKIGLHDLRFK		Q5F364;A0A1D5PAT0;A0A1D5PAC0;F1P204;A0A1D5P0M3	2	-	IAKIGLHDLR
15	VYEDFLMYKSGVYQH		P43233;A0A1L1RS19;A0A1D5PUR5	1	FLMYKSGVY	-
15	LPHAILRLDLAGRDL		P60706;Q5ZMQ2;P53478;A0A1L1RLK7;A0A1L1RRL2;A0A1D5PPD8;A0A1L1RUQ9;A0A1L1RPY3;A0A1D5NY71;A0A1L1RRH8;A0A1D5P5D1;A0A1L1RUN4;A0A1D5P630;A0A1D5P681	Neither	-	-
15	PTNSIMFTKLNPFTL		F1NIJ6;A0A1L1RR26;A0A1D5PRS4;A0A1L1RPE8	1	IMFTKLNPF	-
15	TDNELELYKTKTYRQ		A0A1D5PPU2;F1NR57	1	LELYKTKTY	-
15	APEEISAMVLTKMKE		Q90593;A0A1D5PG73	1	ISAMVLTKM	-
15	EPGYSPSYKEDKHYG		P43233;A0A1L1RS19;A0A1D5PUR5	1	YSPSYKEDK	-
15	ISFVFVKKDPTYYVS	LAMP3	E1BU34	1	FVKKDPTYY	-
15	EILKKIDIPSVFIGE		Q90972;A0A1D5PEQ0	2	-	LKKIDIPSVF
15	ISFTVNDPKSYDPYV		P08251;F1NSV6	1	FTVNDPKSY	-
15	TSEYSRVAKIFYRKA	GGH	A0A1D5P167	1	YSRVAKIFY	-
15	SRGMYSSRMRSYKQE		A0A1D5NYL6;A0A1L1RKZ9;E1BYU6	1	MYSSRMRSY	-
15	KVSGSQIVDIDKRKY	GABARAPL2	F1NNM2	2	-	SQIVDIDKRK
15	FAKYFLHQSHEEREH	FTH	P08267	2	-	LHQSHEEREH
15	ENVSILYADIVGFTR	ADCY7	E1C8F6	Neither	-	-
15	HGKAALKRRVQPEVR		A0A1D5PXR5;A0A1D5PBS8;A0A1D5PGW8;A0A1D5P844;A0A1D5P754;A0A1D5P8X4;A0A1D5PGC3;A0A1D5PQR1;A0A1D5PFE3;A0A1D5PI01;A0A1D5PQ54;A0A1D5NYE0;A0A1D5PX85;A0A1D5NVA2	1	LKRRVQPEV	-
15	TQPTFFLYRSGVYDD	CTSS	H9KYW5	1	FFLYRSGVY	-
15	SELEEIQVQHPNRFK		F1NZY9;A0A1L1RLZ8;A0A1L1RZM9	2	-	IQVQHPNRFK
15	DRVEPLAPTRSPLFH	SEMA7A	F1NIZ9	1	LAPTRSPLF	-
15	TPLQVVLADTALRLR		Q5ZMI4;A0A1D5PKF0	Neither	-	-
15	DSFRPLYTHEYKGPK		Q5F3A1;A0A1D5PHU6	1	FRPLYTHEY	-
15	RETLQQHKLLKVIRK		P08110;A0A1D5PPN9;A0A1L1S093	2	-	LQQHKLLKVI
15	NSFWPTAAGTWQRIP	EVI2A	A0A1D5NZ80	1	FWPTAAGTW	-
15	KEQTLEINENLQVHT	LAMP2	Q90617	2	-	LEINENLQVH
15	GVFHVEKNGRYSLTR		A0A1D5PVD2;A0A1D5PBN1	1	FHVEKNGRY	-
15	EELPKFEMHRGHEHP	CD40LG	Q9I8D8	1	FEMHRGHEH	-
15	SAVINKVKSSLYSRA	NOTCH1	F1NZ70	Neither	-	-
15	EELGYMKLSDFKLLG	APOB	F1NV02	2	-	YMKLSDFKLL
15	VPNTKIQMSYSVKWK	TM9SF3	F1NRG5	1	IQMSYSVKW	-
15	DNMLEPSSNMPWFKG		Q90835;A0A1L1S0Z9;A0A1L1RMD5;A0A1L1RRY4;A0A1L1RTI7;A0A1L1RRR1;A0A1L1RRZ5;A0A1D5P5X9;A0A1I7Q425;A0A1D5PZJ3;A0A1L1RVL2	2	-	LEPSSNMPWF
15	VLLPKKTESHKAKSK		P70082;A0A1D5PA20	1	TESHKAKSK	-
15	SPGYNFRFAKYYKDS	P2RX4	F1NC81	1	YNFRFAKYY	-
15	KGEFAIRPEKKADPV		A0A1L1RLZ8;A0A1L1RZM9	1	IRPEKKADP	-
15	KGSIAYVPQQAWIQN		Q5F364;A0A1D5PAT0;A0A1D5PAC0;F1P204;A0A1D5P0M3	Both	YVPQQAWIQ	IAYVPQQAWI
15	ADFGITGFPTLKFFR	QSOX1	Q8JGM4	2	-	ITGFPTLKFF
15	MPmAMKVLPLAPSVG		F1NYL5;Q6J613	1	MPMAMKVLP	-
15	EISFTVNDPKSYDPY		P08251;F1NSV6	1	FTVNDPKSY	-
15	LAFNLNPALTMIGKY	SLC16A1	Q5ZLZ6	1	FNLNPALTM	-
15	DAGLRLLSEHLTMLQ	CMIP	A0A1D5PGH8	2	-	LRLLSEHLTM
15	SVPSVHDIGALVAFG	DRAM1	E1BYC9	2	-	VHDIGALVAF
15	LNGIFVLGRSMGFIG		F1P269;A0A1D5PSE5	2	-	IFVLGRSMGF
15	TEKRMYIVGEPVEFR		A0A1D5PKX9;A0A1D5P6J1;A0A1D5P7Y5	2	-	MYIVGEPVEF
15	SGKLYLIGIAAIVVA	CD81	F1NW06	2	-	LYLIGIAAIV
15	KLEEIREKGIPQASE		P08250;A0A1L1RJF5;A0A1D5PVD8;A0A1D5PZE3;A0A1L1RJ60	2	-	IREKGIPQAS
15	LEELTRRAGGLYSRT		A0A1L1RK36;F1NWG2	1	LTRRAGGLY	-
15	LPYNVLGLGRSANFL		F1NWE2;A0A1D5P3X1;A0A1D5P9S9	Neither	-	-
15	KPLPGIIMGGILPFG		A0A1D5PMF1;A0A1D5PRZ1;F1P0L2;Q5ZLM5	2	-	IIMGGILPFG
15	LSQIEKLSNSEQKWW	LY75	F1NC84	2	-	IEKLSNSEQK
15	TIKLWDIGGQPRFRS		Q5ZKQ8;F1NSI8;F1P0Z7	2	-	LWDIGGQPRF
15	LNDLDRIAQTSYIPT		P50146;E1BXS2	2	-	LDRIAQTSYI
15	SNGYAADHERAYAAL		F1NEY5;A0A1D5PS99	1	YAADHERAY	-
15	DLFAKLATGSYLPQT		A0A1L1RM37;F1P4X6;A0A1L1RMY2	1	FAKLATGSY	-
15	NAVIKTWRDGPYIFI	TMEM87B	F1NI39	1	IKTWRDGPY	-
15	RSRLESLGTPGTWNH		P00504;F1NTM7	2	-	LESLGTPGTW
15	RISLERIDTLGIYGK		A0A1D5PM55;Q5ZJS8;Q5I9D4	2	-	LERIDTLGIY
15	IVKLNKIGLTLGLMS		A0A1L1RNH6;A0A1L1RKJ4;A0A1L1RK60;A0A1L1RK53;A0A1D5PCK5	2	-	LNKIGLTLGL
15	ADIAYWIGLQKNKYP	chB1	Q90WF6	1	WIGLQKNKY	-
15	LNAIQRFFAYHMIET	TMEM168	E1BXX0	2	-	LNAIQRFFAY
15	EIIKRFEQKGFRLVA		O57535;A0A1I7Q438;A0A1D5PY99;A0A1D5PRT2;A0A1D5PZM9	2	-	IKRFEQKGFR
15	MPDGQFKDIKLSDYR	PRDX1	P0CB50	1	FKDIKLSDY	-
15	VTNLRKMGAPKYGmA	FTH	P08267	Neither	-	-
15	VSTYIKKIGYNPDTV		Q90835;A0A1L1S0Z9;A0A1L1RMD5;A0A1L1RRY4;A0A1L1RTI7;A0A1L1RRR1;A0A1L1RRZ5;A0A1D5PS72;A0A1D5P5X9;A0A1I7Q425;A0A1D5PZJ3;A0A1L1RVL2	2	-	IKKIGYNPDT
15	LNDLDRISQPTYIPT		A0A1D5PDQ8;A0A1L1RMT6;A0A1D5PKH8;Q90847	2	-	LDRISQPTYI
15	DPIGVDEFNRLMRKY		Q5ZM60;A0A1D5P055;A0A1D5NWJ3	Neither	-	-
15	ESQIMVKLDVNNSmK		Q90997;F1NTM6;A0A1D5NZ05;A0A1D5PDQ5	2	-	MVKLDVNNSM
15	EKQPFRCRAAHPRGN		P01875	1	FRCRAAHPR	-
15	EAEKIRKIGEAEAFV		A0A1D5PCD1;A0A1L1RV80;Q5ZHQ3	2	-	IRKIGEAEAF
15	KDNARFMKKATKHYE		Q5ZK03;A0A1I7Q406	1	FMKKATKHY	-
15	SVLTRIGLETSLRYA		A0A1D5PII6;A0A1D5P3S0	2	-	LTRIGLETSL
15	SDVSVVKRSQRYLHS		R4GHA5;A0A1L1RRG5;A0A1L1RKJ7;Q5ZMK3	1	SVVKRSQRY	-
15	KDQLKKLPVHKFKKG		Q90972;A0A1D5PEQ0;A0A1L1RM43	2	-	LKKLPVHKFK
15	QERYHSLAPmYYRGA		Q5ZHW4;Q98932;A0A1D5PUC1;A0A1D5PKU6;A0A1D5NVA3;Q5ZIP7	1	YHSLAPMYY	-
15	QVFLDELGSLKAFKK		A0A1D5PLA1;O57389	2	-	LDELGSLKAF
15	STSHSFKSMRRYSTQ	APOB	F1NV02	1	HSFKSMRRY	-
15	NPVIYAFAGEKFRKY	CCR5	B2BJC3	Both	FAGEKFRKY	IYAFAGEKFR
15	QPPAPGYAPLPGHNY		A0A1L1RJF2;A5HUL8	1	YAPLPGHNY	-
15	DAFLEAAKKIYQNIQ	RAB14	Q5ZKU5	1	FLEAAKKIY	-
15	GKGEFAIRPEKKADP		A0A1L1RLZ8;A0A1L1RZM9	1	IRPEKKADP	-
15	INDRYLKVSQSMRYE	APOB	F1NV02	1	LKVSQSMRY	-
15	RRSDFRYVAHLQLDT	TLR1A	F6SU23	1	FRYVAHLQL	-
15	NIKNLKNLDLSQNFL		F1NBN5;C4PCM1	2	-	LKNLDLSQNF
15	DDIQLEFVRIDPFVR		P48440;A0A1L1RJH9;F1NNS1;A0A1L1RZ78;A0A1L1RYD3	2	-	LEFVRIDPFV
15	GNIVGLVGVDQFLVK		Q90705;A0A1D5PZV6;A0A1L1RSV0;A0A1L1RPZ1;A0A1D5PS29	2	-	VGLVGVDQFL
15	ETTKFVTSHNERHNL		Q8QFQ8;F7BC16	1	FVTSHNERH	-
15	GSDAFKGIRPLSYQQ	RHOH	E1BVI6	1	FKGIRPLSY	-
15	LVYDIAKHLTYENVE		Q5ZJN2;F7AU58	1	YDIAKHLTY	-
15	NVIPVGYDFVFRPIS		A0A1D5PJI9;E1C549	Neither	-	-
15	LAEKIVYVGVWLPAV		A0A1L1RJW9;Q9DGI1	2	-	IVYVGVWLPA
15	KVFYYKMKGDYHRYL		Q5ZMT0;A0A1L1RJ11;A0A1D5PYS5	1	FYYKMKGDY	-
15	ERLKRKNPADYENDQ		R4GHD2;A0A1L1RXR5	1	LKRKNPADY	-
15	FGSFVDKTVLPFVNT	ITGB2	F1NM67	1	FVDKTVLPF	-
15	NKMSmSTMNMPMAMK		F1NYL5;Q6J613	1	MSMSTMNMP	-
15	LPSLHRIGTAALAVQ	LONP2	F1NYI8	2	-	LHRIGTAALA
15	GKYTFAAHMDGTYKF	TMED2	Q5ZKB0	1	FAAHMDGTY	-
15	IYSVARRHPFLYAPA		P19121;A0A1D5NW68	1	YSVARRHPF	-
15	KSPYLIFTNRHEVRK		Q98931;F1NS31	1	FTNRHEVRK	-
15	FELLPAGSTLIFYKY	TOR1AIP1	A0A1D5PN56	2	-	LPAGSTLIFY
15	TEDKITSAKIKKFIQ	PDIA3	Q8JG64	Neither	-	-
15	EKYEISSVPTFLFFK		F1NNP6;A0A1D5NW30	2	-	ISSVPTFLFF
15	DYLDQLPDFPYKDDL		Q5ZML7;F1NRF7;A0A1D5P4R8;A0A1D5PXG8	2	-	LDQLPDFPYK
15	IHPRLLTPVPSLVFT		F1NEI2;A0A1L1RMC7;A0A142EGP7	2	-	LTPVPSLVFT
15	RSEVDLLDIRAEYKR	ANXA11	A0A1D5PN32	2	-	VDLLDIRAEY
15	QIDLYILGQSDHFIG		A0A1L1RWU5;A0A1L1RQ88;Q8AWB4	2	-	LYILGQSDHF
15	GSYITTIGVDFKIRT	RAB35	Q5F4C5	2	-	ITTIGVDFKI
15	EARKKLAMIRQQQYK		P54939;E1C2S1;A0A1D5PTR5	2	-	LAMIRQQQYK
15	EDHQISEFGPLPWLT		A0A1D5PA54;A0A1D5PR19	2	-	ISEFGPLPWL
15	NFAKYFLHQSHEERE	FTH	P08267	Neither	-	-
15	NSKTVYALPTIAFAF	SLC38A1	F1NYN5	2	-	VYALPTIAFA
15	IGTVVHGKVLQRYQE	Mtch2	Q9PVL6	1	VHGKVLQRY	-
15	GELKDLAPAVDWMPF	ECE-1	Q9DGN6	Both	LAPAVDWMP	LKDLAPAVDW
15	ANNLQDFGLQLPFLK		Q9DD78;Q9DGB6;A0A1D5PDX0;A0A1L1RSV4;A0A1D5NXK1;A0A1D5P6D6;F1NUH0	2	-	LQDFGLQLPF
15	YGGVFHVEKNGRYSL		A0A1D5PVD2;A0A1D5PBN1	1	FHVEKNGRY	-
15	ASILATAANLLRHYP		A0A1D5PGR8;A0A1D5P204;A0A1D5PM66	1	TAANLLRHY	-
15	DNLKLLELIGRGRYG		F6RIN4;O42124	2	-	LELIGRGRYG
15	SEGISLFPELRIIST		A0A1D5NU56;F6T168;E1BYQ5	2	-	ISLFPELRII
15	SIQLIMRIAKGYESL		P19121;A0A1D5NW68	Neither	-	-
15	GQERYRAITSAYYRG		Q5ZJN2;F7AU58;A0A1D5PMW9	1	YRAITSAYY	-
15	RAGYKAAIVHNVDSD		Q90972;A0A1D5PEQ0	Neither	-	-
15	VPKVLALLGGFALVT		A0A1D5PNM3	2	-	LALLGGFALV
15	AGQPLTILGSTGPVL		A0A1D5PBM1;A0A1D5PHB9;A0A1D5PTG4;A0A1D5PIV2;A0A1D5NXZ7;E1BVW9	2	-	LTILGSTGPV
15	EKYAKYLPHSAGRYA		A0A1L1RJ87	1	YLPHSAGRY	-
15	GPLIRPLPSQHMFEH	TMX3	F1P212	2	-	IRPLPSQHMF
15	ISRIEYIHSKNFIHR		Q5ZLL1;E1BVW0;A0A1L1RYX4;A0A1D5NXQ4	2	-	IEYIHSKNFI
15	LIYIDIVGLTQFKKT	MGAT5	F1NEL5	2	-	IDIVGLTQFK
15	QVSVNKKHLLLYNHR		A0A1D5PM55;Q5ZJS8;Q5I9D4	1	VNKKHLLLY	-
15	KGKGEFAIRPEKKAD		A0A1L1RLZ8;A0A1L1RZM9	1	FAIRPEKKA	-
15	DAPLLPTISTRLVYT	TMEM79	A0A1L1RTF6	2	-	LPTISTRLVY
15	DFDRFSKHDIIGEYK	SYT1	P47191	Both	FDRFSKHDI	FSKHDIIGEY
15	DPRLIESLSQMLSmG		A0A1L1RN73;A0A1D5PLN4;A0A1L1RPL4;A0A1D5PXQ2	2	-	IESLSQMLSM
15	EMLQQSKILKVIRKN		Q04619;P11501;A0A1D5PHC5;A0A1L1RND0;F1NC33;A0A1D5P5R0;A0A1D5PUL6;A0A1L1RL18	2	-	LQQSKILKVI
15	ETYIRIKKNEYTIPK		F1NCX7;A0A1L1RPS3	1	YIRIKKNEY	-
15	QERFHALGPIYYRDS	RAB21	F1NC27	1	FHALGPIYY	-
15	YTFYVRSKINNYCGN		A0A1D5PKP8;F1NWP6	1	YVRSKINNY	-
15	GAFIVYEDFLMYKSG		P43233;A0A1L1RS19;A0A1D5PUR5	1	IVYEDFLMY	-
15	YISPKRYDSIELRPV	CXCL8	A0A1D5PGQ4	1	ISPKRYDSI	-
15	VPVRKLFAKEKRPYG	RHBDF1	E1C4R0	1	LFAKEKRPY	-
15	ITKSWSRWTVPSFLK	chB1	Q90WF6	Both	WSRWTVPSF	WSRWTVPSFL
15	VASLITLHSHSYRKD	PCNX1	E1C7I6	Neither	-	-
15	DIELYSQYLERLRKF		A0A1D5P875;A0A1D5PUX5	2	-	IELYSQYLER
15	TEISFTVNDPKSYDP		P08251;F1NSV6	1	FTVNDPKSY	-
15	SYKAVKTKNVKEYVR	REEP3	F1NBY2	1	VKTKNVKEY	-
15	NQYVNKKFSNQYKAT		A0A1D5NU47;E1C0F3	1	VNKKFSNQY	-
15	VSDRVTKVGQVIRVI		F1NCZ2;A0A1L1RMW8;A0A1D5PB88;A0A1D5PXW8;A0A1L1RV98	2	-	VTKVGQVIRV
15	DWENEFWSIPTSALK		A0A1L1S0M6;E1C8C2;F1P1B2	2	-	FWSIPTSALK
15	KGQILRTDNISFTLK	JAK1	F1NMJ9	2	-	ILRTDNISFT
15	YPDISRLADPQVWID		F1P1E9;A0A1L1RU72	2	-	ISRLADPQVW
15	TARRYVPRTEWIAAK		P15979	1	YVPRTEWIA	-
15	APFYTRASPKSLNFG	ECE-1	Q9DGN6	1	FYTRASPKS	-
15	HVKISASPLLYmLLG		Q90997;F1NTM6;A0A1D5NZ05;A0A1D5PDQ5	2	-	ISASPLLYML
15	KDLVVQRLGFDTRVT		A0A1D5NYM1;A0A1D5PDJ1;A0A1D5P4S8;F1NKB6;A0A1D5P0Z0;Q5ZHU4	2	-	VQRLGFDTRV
15	SLEELTRRAGGLYSR		A0A1L1RK36;F1NWG2	1	LTRRAGGLY	-
15	AGQERFRTITTAYYR		Q5F470;E1C080;A0A1D5P8V7	1	FRTITTAYY	-
15	KLKELSRRTTFIRVT	GMPR	R4GLI2	2	-	LKELSRRTTF
15	LPKFEMHRGHEHPHL	CD40LG	Q9I8D8	1	FEMHRGHEH	-
15	IPSYEINIRRLKDMK	APOB	F1NV02	1	INIRRLKDM	-
15	DKKALHLRATRTFED		Q5ZMI4;A0A1D5PKF0	1	LHLRATRTF	-
15	DKYSSRVVRVISAKR		P01038;A0A1L1S0C3	1	YSSRVVRVI	-
15	EELTRRAGGLYSRTS		A0A1L1RK36;F1NWG2	1	LTRRAGGLY	-
15	GQESFRSITRSYYRG	RAB2A	Q90965	1	FRSITRSYY	-
15	EYGIHFYPTFRFFKA		A0A1D5PH81;F1P458;A0A1D5P537	1	IHFYPTFRF	-
15	AYQLSKIGALLAISA	DHRS7	E1BV75	2	-	LSKIGALLAI
15	LEYLGLSAMmIRRSD	TLR1A	F6SU23	2	-	LEYLGLSAMM
15	YNNILTVLRLKHFHP		A0A1L1RWX8;F1NVF0	Neither	-	-
15	KTIGVFKPKSEEPYG		Q5ZIK0;A0A1D5PM73	1	FKPKSEEPY	-
15	EVKSLGKPERYKLLH		A0A1D5NWV5;F1NFH6;A0A1D5NT64;A0A1D5NXV9;A0A1D5PJF6	2	-	VKSLGKPERY
15	SIIFASWSAGDYGAV		Q90997;F1NTM6;A0A1D5NZ05;A0A1D5PDQ5	1	FASWSAGDY	-
15	TNEYLKELGSLPLPL	STX12	E1C319	2	-	LKELGSLPLP
15	VVIEVFTPVVQRILK		A0A1D5PMB6	1	FTPVVQRIL	-
15	SLPIDKRQLYEFDIK	GNS	F1NI04	1	IDKRQLYEF	-
15	KGRLSKEDIERMVQE		O73885;A0A1L1RPG0;A0A1L1RJY5;F1NWP3;A0A1D5PFJ6;A0A1D5PYK0	2	-	LSKEDIERMV
15	TGQIRYAGIEEAMLR	APOB	F1NV02	2	-	IRYAGIEEAM
15	GIFASRHLHLDLLHN		Q5F364;A0A1D5PAT0;A0A1D5PAC0;F1P204;A0A1D5P0M3	1	FASRHLHLD	-
15	VVFLKQLGTGLLLVT		A0A1L1RT36;A0A1L1RXI6;F6UD95;Q8UWG7	2	-	LKQLGTGLLL
15	TKDIILPFRVIPLVR		Q5ZMP6;A0A1L1RR84	Neither	-	-
15	NDKGRLSKEDIERMV		O73885;A0A1L1RPG0;A0A1L1RJY5;F1NWP3;A0A1D5PFJ6;A0A1D5PYK0	2	-	LSKEDIERMV
15	GSEVTFRTSQRYNLQ		A0A1L1RJJ0;A0A1D5PL92	1	VTFRTSQRY	-
15	GTVLYETELLHFAED		A0A1D5P4E9;F1NG00	2	-	LYETELLHFA
15	AIQRFFAYHMIETYG	TMEM168	E1BXX0	1	FAYHMIETY	-
15	ISLERIDTLGIYGKV		A0A1D5PM55;Q5ZJS8;Q5I9D4	2	-	LERIDTLGIY
15	KYLPHSAGRYAAKRF		A0A1L1RJ87	1	YLPHSAGRY	-
15	SVVQFKIKRHTPLSK		Q5ZJM9;Q5ZHQ1;A0A1D5P3K7;A0A1D5PK81	1	FKIKRHTPL	-
15	DMLHILNPEELHVIE		F1NEY5;A0A1D5PS99	2	-	LHILNPEELH
15	KMVKKIEISQHAKYT		P32046;A0A1L1RYS9	1	IEISQHAKY	-
15	IGIIVANVPEGLLAT		P09572;P24798;P24797;A0A1D5P6A9;A0A1D5PE50;F1NZB7;A0A1D5P0G4;A0A1D5PU80	Neither	-	-
15	HQKSWRATRYEEYEN		A0A1L1RK36;F1NWG2	1	WRATRYEEY	-
15	WDQHFRAMKQKYEQK		F1NQ66;A0A1D5PHA8	1	FRAMKQKYE	-
15	QQHFTAKLGNSYKCA	LAMP3	E1BU34	1	FTAKLGNSY	-
15	KKVQQELSCPGTLEK	GSS	F1NLE4	Neither	-	-
15	HLGQLSFHRIRKEEI	JAK1	F1NMJ9	1	FHRIRKEEI	-
15	ERYHSLAPmYYRGAQ		Q5ZHW4;Q98932;A0A1D5PUC1;A0A1D5PKU6;A0A1D5NVA3;Q5ZIP7	1	YHSLAPMYY	-
15	YVRDLVQRRIPGIYV	PPT1	F1NYK1	1	VQRRIPGIY	-
15	AVKIHSFPTLKFFPA		P09102;A0A1L1RZP5;A0A1L1RKM2;A0A1D5PV06	2	-	IHSFPTLKFF
15	SIKLVKKLGAGQFGE	RCJMB04_2j8	Q5ZMB9	2	-	VKKLGAGQFG
15	AIHTYRKRRARSIHL	CXCR5	G4U4M4	1	YRKRRARSI	-
15	APEKLDRIGAYLAER		A0A1D5PUB8;A0A1D5NW23	2	-	LDRIGAYLAE
15	LSSLVANAPITSVSL		O73590;A0A1D5P0W7	1	LSSLVANAP	-
15	EIPDRFHYRHNKRIQ		F1N9T9;A0A1L1RKV5;A0A1L1RKQ7;A0A1D5NYD5	1	FHYRHNKRI	-
15	LYDEIRKLIIRRNPG		P09572;A0A1D5PE50;A0A1D5P0G4;A0A1D5PU80	Neither	-	-
15	LGQLSFHRIRKEEIM	JAK1	F1NMJ9	1	FHRIRKEEI	-
15	GPDYRVLVHRARKLA		A0A1L1RUE8;A0A1D5PDX4;A0A1D5PHL0;A0A1D5PID9	1	VLVHRARKL	-
15	LFFIPVAGLTGFHVV		F1NBH7;A0A1D5PI62;F1NXK3	2	-	IPVAGLTGFH
15	YHPEFLSRPIKPSPP		A0A1L1RT84;A0A1D5PSR2;A0A1D5PBN4;A0A1L1RQ28;A0A1L1RSU2	1	YHPEFLSRP	-
15	NVIRYFPTQALNFAF		A0A1D5PVD9;A0A1D5PCU1;A0A1L1RV81;F1NJ10;A0A1D5PU22;A0A1L1RQL5;Q5ZMJ6;Q5ZLG7	Both	YFPTQALNF	IRYFPTQALN
15	ELVAVIEIRLYDVYN		A0A1L1RQB2;A0A1L1RWK7	1	IEIRLYDVY	-
15	KSWRATRYEEYENFS		A0A1L1RK36;F1NWG2	1	WRATRYEEY	-
15	SDSQITASSILEWPD	DCBLD2	E1C341	2	-	ITASSILEWP
15	HSQFIGYPIRLFVEK		P11501;A0A1D5P5R0;A0A1D5PUL6	Both	YPIRLFVEK	SQFIGYPIRL
15	LGQLQISKEAVNDVV		A0A1D5PD46;A0A1D5P8Z3;F1NRL3;A0A1D5P8L5;A0A1D5PE39	2	-	LGQLQISKEA
15	KPLPCEPELmPTFPH	CDK10	F1NCQ0	1	CEPELMPTF	-
15	AYSAVGKLSSRmPQL		F1NCU5	Neither	-	-
15	PGGSQDGLCRPDGGR		E1BXW4	Neither	-	-
15	PSEKSFKQRRTFEQR	MAP1LC3B	Q5ZLF8	1	FKQRRTFEQ	-
15	TLLLSSKKSRRYLYA		Q90665;F1NCF9	1	LSSKKSRRY	-
15	YGSGSGSGGYGGRRF		A0A1D5PXH1;A0A1D5P5E1;E1BZE6	Neither	-	-
15	TYNDFKQKmTATYVT		Q9W6V5;R4GJB9;F1P3J3	1	FKQKMTATY	-
15	AHQKSWRATRYEEYE		A0A1L1RK36;F1NWG2	1	WRATRYEEY	-
15	GVEYRVKIHFKVNRD		A0A1L1RLF6;A0A1L1RL53;F1NLT8	1	VEYRVKIHF	-
15	DNRVSFLGHFIYSVA		P19121;A0A1D5NW68	1	VSFLGHFIY	-
15	ISLKLYQLTVERTPE		A0A1D5PW32;A0A1D5PHW1	Both	YQLTVERTP	LYQLTVERTP
15	VPSFLKNADIAYWIG	chB1	Q90WF6	Both	FLKNADIAY	LKNADIAYWI
15	SPLIKNKPQLLSGVK		A0A1D5NZ23;A0A1D5PIY4;A0A1D5PLX8	2	-	LIKNKPQLLS
15	AAKLKELSRRTTFIR	GMPR	R4GLI2	2	-	LKELSRRTTF
15	KYNLLHSLPGSVEAV		F1P318	2	-	LHSLPGSVEA
15	VMEMAELGPLNKFLQ		F1N9Y5;A0A0A0MQ53	2	-	MAELGPLNKF
15	EPQTFSLKFKRAEDY		P07228;A0A1D5PNB4;F1N8N7	1	LKFKRAEDY	-
15	RVVRVISAKRQLVSG		P01038;A0A1L1S0C3	Both	VRVISAKRQ	VRVISAKRQL
15	TKAmEKVSYALLFGD	SEL1L	E1C6X2	Both	TKAMEKVSY	MEKVSYALLF
15	NKDVVVQHVHFDGLG	SAMM50	E1C8A2	Neither	-	-
15	DNKRAFHLVNAGKYS	XPR1	E1C6K2	1	FHLVNAGKY	-
15	IFRVGWKTTREYYTF	CALCOCO2	E1BRX6	1	VGWKTTREY	-
15	GQERFRSVTRSYYRG		A0A1D5P6M9;A0A1D5NWR3	1	FRSVTRSYY	-
15	VFFFLFFFSAEYSLL	LOC112530809	A0A1L1RP32	1	FLFFFSAEY	-
15	VPETVYRVARHYSRA	GSK3A	F1NPL8	1	TVYRVARHY	-
15	REAWLVIHGRVYDVT		A0A1L1RK14;A0A1D5PE25;F1NSI3	1	WLVIHGRVY	-
15	LYQPFKAKNWKRRYD	P2RY10	F1NP76	1	YQPFKAKNW	-
15	KPVVSPDTEIWFLDR		R4GFX4;A0A1L1RJE9	Both	VSPDTEIWF	VVSPDTEIWF
15	KETCQELQRLMAEIQ		Q5ZJK1;A0A1D5PWH6	Neither	-	-
15	PSHPSLQLSIPPPHT		A0A1D5NTS8	2	-	LQLSIPPPHT
15	IIPTIINIGSGLALm	P2RX5	Q9IAD2	2	-	IINIGSGLAL
15	IPDRFHYRHNKRIQP		F1N9T9;A0A1L1RKV5;A0A1L1RKQ7;A0A1D5NYD5	1	FHYRHNKRI	-
15	QMVVTVEVYDHGVPQ	CDHR2	F1NLE0	1	VEVYDHGVP	-
15	GIAARILGPSKPAPS		A0A1D5NTE2;F1P589	2	-	ARILGPSKPA
15	KWYLNKIKYDQSVDP		A0A1D5P7R8;Q5ZIG8	2	-	LNKIKYDQSV
15	KADLASKRMVEYEEA		Q5ZHW4;A0A1D5PUC1;A0A1D5PKU6;A0A1L1RUB0;A0A1D5NVA3	1	LASKRMVEY	-
15	QISKLTKTSQTLKLE		F1NYL5;Q6J613	2	-	LTKTSQTLKL
15	KSECRKPPFQRVIGP		A0A1D5PET7	Neither	-	-
15	SPSVSHPHPIHVPIH		A0A1D5NTS8	1	PSVSHPHPI	-
15	KANPSNRYMYVmDTR		A0A1L1S0G8;E1C2Q9	Neither	-	-
15	ETVIAFKSRESSVPE		Q8QGX4;A0A1D5PFB5;A0A1L1RK07;A0A1D5PH99	1	FKSRESSVP	-
16	SDYNIQKESTLHLVLR		P0CG62;A0A1L1RWB4;P79781;A0A1D5PHP6;A0A1L1RYF6;A0A1D5P6T4;A0A1L1RVM5;A0A1L1RTJ9;A0A1L1RJ93;A0A1D5P546;A0A1D5NVA7	2	-	IQKESTLHLV
16	ADYNIQKESTLHLVLR	UBA52	O42388	2	-	IQKESTLHLV
16	VSHVLSFMKNLAYLKK		F1NBN5;C4PCM1	1	LSFMKNLAY	-
16	DYNIQKESTLHLVLRL		P0CG62;A0A1L1RWB4;P79781;A0A1D5PHP6;A0A1L1RYF6;A0A1D5P6T4;A0A1L1RVM5;A0A1L1RTJ9;A0A1L1RJ93;A0A1D5P546;A0A1D5NVA7;O42388	2	-	IQKESTLHLV
16	LGAmTSLGSYNKYKYN		F1P1E9;A0A1L1RU72	Neither	-	-
16	PTNSIMFTKLNPFTLG		F1NIJ6;A0A1L1RR26;A0A1D5PRS4;A0A1L1RPE8	1	IMFTKLNPF	-
16	LSQLTKLGKPFKYIVT	DYNLT1	F1P561	2	-	LTKLGKPFKY
16	DSERIQMLEQQVLVYK		A0A1D5NW22;F1ND53	2	-	IQMLEQQVLV
16	SDALETLGFLNHYQMK	LOC101749377	A0A1L1RMH8	2	-	LETLGFLNHY
16	SPKRYDSIELRPVGST	CXCL8	A0A1D5PGQ4	1	YDSIELRPV	-
16	LPSEGILYYVAIRQQH	LAMP3	E1BU34	Neither	-	-
16	DRDDVALKNFAKYFLH	FTH	P08267	1	VALKNFAKY	-
16	LDSNLYRIGQSKVFFR	MYH9	P14105	2	-	LYRIGQSKVF
16	LPALEKLPTEEYAKVM		A0A1D5PS13;A0A1L1RSA5	2	-	LEKLPTEEYA
16	NFAKYFLHQSHEEREH	FTH	P08267	2	-	LHQSHEEREH
16	IDEAIYYFKANVFFKN	ARPC3	E1C8Y3	Both	YYFKANVFF	IYYFKANVFF
16	IPNLDKLGYAKDMRFA		F1NZY9;A0A1L1RLZ8;A0A1L1RZM9	2	-	LDKLGYAKDM
16	LNPIIYAFVGEKFKKY	CCR8	A0A1D5P622	Both	FVGEKFKKY	IYAFVGEKFK
16	APEEISAMVLTKMKET		Q90593;A0A1D5PG73	1	MVLTKMKET	-
16	ITKLENFIQEHLKIIG	CD151	Q5ZII8	2	-	LENFIQEHLK
16	QSGQISKLTKTSQTLK		F1NYL5;Q6J613	2	-	ISKLTKTSQT
16	AYQLSKIGALLAISAR	DHRS7	E1BV75	2	-	LSKIGALLAI
16	DAARLVMLYALHYERH		H9L0C0;H9L0B9;A0A1D5PWL5;A0A1L1RZW8;A0A1D5PMH0	Neither	-	-
16	ADDGKIVIFQSRPEVQ		A0A1D5NWB3;Q5ZLJ8	2	-	IVIFQSRPEV
16	APYKLKPIAAEVYEHT		P02789;E1BQC2;A0A1D5P4L7	2	-	LKPIAAEVYE
16	VRNKLYYFNQEILYRQ	TLR1A	F6SU23	Both	YYFNQEILY	LYYFNQEILY
16	NSFWPTAAGTWQRIPK	EVI2A	A0A1D5NZ80	1	FWPTAAGTW	-
16	INPVIYAFAGEKFRKY	CCR5	B2BJC3	Both	FAGEKFRKY	IYAFAGEKFR
16	EGRIILPSYDmEYRIV		A0A1D5NWW0;A0A1D5NXL0;E1BZ39;A0A1D5PPE9	1	ILPSYDMEY	-
16	GQISKLTKTSQTLKLE		F1NYL5;Q6J613	2	-	LTKTSQTLKL
16	LPLNTLGPVMKMEPLN	AP2B1	A0A1D5P7Y8	2	-	LNTLGPVMKM
16	RQQHFTAKLGNSYKCA	LAMP3	E1BU34	1	FTAKLGNSY	-
16	VAYLKNIGFDEAFNYK		A0A1D5PY35;F1NCM5	2	-	LKNIGFDEAF
16	SDSLGSLGATLHYRLE	ITGAD	A0A1D5PYR9	2	-	LGSLGATLHY
16	ISRGTIEILSDVQLIK		P47826;A0A1D5PK69	2	-	IEILSDVQLI
16	DGGQVFEAGLAPYKLK		E1BQC2;A0A1D5P4L7	1	FEAGLAPYK	-
16	FGGLKIVTPEEYYNVK		Q5ZJ73;A0A1D5PYM8	Both	LKIVTPEEY	LKIVTPEEYY
16	TRRTLRGHLAKIYAMH		A0A1L1RM11;A0A1D5PYJ0;E1BW98;A0A1D5P7Z5;F1NLV4	1	LRGHLAKIY	-
16	TPEERHLSKMQNHGYE		A0A1D5PLD7;F1P0A9;A0A1D5PGC7;F1P0A7	1	LSKMQNHGY	-
16	ASLSVQKAAIQAFRKm	APOB	F1NV02	2	-	VQKAAIQAFR
16	YPEEISSMVLTKMKEI		O73885;F1NWP3;A0A1D5PFJ6	1	MVLTKMKEI	-
16	TVLYETELLHFAEDVK		A0A1D5P4E9;F1NG00	2	-	LYETELLHFA
16	VPNTKIQMSYSVKWKK	TM9SF3	F1NRG5	1	IQMSYSVKW	-
16	EEIVEKQGDVIEYLQR	TMEM192	F1P5A2	2	-	VEKQGDVIEY
16	TNNISATPTFLFFRNK		A0A1D5P763;A0A1D5NUH1	2	-	ISATPTFLFF
16	DGRKVTERHHTKYVLK		A0A1D5NWJ2;A0A1D5PSI5;A0A1D5PPR4;F1NMX0;A0A1L1RLV3	1	VTERHHTKY	-
16	MAALRSEYQATYKQTQ	APOB	F1NV02	1	LRSEYQATY	-
16	HTDELQAQAQSSLLRL	GILT	K7XM59	2	-	LQAQAQSSLL
16	NNKLESLPAAVFSLQK	LRRC8D	E1BYZ5	2	-	LESLPAAVFS
16	KVTQFKTMEFARYIEE		F1NWZ4;E1C9G1	1	FKTMEFARY	-
16	NPVIYAFAGEKFRKYL	CCR5	B2BJC3	Both	FAGEKFRKY	IYAFAGEKFR
16	LENSIKLLAVQELLDR	EEPD1	A0A1D5NVM3	2	-	IKLLAVQELL
16	RDISLAFFEAASMMRQ	JAK1	F1NMJ9	1	FEAASMMRQ	-
16	LQRKIQMQSGTAYSHR	APOB	F1NV02	2	-	IQMQSGTAYS
16	KPQLSKLGVPLYAVVK	PRXL2A	Q5ZI34	2	-	LSKLGVPLYA
16	EAVIAQISSHVKAIDT		A0A1L1RU47;Q5F3N4	2	-	IAQISSHVKA
16	GDLEYMNEQKLNRYPS	TMEM59	Q5ZLJ8	1	MNEQKLNRY	-
16	KYAKYLPHSAGRYAAK		A0A1L1RJ87	1	YLPHSAGRY	-
16	YRGFQIMPHVQYIYTE	TIMP3	P26652	1	FQIMPHVQY	-
16	REMLQQSKILKVIRKN		Q04619;P11501;A0A1D5PHC5;A0A1L1RND0;F1NC33;A0A1D5P5R0;A0A1D5PUL6;A0A1L1RL18	2	-	LQQSKILKVI
16	ANNLQDFGLQLPFLKE		Q9DD78;Q9DGB6;A0A1D5PDX0;A0A1L1RSV4;A0A1D5NXK1;A0A1D5P6D6;F1NUH0	2	-	LQDFGLQLPF
16	RSAIEAVSPQTFKVSL		F1NJ24	2	-	IEAVSPQTFK
16	KGQILRTDNISFTLKR	JAK1	F1NMJ9	2	-	ILRTDNISFT
16	NPIIYAFIGVKFRNDF	CXCR5	G4U4M4	2	-	IYAFIGVKFR
16	KFQVWDLGGQTSIRPY		A0A1L1RMP9;E1BVB0	2	-	VWDLGGQTSI
16	IYYVYQQSGQISKLTK		F1NYL5;Q6J613	2	-	YQQSGQISKL
16	ITSLYLLGHDIRISAS	MGAT5	F1NEL5	2	-	LYLLGHDIRI
16	VEILKmLSDYDDWRPA	CMIP	A0A1D5PGH8	2	-	LKMLSDYDDW
16	VDRYLAIVYAIHTYRK	CXCR5	G4U4M4	Neither	-	-
16	EPGNIENNGVLSFIKH		Q5ZJ08;A0A1D5PCG1;F1NJU7	2	-	IENNGVLSFI
16	SKDELSSWIQQSFKHY	RCN2	A0A1D5P5X1	2	-	LSSWIQQSFK
16	SLRELRHLKILHVKSN	LRRC8D	E1BYZ5	2	-	LRHLKILHVK
16	INVVISKGIPYYEGSL	DCBLD2	E1C341	1	VISKGIPYY	-
16	NDQYLKLLGAMKYRIL		F1NIN2;A0A1D5PBE6;A0A1L1RXB2;A0A1D5PV01	2	-	LKLLGAMKYR
16	VNEIYLLDSGAQYKDG	XPNPEP1	F1P0A1	2	-	IYLLDSGAQY
16	ISLERIDTLGIYGKVQ		A0A1D5PM55;Q5ZJS8;Q5I9D4	2	-	LERIDTLGIY
16	HRISLERIDTLGIYGK		A0A1D5PM55;Q5ZJS8;Q5I9D4	2	-	LERIDTLGIY
16	KVLLAPLGDDFRYAES	MAN2A1	F1NKR1	2	-	LAPLGDDFRY
16	NTIGTLNMLGLAKRVG	UXS1	E1BV28	2	-	LNMLGLAKRV
16	SDVSISYLPLAHMFER	ACSL5	F1NNV2	2	-	ISYLPLAHMF
16	RQLISQIGNAMGYVRM	WASHC4	R4GHH2	2	-	ISQIGNAMGY
16	GASILATAANLLRHYP		A0A1D5PGR8;A0A1D5P204;A0A1D5PM66	1	TAANLLRHY	-
16	LTTIGKDLDFEKAKPR		A0A1D5PGB5;E1BSG5;A0A1D5NZC1;A0A1D5PPZ0;A0A1D5P490;F1N8G9;A0A1D5PNJ0;A0A1D5P6I5	2	-	LTTIGKDLDF
16	EDLHMQLTHLLQINKR	MOSPD2	F1NHN4	Neither	-	-
16	RSSITASAAVAFHSIV		R4GL52	2	-	ITASAAVAFH
16	VPSTLEPHQESEFILR	CAPN14	F1NGQ0	Both	LEPHQESEF	LEPHQESEFI
16	KKETFVLKEGVEYRVK		A0A1L1RLF6;A0A1L1RL53;F1NLT8	1	FVLKEGVEY	-
16	YSKILFKAEPLAFTFS	APOB	F1NV02	2	-	LFKAEPLAFT
16	EQVYISSLALLKMLKH	PSMD14	E1C6N0	2	-	ISSLALLKML
16	GILYYVAIRQQHFTAK	LAMP3	E1BU34	Both	YVAIRQQHF	YVAIRQQHFT
16	MEEVLSLNEDYIFLRK		Q9I8D8;A0A1D5PTE1	2	-	LSLNEDYIFL
16	YVYQQSGQISKLTKTS		F1NYL5;Q6J613	2	-	YQQSGQISKL
16	LAKVTQFKTMEFARYI		F1NWZ4;E1C9G1	1	FKTMEFARY	-
16	RKIQMQSGTAYSHRLN	APOB	F1NV02	2	-	IQMQSGTAYS
16	GQERYHSLAPMYYRGA		Q5ZHW4;Q98932;A0A1D5PUC1;A0A1D5PKU6;A0A1D5NVA3;Q5ZIP7	1	YHSLAPMYY	-
16	DKGRLSKEDIERMVQE		O73885;A0A1L1RPG0;A0A1L1RJY5;F1NWP3;A0A1D5PFJ6;A0A1D5PYK0	2	-	LSKEDIERMV
16	LNPFLYAFIGVKFRND	CCR7	E3VW39	2	-	LYAFIGVKFR
16	QPETTVAVLGKDIRFT	LRIG1	E1C726	2	-	VAVLGKDIRF
16	GNIVGLVGVDQFLVKT		Q90705;A0A1D5PZV6;A0A1L1RSV0;A0A1L1RPZ1;A0A1D5PS29	2	-	VGLVGVDQFL
16	KHEAAWLIGKVVPLQK		P21872;A0A547	Neither	-	-
16	KDQLKKLPVHKFKKGD		Q90972;A0A1D5PEQ0;A0A1L1RM43	2	-	LKKLPVHKFK
16	SFRITILPQQYLRPVE		F1N916;A0A1D5PSJ2	2	-	ITILPQQYLR
16	IPEIRRFDPVPAQYVR		A0A1D5NWW0;A0A1D5NXL0;E1BZ39;A0A1D5PPE9	1	FDPVPAQYV	-
16	EGVVDIFQTVKMLRTQ		F1NWE3;A0A1D5PT51;A0A1D5PIN8;A0A1D5NV24;F1NQ49;A0A1D5PW72;A0A1D5P6N5;A0A1D5PFX7;A0A1D5PW29;A0A1D5PQ87;A0A1D5PWT5;A0A1D5PPA5	1	FQTVKMLRT	-
16	LEVYVVADNTMYKKYN	ADAMDEC1	F1NU67	1	YVVADNTMY	-
16	AGTTLTVLGQPKVAPT		R9PXM5	2	-	LTVLGQPKVA
16	TPGGALSLVCKASGFT		A0A1D5PJ81;A0A1L1RQF3;A0A1D5PZU8	Neither	-	-
16	GPISSILVNKYGSRPI	SLC16A1	Q5ZLZ6	1	ISSILVNKY	-
16	GENTVMMLQTARFLVK	ACOX1	F1NY37	Both	VMMLQTARF	VMMLQTARFL
16	LPALLPSLPSAFRHHK		A0A1D5PS73	Neither	-	-
16	AEPLAFTFSHDYRGST	APOB	F1NV02	1	LAFTFSHDY	-
16	VNRKGKIISLHQEKFL		A0A1D5PL84;F1NNE7	2	-	IISLHQEKFL
16	ISRFILPIGATVNmDG	SLC1A4	E1BRV6	2	-	ILPIGATVNM
16	AVQTISSSAAARLFSK		Q90997;F1NTM6;A0A1D5NZ05;A0A1D5PDQ5	2	-	ISSSAAARLF
16	NPLFYLLNGELEYQLR	IL21R	F1P495	Both	YLLNGELEY	FYLLNGELEY
16	TmNMPMAMKVLPLAPS		F1NYL5;Q6J613	1	MPMAMKVLP	-
16	NASLIGIGYTLALRPG		A0A1L1RQZ3;A0A1D5P9J9;A0A1L1RR38;A0A1L1RKA6;A0A1D5Q021	Both	IGYTLALRP	LIGIGYTLAL
16	KMSMSTMNMPmAMKVL		F1NYL5;Q6J613	1	MSMSTMNMP	-
16	AVKIHSFPTLKFFPAG		P09102;A0A1L1RZP5;A0A1L1RKM2;A0A1D5PV06	2	-	IHSFPTLKFF
16	LmDLKIIHPDKYHIAP		Q5F4C0;F1NMC8	2	-	LKIIHPDKYH
16	SPLSFLQWKATAYGSQ	GLMP	A0A1L1RPC8	1	FLQWKATAY	-
16	AIRVITPSFVDIFISK		P01875	2	-	ITPSFVDIFI
16	GNLANVIRYFPTQALN		A0A1D5PVD9;A0A1D5PCU1;A0A1L1RV81;F1NJ10;A0A1D5PU22;A0A1D5PE77;A0A1L1RQL5;Q5ZMJ6;Q5ZLG7	2	-	IRYFPTQALN
16	RTLmNLGSLAVAKGDG	IGSF9	A0A1D5PDK5	2	-	LMNLGSLAVA
16	LHNLEHSLGLHSYQLG	CTSS	H9KYW5	Neither	-	-
16	LANVIRYFPTQALNFA		A0A1D5PVD9;A0A1D5PCU1;A0A1L1RV81;F1NJ10;A0A1D5PU22;A0A1D5PE77;A0A1L1RQL5;Q5ZMJ6;Q5ZLG7	Both	YFPTQALNF	IRYFPTQALN
16	QVFLDELGSLKAFKKE		A0A1D5PLA1;O57389	2	-	LDELGSLKAF
16	SSVIKPTSASYYFRVQ	IFNAR1	A0A1D5PRB3	1	IKPTSASYY	-
16	ESKVFYYKMKGDYHRY		Q5ZMT0;A0A1L1RJ11;A0A1D5PYS5	1	FYYKMKGDY	-
16	mPFIEAFRQFQFKARR		A0A1D5PSR2;A0A1D5PBN4;A0A1L1RQ28;A0A1L1RSU2	2	-	IEAFRQFQFK
16	LGPELVVLGPGEQLTV		Q5ZMI4;A0A1L1S0M1;A0A1D5PKF0	2	-	LVVLGPGEQL
16	LPKEISTTGFTVPFIG	APOB	F1NV02	2	-	ISTTGFTVPF
16	AAHDLLMFTGPEILKL		Q5F364;A0A1D5PAT0;A0A1D5PAC0;F1P204;A0A1D5P0M3	2	-	LMFTGPEILK
16	ANVIRQLGSLSKFAED	WASF2	H9L0D7	2	-	IRQLGSLSKF
16	YGGVFHVEKNGRYSLT		A0A1D5PVD2;A0A1D5PBN1	1	FHVEKNGRY	-
16	RRLWYAPNQVFKIDEK	JAK1	F1NMJ9	Both	YAPNQVFKI	LWYAPNQVFK
16	IERLKALGFPESLVIQ	RAD23A	A0A1D5P2K1	2	-	LKALGFPESL
16	KTMSAMDWQDFETWMH		F1NYL5;A0A1L1RWL6;Q6J613	1	MSAMDWQDF	-
16	GGPISSILVNKYGSRP		F1NVU4;Q5ZLZ6	1	ISSILVNKY	-
16	DVRKLAFSVPEKIQLL		Q9DGB6;A0A1L1RSV4;F1NUH0	1	LAFSVPEKI	-
16	KSMDLLGKQLSLYSFG		A0A1D5P5I2	2	-	MDLLGKQLSL
16	LDNLDKLGEQDYLPSQ	GNA13	A0A1D5PQE8	2	-	LDKLGEQDYL
16	FDQRVMEHFIKLYKKK		Q90593;A0A1D5PG73	1	FDQRVMEHF	-
16	HDDRVVPLHSLKFIAT		F1NUS2;A0A1L1RZF8;A0A1L1RM83	2	-	VVPLHSLKFI
16	GAYLSLKDLPSQYSHG	IL2RB	F1NDV9	2	-	LKDLPSQYSH
16	LNPIIYAFIGVKFRND	CXCR5	G4U4M4	2	-	IYAFIGVKFR
16	GKAVVLmGKNTMMRKA		P47826;A0A1D5PK69	1	MGKNTMMRK	-
16	YYTIENLDPSSHYVIT		Q90610;F1NW32;A0A1D5PBD3	2	-	IENLDPSSHY
16	IGTLNMLGLAKRVGAR	UXS1	E1BV28	2	-	LNMLGLAKRV
16	ADFGITGFPTLKFFRA	QSOX1	Q8JGM4	2	-	ITGFPTLKFF
16	KTTSDYISPKRYDSIE	CXCL8	A0A1D5PGQ4	1	ISPKRYDSI	-
16	LAPYKLKPIAAEVYEH		P02789;E1BQC2;A0A1D5P4L7	Neither	-	-
16	EKYEISSVPTFLFFKN		F1NNP6;A0A1D5NW30	2	-	ISSVPTFLFF
16	GQERFHALGPIYYRDS	RAB21	F1NC27	1	FHALGPIYY	-
16	GDHVTNLRKmGAPKYG	FTH	P08267	Neither	-	-
16	EMLQQSKILKVIRKNI		Q04619;A0A1D5PHC5;F1NC33;A0A1L1RL18;P11501;A0A1L1RND0;A0A1D5P5R0;A0A1D5PUL6	2	-	LQQSKILKVI
16	ITQVIKVLNPQKQQLR	AP1G1	F1NDA9	2	-	IKVLNPQKQQ
16	mFHLEYLGLSAMMIRR	TLR1A	F6SU23	2	-	LEYLGLSAMM
16	GDNMLEPSSNMPWFKG		Q90835;A0A1L1S0Z9;A0A1L1RMD5;A0A1L1RRY4;A0A1L1RTI7;A0A1L1RRR1;A0A1L1RRZ5;A0A1D5P5X9;A0A1I7Q425;A0A1D5PZJ3;A0A1L1RVL2	2	-	LEPSSNMPWF
16	VKGDIFSFPSVDYEKY		A0A1D5PKP8;F1NWP6	1	FPSVDYEKY	-
16	YQSPKIALLNVELELK		Q5ZJK8;F1NK38;A0A1L1RXV5;A0A1L1RLC2;A0A1L1RKY2;A0A1D5PZN7	2	-	IALLNVELEL
16	YSVLTRIGLETSLRYA		A0A1D5PII6;A0A1D5P3S0	2	-	LTRIGLETSL
16	SDVSVVKRSQRYLHSQ		R4GHA5;A0A1L1RRG5;A0A1L1RKJ7;Q5ZMK3	1	SVVKRSQRY	-
16	IYIDIVGLTQFKKTLG	MGAT5	F1NEL5	2	-	IDIVGLTQFK
16	LDVVGLGTELKLRTFD		A0A1D5PJI9;E1C549	2	-	VVGLGTELKL
16	RKGAHIKKIDFGRLTG	PLD4	E1BVB3	2	-	IKKIDFGRLT
16	TPSFVDIFISKSATLT		P01875	Neither	-	-
16	DYGRFVLTAGKFYGDA	CALR	A0A1D5P0U5	1	FVLTAGKFY	-
16	KARIAQSLGAKMLLIA		A0A1D5NUM0;A0A1D5PMK3;A0A1D5PUN9	2	-	IAQSLGAKML
16	RTLSDYNIQKESTLHL		P0CG62;A0A1L1RWB4;P79781;A0A1D5PHP6;A0A1L1RYF6;A0A1D5P6T4;A0A1L1RVM5;A0A1L1RTJ9;A0A1L1RJ93;A0A1D5P546;A0A1D5NVA7	2	-	LSDYNIQKES
16	EmLQQSKILKVIRKNL		P11501;A0A1L1RND0;A0A1D5P5R0;A0A1D5PUL6;Q04619;A0A1D5PHC5;F1NC33;A0A1L1RL18	2	-	LQQSKILKVI
16	LGLLEKLNLGDNRISH	LRIG2	F1NI53	2	-	LEKLNLGDNR
16	SDDLLYLEFLQKFEKN		P49712;A0A1D5PP57	2	-	LLYLEFLQKF
16	GSEEIFKTEPLDYYKT		Q9W6V5;R4GJB9;F1P3J3	1	FKTEPLDYY	-
16	VSPLQKSEVVEMVKKQ	ATP8A1	F1NX55	2	-	LQKSEVVEMV
16	VmEMAELGPLNKFLQK		F1N9Y5;A0A0A0MQ53	2	-	MAELGPLNKF
16	LQRAYNLAKEQRLNFG	STUB1	Q5ZHY5	2	-	LAKEQRLNFG
16	GKGEFAIRPEKKADPV		A0A1L1RLZ8;A0A1L1RZM9	1	IRPEKKADP	-
16	DGINIAKIGLHDLRFK		Q5F364;A0A1D5PAT0;A0A1D5PAC0;F1P204;A0A1D5P0M3	2	-	IAKIGLHDLR
16	IERNLILTPSADFFET		R4GMK0;F6SU23	2	-	LILTPSADFF
16	DAILSGPVAEYINISK	CAP1	A0A1D5Q032	Both	ILSGPVAEY	ILSGPVAEYI
16	NmPMAMKVLPLAPSVG		F1NYL5;Q6J613	1	MPMAMKVLP	-
16	KGKGEFAIRPEKKADP		A0A1L1RLZ8;A0A1L1RZM9	1	IRPEKKADP	-
16	SKRNILPTFSSSYLKN	P2RX4	F1NC81	1	ILPTFSSSY	-
16	IPVLSDLTKQISRDYG		E1BR10;A0A1D5PBY3;A0A1L1RKK7;A0A1D5PNR4	Neither	-	-
16	EIVEKQGDVIEYLQRH	TMEM192	F1P5A2	2	-	VEKQGDVIEY
16	TPGAGSLALFPSIHLE		E1C3B9;A0A1D5P242	2	-	LALFPSIHLE
16	NLLEKLNANQQNILKF	TMEM33	E1BW27	2	-	LEKLNANQQN
16	AVLLPKKTDSHKAKAK		P02263;P35062	1	LPKKTDSHK	-
16	AGQERYHSLAPmYYRG		Q5ZHW4;Q98932;A0A1D5PUC1;A0A1D5PKU6;A0A1D5NVA3;Q5ZIP7	1	YHSLAPMYY	-
16	TDYLMKILTERGYSFT		P60706;Q5ZMQ2;P53478;A0A1L1RLK7;A0A1L1RRL2;A0A1L1RUQ9;A0A1L1RPY3;A0A1D5NY71;A0A1L1RRH8;A0A1D5P5D1;A0A1L1RUN4;A0A1D5P630;A0A1D5P681	1	MKILTERGY	-
16	VDATVNQMLANRYGIR		A0A1L1RRU9;F1NK96	1	VNQMLANRY	-
16	STLLKPISEQIQMVQN	CAP1	A0A1D5Q032	2	-	LKPISEQIQM
16	LKKTMSAMDWQDFETW		F1NYL5;A0A1L1RWL6;Q6J613	1	MSAMDWQDF	-
16	LKNLGYLGYTSGFSLS	SLC38A1	F1NYN5	2	-	LKNLGYLGYT
16	QFKLVLLGESAVGKSS		Q5ZHW4;Q98932;A0A1D5PUC1;A0A1D5PKU6;A0A1D5NVA3;Q5ZIP7	2	-	LVLLGESAVG
16	DYSGFKTFLSHHYYEG	CERK	F1NF59	1	FKTFLSHHY	-
16	RGFQIMPHVQYIYTEA	TIMP3	P26652	1	FQIMPHVQY	-
16	ALPALLDSDEERMITH	TMEM87B	F1NI39	2	-	LLDSDEERMI
16	RPTNSIMFTKLNPFTL		F1NIJ6;A0A1L1RR26;A0A1D5PRS4;A0A1L1RPE8	1	IMFTKLNPF	-
16	ANVIRYFPTQALNFAF		A0A1D5PVD9;A0A1D5PCU1;A0A1L1RV81;F1NJ10;A0A1D5PU22;A0A1L1RQL5;Q5ZMJ6;Q5ZLG7	Both	YFPTQALNF	IRYFPTQALN
16	RSEIDLLDIRHEFRKN		P17153;A0A1D5PQU4;F1NJI0	2	-	IDLLDIRHEF
16	SNLYRIGQSKVFFRAG	MYH9	P14105	2	-	LYRIGQSKVF
16	LGALASLGNLNIPYKI	NOTCH1	F1NZ70	2	-	LASLGNLNIP
16	RNDYQLIGIQDGYLSL	EIF5A2	Q07460	2	-	YQLIGIQDGY
16	NLDQFTPVKIDGYDEQ		P28497;A0A1D5P911	1	FTPVKIDGY	-
16	SPYEVRGFPTIYFAPA	PDIA3	Q8JG64	1	YEVRGFPTI	-
16	HVTNLRKMGAPKYGMA	FTH	P08267	Neither	-	-
16	WIAAKADQQYWDGQTQ		P15979	Both	IAAKADQQY	IAAKADQQYW
16	VPDHVNMSELIKIIRR	MAP1LC3B	Q5ZLF8	1	VNMSELIKI	-
16	DIVDLDSFSEQHFKSK	QSOX1	Q8JGM4	2	-	LDSFSEQHFK
16	TPGALEHFHMRLFRAQ	BCAP31	A0A1D5NXR2	1	FHMRLFRAQ	-
16	SPRTSFSIQGLRPYTE		A0A1D5PMY8;Q9W6U9	1	FSIQGLRPY	-
16	ASILATAANLLRHYPT		A0A1D5PGR8;A0A1D5P204;A0A1D5PM66	1	TAANLLRHY	-
16	KPIHTIILNPHVHLVG		Q5ZKI0;A0A1D5NZG7;A0A1D5NZU2;A0A1D5PNB0	Neither	-	-
16	LEEIVEKQGDVIEYLQ	TMEM192	F1P5A2	2	-	VEKQGDVIEY
16	VLDELSLLGRASHLES	PCNX1	E1C7I6	2	-	LSLLGRASHL
16	KAAGFLMKKELDYFAK		P51903;F1NU17;A0A1D5NZW9;A0A1L1RXH1	1	FLMKKELDY	-
16	EELPKFEMHRGHEHPH	CD40LG	Q9I8D8	1	FEMHRGHEH	-
16	TFNRFEVEPGQTYQVT		A0A1D5PA54;A0A1D5PR19	1	FEVEPGQTY	-
16	DAGLRLLSEHLTmLQV	CMIP	A0A1D5PGH8	2	-	LRLLSEHLTM
16	KAGLELTELQNMTIPE	SLC38A1	F1NYN5	Neither	-	-
16	IDSFRPLYTHEYKGPK		Q5F3A1;A0A1D5PHU6	1	FRPLYTHEY	-
16	ISFTISRISYEDNGIY	CD79B	Q8AV16	1	ISYEDNGIY	-
16	DVKKIEKFHSQLMRLm	SRP9	Q5ZHT7	2	-	IEKFHSQLMR
16	DHYKVEGFPTIYFAPR		A0A1D5PWP7;A0A1L1RZU2	1	YKVEGFPTI	-
16	ALSNLFSVEPMSYTRF		Q90997;A0A1D5NZ05;A0A1D5PDQ5	1	VEPMSYTRF	-
16	FLDNLDKLGEQDYLPS	GNA13	A0A1D5PQE8	2	-	LDKLGEQDYL
16	MYLVWTLGHPIRVKYS		Q90YI1;A0A1L1RMD7;F1P181	Neither	-	-
16	LDRTMYLLGYIPKDNR		E1C016	2	-	MYLLGYIPKD
16	ESRSFVKKFKVAYSMN		A0A1D5NWW0;A0A1D5NXL0;E1BZ39;A0A1D5PPE9	1	FVKKFKVAY	-
16	ISVMDYFPTSRFVHPE	PLD4	E1BVB3	1	FPTSRFVHP	-
16	SAVINKVKSSLYSRAG	NOTCH1	F1NZ70	Neither	-	-
16	DQLKKLPVHKFKKGDE		Q90972;A0A1D5PEQ0;A0A1L1RM43	2	-	LKKLPVHKFK
16	TDGRKVTERHHTKYVL		A0A1D5NWJ2;A0A1D5PSI5;A0A1D5PPR4;F1NMX0;A0A1L1RLV3	1	VTERHHTKY	-
16	TGQIRYAGIEEAMLRG	APOB	F1NV02	2	-	IRYAGIEEAM
16	GDIFSFPSVDYEKYYT		A0A1D5PKP8;F1NWP6	1	FPSVDYEKY	-
16	ETSFTKESYKKYIKDY		P43347;A0A1D5P7K3	1	FTKESYKKY	-
16	GFLPALEKLPTEEYAK		A0A1D5PS13;A0A1L1RSA5	2	-	LEKLPTEEYA
16	IPGEFTNKLNLIYTYS	TM9SF2L	Q5ZLM5	1	FTNKLNLIY	-
16	VSGRIAYVSQQPWVFS		A0A165EAY6;Q5ZMK2	2	-	IAYVSQQPWV
16	STRLAmLSNNLTHWKK		A0A1D5PL90	2	-	LAMLSNNLTH
16	AEKIRKIGEAEAFVIE		A0A1D5PCD1;A0A1L1RV80;Q5ZHQ3	2	-	IRKIGEAEAF
16	KPPLPEFIPHGDVTYR	LY75	F1NC84	1	FIPHGDVTY	-
16	FERLKRKNPADYENDQ		R4GHD2;A0A1L1RXR5	1	FERLKRKNP	-
16	LSNLFSVEPMSYTRFS		Q90997;A0A1D5NZ05;A0A1D5PDQ5	1	VEPMSYTRF	-
16	EGVEYRVKIHFKVNRD		A0A1L1RLF6;A0A1L1RL53;F1NLT8	1	VEYRVKIHF	-
16	EDHQISEFGPLPWLTR		A0A1D5PA54;A0A1D5PR19	2	-	ISEFGPLPWL
16	SLDKNGVDLLMKYIYK		A0A1D5PXN9;Q5ZMV5	2	-	LDKNGVDLLM
16	DNLDKLGEQDYLPSQQ	GNA13	A0A1D5PQE8	2	-	LDKLGEQDYL
16	VKLLQGLGLQSALITD		Q5ZMI4;A0A1L1S0M1;A0A1D5PKF0	2	-	LQGLGLQSAL
16	QDVISTIGQAFELRFK		E1C4D4;A0A1D5NYP8;A0A1D5PTU1	2	-	ISTIGQAFEL
16	TDNLIKFDHVPLVTPN	ABCD3	Q5F4B9	Neither	-	-
16	EISFTVNDPKSYDPYV		P08251;F1NSV6	1	FTVNDPKSY	-
16	NSLKSLQQQLFFQDIQ		A0A1D5PA54;A0A1D5PR19	2	-	LKSLQQQLFF
16	IGGIFASRHLHLDLLH		Q5F364;A0A1D5PAT0;A0A1D5PAC0;F1P204;A0A1D5P0M3	1	FASRHLHLD	-
16	IPELDGKTAKMYRGGK		A0A1D5PLR1	1	LDGKTAKMY	-
16	VTIKIWDIGGQPRFRS		F1P0Z7;Q5ZKQ8;F1NSI8	2	-	IWDIGGQPRF
16	NDIELYSQYLERLRKF		A0A1D5P875;A0A1D5PUX5	2	-	IELYSQYLER
16	VTIYYVYQQSGQISKL		F1NYL5;Q6J613	2	-	YQQSGQISKL
16	NKLYYFNQEILYRQFS	TLR1A	F6SU23	Both	YYFNQEILY	LYYFNQEILY
16	SGYFETRGQKYLIEPL	ADAMDEC1	F1NU67	1	YFETRGQKY	-
16	AGTVLYETELLHFAED		A0A1D5P4E9;F1NG00	2	-	LYETELLHFA
16	SRLESLGTPGTWNHIT		P00504;F1NTM7	2	-	LESLGTPGTW
16	ASLLDYIGSQAQYLHT		A0A1D5NZ71;A0A1D5PM56	2	-	LDYIGSQAQY
16	FLPALEKLPTEEYAKV		A0A1D5PS13;A0A1L1RSA5	2	-	LEKLPTEEYA
16	RKGKIISLHQEKFLYS		A0A1D5PL84;F1NNE7	2	-	IISLHQEKFL
16	SVIIESLGHEERYELL	ATP8A1	F1NX55	2	-	IESLGHEERY
16	IKKLIYAAKLNACLKT		A0A1D5NVG6;A0A1D5PD53;E1C1N7	2	-	IKKLIYAAKL
16	TLSDYNIQKESTLHLV		P0CG62;A0A1L1RWB4;P79781;A0A1D5PHP6;A0A1L1RYF6;A0A1D5P6T4;A0A1L1RVM5;A0A1L1RTJ9;A0A1L1RJ93;A0A1D5P546;A0A1D5NVA7	2	-	IQKESTLHLV
16	EEPKLLAQDIIHFVRR	EPHX1L	E1C7F4	2	-	LLAQDIIHFV
16	FKSLELLGRCDALEKK	TRAF2	A0A1D5P2Q9	2	-	LELLGRCDAL
16	TPNLEILmIGENPVIG	Lrrn1	A4ZZA2	2	-	ILMIGENPVI
16	AEAEKIRKIGEAEAFV		A0A1D5PCD1;A0A1L1RV80;Q5ZHQ3	2	-	IRKIGEAEAF
16	YNEEIKSLDEKIKYVS		A0A1D5NY97;F6RS52	2	-	IKSLDEKIKY
16	YGILESFTVQRSVEPK		A0A1D5NYV7;A0A1D5PM07;A5HUL4	1	FTVQRSVEP	-
16	DHVTNLRKMGAPKYGM	FTH	P08267	Neither	-	-
16	ASLIGIGYTLALRPGV		A0A1L1RQZ3;A0A1D5P9J9;A0A1L1RR38;A0A1L1RKA6;A0A1D5Q021	Both	IGYTLALRP	LIGIGYTLAL
16	GVLVLERPLLIETYVG		A0A1L1RND1;F1P107	Neither	-	-
16	DDPIINTHLAKLYDNL	PSMD11	F1NPA2	1	INTHLAKLY	-
16	LEDLKKLGTPIEMRYQ	HSPH1	E1BT08	2	-	LKKLGTPIEM
16	DLEPIGKASLVKSTPV	RCJMB04_20e18	Q5ZJ70	2	-	LEPIGKASLV
16	AIISVISAAHKFVYIS	PLD4	E1BVB3	2	-	ISVISAAHKF
16	RETLQQHKLLKVIRKK		P08110;A0A1D5PPN9;A0A1L1S093	2	-	LQQHKLLKVI
16	IQDLEKFEPGRIHRIQ		A0A1D5PA54;A0A1D5PR19	1	FEPGRIHRI	-
16	RSELEEIQVQHPNRFK		F1NZY9;A0A1L1RLZ8;A0A1L1RZM9	2	-	IQVQHPNRFK
16	DDIQLEFVRIDPFVRT		P48440;A0A1L1RJH9;F1NNS1;A0A1L1RZ78;A0A1L1RYD3	2	-	LEFVRIDPFV
16	TKDIILPFRVIPLVRE		Q5ZMP6;A0A1L1RR84	1	FRVIPLVRE	-
16	SGSQIVDIDKRKYLVP	GABARAPL2	F1NNM2	2	-	IVDIDKRKYL
16	LMDLFAKLATGSYLPQ		A0A1L1RM37;F1P4X6;A0A1L1RMY2	1	FAKLATGSY	-
16	KDELILEGNDIELVSN		F1NS91;A0A1L1S0Q8;A0A1D5NVI1	2	-	LILEGNDIEL
16	LTGQIRYAGIEEAMLR	APOB	F1NV02	2	-	IRYAGIEEAM
16	ISFFYYSNGKPYTGKD		A0A1D5PQ29;E1C603	1	FYYSNGKPY	-
16	ATREIRRFSLMPPVRY		A0A1L1RN73;A0A1L1RPL4;A0A1D5PXQ2;A0A1L1RK43	Both	FSLMPPVRY	IRRFSLMPPV
16	QEYLEMQRQLAIQRLQ	HGS	E1C396	2	-	LEMQRQLAIQ
16	EGDLTKDNLLNFIKSN		P09102;A0A1L1RKM2;A0A1D5PV06	2	-	LTKDNLLNFI
16	TTEFADVAAETYPLKT		A0A1D5PAV2;Q90WJ4	1	FADVAAETY	-
16	SNNKLESLPAAVFSLQ	LRRC8D	E1BYZ5	2	-	LESLPAAVFS
16	GDAGLRLLSEHLTmLQ	CMIP	A0A1D5PGH8	2	-	LRLLSEHLTM
16	MDLFAKLATGSYLPQT		A0A1L1RM37;F1P4X6;A0A1L1RMY2	1	FAKLATGSY	-
16	VHADFTPSSGSTYACK	B2M	P21611	1	FTPSSGSTY	-
16	VNKYQYLITGRVYEGK	TIMP3	P26652	2	-	YQYLITGRVY
16	SRLLDTIGISQPLWKE		E1BTX8	2	-	LDTIGISQPL
16	INGIQGFQNISFVAET	IL2RB	F1NDV9	2	-	IQGFQNISFV
16	TKIQMSYSVKWKKSDV	TM9SF3	F1NRG5	1	IQMSYSVKW	-
16	SDSQITASSILEWPDQ	DCBLD2	E1C341	2	-	ITASSILEWP
16	RSREVWLFEQVDLIQQ	NCOA4	Q5ZMB1	Neither	-	-
16	ITKSWSRWTVPSFLKN	chB1	Q90WF6	Both	WSRWTVPSF	WSRWTVPSFL
16	RDDVALKNFAKYFLHQ	FTH	P08267	1	VALKNFAKY	-
16	KENLKNTMTEKYRKEG	CD151	Q5ZII8	1	LKNTMTEKY	-
16	TPAEVDWRMRGYVTPV		F1NZ37;A0A1D5PFI5;A0A1D5NWI4	1	WRMRGYVTP	-
16	RQALEmLGKASRLLVR	NAPG	E1BWS2	2	-	LEMLGKASRL
16	ASALEEMGKSEMLVVM	UNC5B	E1C228	2	-	LEEMGKSEML
16	ERKGAHIKKIDFGRLT	PLD4	E1BVB3	2	-	IKKIDFGRLT
16	GSTSHSFKSMRRYSTQ	APOB	F1NV02	1	HSFKSMRRY	-
16	TDIIEELGEQREQLER	VTI1B	E1BUX5	2	-	IEELGEQREQ
16	AGELVITSLKRWQKGQ		Q9IA96;F1P5J1	Neither	-	-
16	SVKTVKGRKEIRYGSL	REEP3	F1NBY2	1	VKGRKEIRY	-
16	EQKLNRYPSSALVVVR	TMEM59	Q5ZLJ8	Neither	-	-
16	ELPKFEMHRGHEHPHL	CD40LG	Q9I8D8	1	FEMHRGHEH	-
16	MVGMAEKKNHKYNSER	SLC39A10	F1NP59	1	MAEKKNHKY	-
16	AGELKDLAPAVDWmPF	ECE-1	Q9DGN6	Both	LAPAVDWMP	LKDLAPAVDW
16	MPDGQFKDIKLSDYRG	PRDX1	P0CB50	1	FKDIKLSDY	-
16	VASLITLHSHSYRKDH	PCNX1	E1C7I6	Neither	-	-
16	FQVSVNKKHLLLYNHR		A0A1D5PM55;Q5ZJS8;Q5I9D4	1	FQVSVNKKH	-
16	VEAVEQNTLQEFLKLA		A0A1D5PXA6;A0A1L1RS48;A0A1L1RWM3	Both	VEQNTLQEF	VEQNTLQEFL
16	LERIDTLGIYGKVQIK		A0A1D5PM55;Q5ZJS8;Q5I9D4	2	-	LERIDTLGIY
16	GSQIVDIDKRKYLVPS	GABARAPL2	F1NNM2	2	-	IVDIDKRKYL
16	VERLVSIGYPHELLNF		Q5ZIZ4;A0A1D5PTE9;F1NCR3	2	-	LVSIGYPHEL
16	GVLFYMPTSHVQQMTF	gH	Q9E6P6	2	-	YMPTSHVQQM
16	LEELTRRAGGLYSRTS		A0A1L1RK36;F1NWG2	1	LTRRAGGLY	-
16	VEEALKKLGIQVKVVN		A0A1D5NU96;F1NAQ8	2	-	LKKLGIQVKV
16	ISHYAIKKNVKLPELP	JAK1	F1NMJ9	1	YAIKKNVKL	-
16	NDVELYGQYLERLKRF	ABHD17B	Q5ZJ01	2	-	VELYGQYLER
16	SMPFIEAFRQFQFKAR		A0A1D5PSR2;A0A1D5PBN4;A0A1L1RSU2	2	-	IEAFRQFQFK
16	TTSNVLIIGELLKQAD	CCT6	Q5ZJ54	2	-	VLIIGELLKQ
16	SPGYNFRFAKYYKDSS	P2RX4	F1NC81	1	YNFRFAKYY	-
16	DDWTFQRLVHADFTPS	B2M	P21611	1	FQRLVHADF	-
16	GSDAFKGIRPLSYQQA	RHOH	E1BVI6	Neither	-	-
16	LSDYNIQKESTLHLVL		P0CG62;A0A1L1RWB4;P79781;A0A1D5PHP6;A0A1L1RYF6;A0A1D5P6T4;A0A1L1RVM5;A0A1L1RTJ9;A0A1L1RJ93;A0A1D5P546;A0A1D5NVA7	2	-	IQKESTLHLV
16	KTPGIKSCTARGYETD	CD30	Q800I0	1	IKSCTARGY	-
16	DRQHTLKHFEHVRMVD		F1P0B2;A0A1L1RZU6;E1C440	Neither	-	-
16	IAEIKIQGLDSSLLLQ	VPS13C	E1C224	2	-	IKIQGLDSSL
16	QERYHSLAPmYYRGAQ		Q5ZHW4;Q98932;A0A1D5PUC1;A0A1D5PKU6;A0A1D5NVA3;Q5ZIP7	1	YHSLAPMYY	-
16	ERGWLRIVTSAYKGGR		E1C4M3;A0A1L1RQC1;A0A1D5PFA7	1	LRIVTSAYK	-
16	EEISSMVLTKMKEIAE		O73885;P08106;F1NWP3;A0A1D5PFJ6;Q7SX63	1	MVLTKMKEI	-
16	LKNLGYLGYTSGFSLL		Q5F468;F1NYN4	2	-	LKNLGYLGYT
16	DKIDIVKQNEYTPSDQ	GNAS	A0A1D5PDG4	Both	IDIVKQNEY	IDIVKQNEYT
16	VPEWLESIKMHQYAEH	EPHA2	A0A1D5PXE5	1	LESIKMHQY	-
16	LSILRLASPLHFVNTH	FAM134A	A0A1D5PQL9	2	-	LRLASPLHFV
16	IQGSLAYVPQQAWIQN	ABCC2	E1C6S5	Both	YVPQQAWIQ	LAYVPQQAWI
16	IPETEITGLNPGTLYT		Q9W6V5;R4GJB9;F1P3J3	2	-	ITGLNPGTLY
16	LSVQKAAIQAFRKMTI	APOB	F1NV02	2	-	VQKAAIQAFR
16	AIGVTHFQLVQMKDFR		Q02391;A0A1D5NTY2	1	FQLVQMKDF	-
16	GITLDLLNQRLYWVDS		Q98931;F1NS31	2	-	LDLLNQRLYW
16	SSEGISLFPELRIIST		A0A1D5NU56;F6T168;E1BYQ5	2	-	ISLFPELRII
16	GGVFHVEKNGRYSLTR		A0A1D5PVD2;A0A1D5PBN1	1	FHVEKNGRY	-
16	DARALMLQGVDLLADA	HSPD1	Q5ZL72	2	-	LMLQGVDLLA
16	LLKNLGYLGYTSGFSL		Q5F468;F1NYN4;F1NYN5	2	-	LKNLGYLGYT
16	REAWLVIHGRVYDVTR		A0A1L1RK14;A0A1D5PE25;F1NSI3	1	WLVIHGRVY	-
16	TEISFTVNDPKSYDPY		P08251;F1NSV6	1	FTVNDPKSY	-
16	LSHAVTKFYSEKMIVT	APOB	F1NV02	1	LSHAVTKFY	-
16	SDLSILRLASPLHFVN	FAM134A	A0A1D5PQL9	2	-	LRLASPLHFV
16	YTFYVRSKINNYCGNT		A0A1D5PKP8;F1NWP6	1	YVRSKINNY	-
16	AGQERYRAITSAYYRG		Q5ZJN2;F7AU58;A0A1D5PMW9	1	YRAITSAYY	-
16	IHPDKYHIAPKVFHYL		Q5F4C0;F1NMC8	1	IAPKVFHYL	-
16	EPGTGSLALFPSMRLE		A0A1D5NU56;F6T168;E1BYQ5	2	-	LALFPSMRLE
16	ISFTVNDPKSYDPYVK	ATP1B1	P08251	1	FTVNDPKSY	-
16	AQRLEKHELIEFRRIA		A0A1D5PAU8;A0A1D5PW75;A0A1D5P650;A0A1D5PJH5;A0A1D5PDC1;F1NW23;A0A1D5PVA9	2	-	LEKHELIEFR
16	GKKVLHMDRNSYYGGE		F1NCZ2;A0A1D5PB88;A0A1D5PXW8	1	LHMDRNSYY	-
16	IPIGTLLHRGAIEWEG		P02789;E1BQC2;A0A1D5P4L7	Neither	-	-
16	VPMELWKFTPLVLKAT		E1BQJ8;A0A1L1RPW8;A0A1D5PYC1	2	-	LWKFTPLVLK
16	KDRKILNIFGAIQGFE		Q90997;F1NTM6;A0A1D5NZ05;A0A1D5PDQ5	2	-	LNIFGAIQGF
16	HRGEVQFLGRYALLRK		E1C298;A0A1D5PBU8	2	-	VQFLGRYALL
16	QIHDIVLVGGSTRIPK		O73885;A0A1L1RPG0;F1NWP3;A0A1D5PFJ6	2	-	IVLVGGSTRI
16	TETVLRQAIAERIKPV		Q90705;A0A1D5PZV6;A0A1D5PS29;A0A1D5PWP9	Neither	-	-
16	KHSQFIGYPIRLFVEK		P11501;A0A1D5P5R0;A0A1D5PUL6	Both	YPIRLFVEK	SQFIGYPIRL
16	DLEEELERTIRSYQNQ		A0A1D5NVG6;A0A1D5PD53;E1C1N7	1	LEEELERTI	-
16	FPGGFISFVFVKKDPT	LAMP3	E1BU34	1	FVFVKKDPT	-
16	YISPKRYDSIELRPVG	CXCL8	A0A1D5PGQ4	1	ISPKRYDSI	-
16	YGDLEYmNEQKLNRYP	TMEM59	Q5ZLJ8	1	MNEQKLNRY	-
16	DGGRKLTPQGQRDLDR	RPS19	A0A1D5PDV6	2	-	LTPQGQRDLD
16	EEIKSLDEKIKYVSVS		A0A1D5NY97;F6RS52	2	-	IKSLDEKIKY
16	IIPTIINIGSGLALmG	P2RX5	Q9IAD2	2	-	IINIGSGLAL
16	AQLALIAASQNFLQPG		P54939;E1C2S1;A0A1D5PTR5	2	-	LALIAASQNF
16	FNVKLRNKKENAYNTR		F1N8T2;A0A1D5PHA5	1	LRNKKENAY	-
16	VRRLIGLDAELSYVRN	RYK	F1NYV9	2	-	LIGLDAELSY
16	IPALFLLGRDGYMIRR	PRADC1	F1NZN0	2	-	LFLLGRDGYM
16	ADAIYNMIGYPKFILD	ECE-1	Q9DGN6	1	YNMIGYPKF	-
16	SLEELTRRAGGLYSRT		A0A1L1RK36;F1NWG2	1	LTRRAGGLY	-
16	ISPGYNFRFAKYYKDS	P2RX4	F1NC81	1	YNFRFAKYY	-
16	LDSVESVLPYEYTAFD		A0A1D5PRZ1;F1P0L2	1	VESVLPYEY	-
16	DELSSWIQQSFKHYVT	RCN2	A0A1D5P5X1	2	-	LSSWIQQSFK
16	DLYSKILFKAEPLAFT	APOB	F1NV02	2	-	LFKAEPLAFT
16	VKAVVPLGLDNAAFPF		Q90997;F1NTM6;A0A1D5NZ05;A0A1D5PDQ5	Neither	-	-
16	SGLTVLSQPLMYVKVL		A0A1D5PAJ1;Q9PVL6	2	-	LTVLSQPLMY
16	LNNLRAEDTATYYCAK		A0A1D5PAQ0;A0A1D5PZU8	1	LRAEDTATY	-
16	GLVFYSQEFKQYSIPF		R4GHA5;A0A1L1RKJ7;Q5ZMK3	1	FYSQEFKQY	-
16	DIPEIRRFDPVPAQYV		A0A1D5NWW0;A0A1D5NXL0;E1BZ39;A0A1D5PPE9	Both	FDPVPAQYV	IRRFDPVPAQ
16	DQKRIAAQKQEQFKVD	B4GAL-T7	Q2HPN7	2	-	IAAQKQEQFK
16	LNDLDRIAQTSYIPTQ		P50146;E1BXS2	2	-	LDRIAQTSYI
16	IKAIVGSQQSQYVETD	IFNGR1	F1P571	2	-	IVGSQQSQYV
16	INLRLILVSGKTKEFL		A0A1D5PIB5;Q5ZJ13	2	-	ILVSGKTKEF
16	LKGQILRTDNISFTLK	JAK1	F1NMJ9	2	-	ILRTDNISFT
16	EVKLNKLAFLNQFHFG	ATP6V0D1	E1BVF8	2	-	LNKLAFLNQF
16	EQFVKKIGGVFAFKIK		Q07598;A0A1L1RR82;F1NSS4	2	-	VKKIGGVFAF
16	KSLELLGRCDALEKKT	TRAF2	A0A1D5P2Q9	2	-	LELLGRCDAL
16	SPVLEPVGRSTLAQRR		F1NLJ3	2	-	LEPVGRSTLA
16	AIRQQHFTAKLGNSYK	LAMP3	E1BU34	1	FTAKLGNSY	-
16	SHLLVQGESELWVLPR	CD72AGL	E1BT58	2	-	LLVQGESELW
16	NDKGRLSKEDIERMVQ		O73885;A0A1L1RPG0;A0A1L1RJY5;F1NWP3;A0A1D5PFJ6;A0A1D5PYK0	2	-	LSKEDIERMV
16	GLAFNLNPALTMIGKY	SLC16A1	Q5ZLZ6	1	FNLNPALTM	-
16	NSIELQNNLMVNLQRK	APOB	F1NV02	Neither	-	-
16	ETLQQHKLLKVIRKKL		P08110;A0A1D5PPN9;A0A1L1S093	2	-	LQQHKLLKVI
16	QPPAPGYAPLPGHNYP		A0A1L1RJF2;A5HUL8	1	YAPLPGHNY	-
16	LPYAPTWLRALYKPIH		A0A1L1RJW6;A0A1D5P0S4;A0A1L1RRS9	1	WLRALYKPI	-
16	NIKALYIVHPTMFIKT	ARHGAP1	A0A1D5PN07	2	-	LYIVHPTMFI
16	AVQSLDKNGVDLLMKY		A0A1D5PXN9;Q5ZMV5	2	-	LDKNGVDLLM
16	DAEITGLDPGTLYIFT		Q9W6V5;R4GJB9;F1P3J3	2	-	ITGLDPGTLY
16	NPRSYFFDNPRRYDSD	GPR137B	Q5ZLT1	1	YFFDNPRRY	-
16	IKPALDLLEPIEQKFV		F1NCZ2;A0A1D5PXW8;A0A1L1RV98	2	-	LDLLEPIEQK
16	KVVQVYRKKYVIYIER		F2Z4K6;P47832;A0A1L1RLA3;A0A1D5PUF9;A0A1L1RLT9	1	VYRKKYVIY	-
16	DVISTIGQAFELRFKQ		E1C4D4;A0A1D5NYP8;A0A1D5PTU1	2	-	ISTIGQAFEL
16	EERHLSKMQNHGYENP		A0A1D5PLD7;F1P0A9;A0A1D5PGC7;F1P0A7	1	LSKMQNHGY	-
16	QPTFFLYRSGVYDDPR	CTSS	H9KYW5	1	FFLYRSGVY	-
16	SPNILRLIYQGRFLHG		A0A1L1RK68;A0A1D5PC68;A0A1D5PIB5;Q5ZJ13	2	-	LRLIYQGRFL
16	IDISLWKFETSKYYVT		Q90835;A0A1L1S0Z9;F1N9H4;A0A1L1RRY4;A0A1L1RUZ1;A0A1L1RRR1;A0A1L1RRZ5;A0A1D5P8X7;A0A1D5PS72;A0A1D5P5X9;A0A1L1RVL2	Both	WKFETSKYY	LWKFETSKYY
16	REIQILHSLQHDFIVK		A0A1D5PS66	2	-	IQILHSLQHD
16	IAEGMAYIERKNYIHR	RCJMB04_2j8	Q5ZMB9	1	MAYIERKNY	-
16	FSQLSQLGPQERLSRE		F7BQ11;A0A1D5P4U6;B9VVJ4	2	-	LSQLGPQERL
16	KEKNRYVNILPYDHSR		A0A1L1RKZ6;F1NPE8;A0A1L1RRB0	2	-	VNILPYDHSR
16	ILYYVAIRQQHFTAKL	LAMP3	E1BU34	Both	YVAIRQQHF	YVAIRQQHFT
16	SREmLQQSKILKVIRK		Q04619;P11501;A0A1D5PHC5;A0A1L1RND0;F1NC33;A0A1D5P5R0;A0A1D5PUL6;A0A1L1RL18	2	-	LQQSKILKVI
16	YPSGAWRYWTERGLVS		P43233;A0A1L1RS19;A0A1D5PUR5	1	YPSGAWRYW	-
16	IAKKKRWNSIEEKRIN	STUB1	Q5ZHY5	1	WNSIEEKRI	-
16	EQVYFGTSHPRSYISA	UGCG	E1C7A5	1	FGTSHPRSY	-
16	IVYEDFLMYKSGVYQH		P43233;A0A1L1RS19;A0A1D5PUR5	1	FLMYKSGVY	-
16	AAEFIQQFNSQAFSVG		A0A1D5NY35;E1BQU4	2	-	IQQFNSQAFS
16	GIVTILMNDYPKFKYA	SEC11A	Q5ZMQ3	1	IVTILMNDY	-
16	DIPALFLLGRDGYmIR	PRADC1	F1NZN0	2	-	LFLLGRDGYM
16	TKKVVDYTTAKEFADS		A0A1L1RP46;A0A1D5PE33	1	VDYTTAKEF	-
16	QPAYHLGQLSFHRIRK	JAK1	F1NMJ9	2	-	AYHLGQLSFH
16	GDDIQLEFVRIDPFVR		P48440;A0A1L1RJH9;F1NNS1;A0A1L1RZ78;A0A1L1RYD3	2	-	LEFVRIDPFV
16	TDDLSMLGRVVKVEKQ		A0A1D5PJD0;A0A1D5P7T5;A0A1D5P8K4	2	-	LSMLGRVVKV
16	KIYQYVINKERKGDYL		A0A1D5PSR2;A0A1D5PBN4;A0A1L1RSU2	1	INKERKGDY	-
16	YPDISRLADPQVWIDA		F1P1E9;A0A1L1RU72	2	-	ISRLADPQVW
16	LVYDIAKHLTYENVER		Q5ZJN2;F7AU58	1	YDIAKHLTY	-
16	IAEGMAYIEKRNYIHR	HCK	E1BXA3	1	MAYIEKRNY	-
16	ADLQIQVTQPNSFLDT	APOB	F1NV02	2	-	IQVTQPNSFL
16	KNLRLVMLHNLEHSLG	CTSS	H9KYW5	Neither	-	-
16	AERFRLERLAEAERLQ		A0A1D5PFJ0	2	-	LERLAEAERL
16	LPSRSLALLGTLSLAG		H9KZD9;A0A1D5PEQ1	2	-	LALLGTLSLA
16	SRIEYVHTKNFIHRDI		P67962;F1NL64	2	-	IEYVHTKNFI
16	VVEFRHMRNHAYEPLA	ATP6V0D1	E1BVF8	1	FRHMRNHAY	-
16	IRRSDFRYVAHLQLDT	TLR1A	F6SU23	1	IRRSDFRYV	-
16	DSDRLLALSTDNGLWV	SORT1	A0A1D5PNT8	2	-	LLALSTDNGL
16	EQYIYKRKSDGIYIIN		P50890;A0A1D5PG28;A0A1L1RWE5	1	YKRKSDGIY	-
16	RERRIQVFSLQRFLDG	IRF5	A0A1D5PAU6	2	-	IQVFSLQRFL
16	LRNLLEKLNANQQNIL	TMEM33	E1BW27	2	-	LEKLNANQQN
16	GQERFRTITSSYYRGA	RAB1B	A0A1D5PE33	1	FRTITSSYY	-
16	RHRDILQDYTHEFHKT	GOSR1	F1NW80	2	-	ILQDYTHEFH
16	FIYSVARRHPFLYAPA		P19121;A0A1D5NW68	1	YSVARRHPF	-
16	KKQAFVLKEGVEYRIK	ARHGDIA	F1P3P3	1	FVLKEGVEY	-
16	KADLASKRMVEYEEAQ		Q5ZHW4;A0A1D5PUC1;A0A1D5PKU6;A0A1L1RUB0;A0A1D5NVA3	1	LASKRMVEY	-
16	EPVQLETLSIRGNNIR		A0A1D5PV79;A0A1D5PGA0	2	-	LETLSIRGNN
16	LEEIREKGIPQASEYQ		P08250;A0A1L1RJF5;A0A1D5PVD8;A0A1D5PZE3;A0A1L1RJ60	2	-	IREKGIPQAS
16	LENKLHVFENIVAVLN	TRAF1	F1NLM1	Neither	-	-
16	VFPIWTLGRFSRLHPN		A0A1D5PQI7;A0A1D5PDR0;A0A1L1RWX9	2	-	IWTLGRFSRL
16	SPEEIAmATVTALRRT		P53449;R4GM10	1	MATVTALRR	-
16	GDENLVTGLGTTILFG	SERINC5	F1NBW3	2	-	VTGLGTTILF
16	ENNKLTYSHGNYLFHY	VAMP7	Q5ZL74	Neither	-	-
16	ELAKVTQFKTmEFARY		F1NWZ4;E1C9G1	Both	FKTMEFARY	VTQFKTMEFA
16	SGQISKLTKTSQTLKL		F1NYL5;Q6J613	2	-	LTKTSQTLKL
16	GQERFHTITTSYYRGA		Q5ZIT5;F1NMT5	1	FHTITTSYY	-
16	AIHTYRKRRARSIHLT	CXCR5	G4U4M4	1	YRKRRARSI	-
16	VTNGVGRKVSHSYGYG	FURIN	Q91000	1	VGRKVSHSY	-
16	EAKKLREERLAQYESK	EEF1B2	F1NYA9	1	LREERLAQY	-
16	TPFNPYVLQRARGLIG		F1N9Y5;A0A0A0MQ53	1	FNPYVLQRA	-
16	NASILCQTRGRRRPTE		P01875	1	CQTRGRRRP	-
16	AGQERFHTITTSYYRG		Q5ZIT5;F1NMT5	1	FHTITTSYY	-
16	KKLAMIRQQQYKFLPT		P54939;E1C2S1;A0A1D5PTR5	2	-	LAMIRQQQYK
16	KLESLQRKMPIGTQPA		F1NYL5;Q6J613	Neither	-	-
16	SEYVYEVVVDKKYVPE		P87362;A0A1L1S0A2;A0A1L1RQJ8	1	YEVVVDKKY	-
16	REKLKSIAQATYTHSR	PXMP4	E1C5N7	2	-	LKSIAQATYT
16	SNLVQLLGVIVEEKSG		P41239;A0A1D5PXS9	2	-	VQLLGVIVEE
16	LTHLVKLGKTYKYIVT	DYNLT3	E1BVZ7	2	-	LVKLGKTYKY
16	KERLIIWKIGQSPLAK		A0A1D5PS46;F1NDV3	2	-	IWKIGQSPLA
16	LEELRLAGNDLSFIHP	LGR4	A0A1D5PB24	2	-	LRLAGNDLSF
16	HPPSPEYRSHFMRKMQ	TPCN2	F1NSV9	1	YRSHFMRKM	-
16	GDSMEVKSLGKPERYK		A0A1D5NWV5;F1NFH6;A0A1D5NT64;A0A1D5NXV9;A0A1D5PJF6	2	-	VKSLGKPERY
16	FPKFEPVQTLLLSSKK		Q90665;F1NCF9	Both	FEPVQTLLL	FEPVQTLLLS
16	VLPKEISTTGFTVPFI	APOB	F1NV02	2	-	ISTTGFTVPF
16	PGGSGGSGGYGGRSRY	HNRNPA2B1	Q5ZME1	Neither	-	-
16	STMNMPMAMKVLPLAP		F1NYL5;Q6J613	1	MPMAMKVLP	-
16	DQAEISNLQVGTYVFQ	SPINT1	F1P2Y9	2	-	ISNLQVGTYV
16	SDVNLKHENILQFLTA		Q90999;A0A1I7Q417	2	-	LKHENILQFL
16	KIRKLDNGGYYITTRA		Q05876;P09324;F1NQU9;A0A1D5PB78	2	-	IRKLDNGGYY
16	TVLmRHENILGFIAAD		Q05438;F1NTD3;F1P3H0	1	VLMRHENIL	-
16	SANLKLSEKQEVKKEL	ABCG4	A0A1D5P092	Both	LSEKQEVKK	LKLSEKQEVK
16	TPNSIKILGRFQILKT		Q5F361;F1NLC9	2	-	IKILGRFQIL
16	LPEVLQLNVDQELIPG	MADCAM1	R4GFV0	2	-	VLQLNVDQEL
16	DNLKLLELIGRGRYGA		F6RIN4;O42124	2	-	LELIGRGRYG
16	FSPIKIKKSKMIKVEN	PTPRJ	Q9W6V5	1	FSPIKIKKS	-
16	GNTVSKRVLLRYDSEK	APOB	F1NV02	1	VSKRVLLRY	-
16	KLDFFIKTSDSFDKFE		E1C0F5;A0A1D5PYV5	1	FFIKTSDSF	-
16	HPEQPFYILNPKMQWQ		Q92182;F1NRE4	1	YILNPKMQW	-
16	AQRKIIYERAKAYHKE	RPL7	Q5ZJ56	1	YERAKAYHK	-
16	VKGSIAYVPQQAWIQN		Q5F364;A0A1D5PAT0;A0A1D5PAC0;F1P204;A0A1D5P0M3	Both	YVPQQAWIQ	IAYVPQQAWI
16	VLHAVQLVKQKAYRSH		F1P257;A0A1D5P774	1	VQLVKQKAY	-
16	SHVKISASPLLYmLLG		Q90997;F1NTM6;A0A1D5NZ05;A0A1D5PDQ5	2	-	ISASPLLYML
16	RIKAIVGSQQSQYVET	IFNGR1	F1P571	2	-	IVGSQQSQYV
16	VVVLKARHLPKMDITG		A0A1L1RQY7;H9L0N3	1	LKARHLPKM	-
16	FQGLESLKSLKMQRNG	LRIG2	F1NI53	2	-	LESLKSLKMQ
16	DPPHQYVPWVVINGKH	GILT	K7XM59	1	DPPHQYVPW	-
16	GKTIGVFKPKSEEPYG		Q5ZIK0;A0A1D5PM73	1	FKPKSEEPY	-
16	EGSIFEDHPVKSYDPR	P2RX7	E1C6P3	1	FEDHPVKSY	-
16	ISPTLEKFSFVPYIES		P12276;A0A1D5P6Q5;A0A1L1RKS2;A0A1D5P842;A0A1D5PS28	2	-	LEKFSFVPYI
16	DHLKGQILRTDNISFT	JAK1	F1NMJ9	2	-	ILRTDNISFT
16	ELTRRAGGLYSRTSRP		A0A1L1RK36;F1NWG2	1	LTRRAGGLY	-
16	EGKEKQPFRCRAAHPR		P01875	1	FRCRAAHPR	-
16	AGQESFRSITRSYYRG	RAB2A	Q90965	1	FRSITRSYY	-
16	KVIELQKDKQVAYVYL	ITGA4	A0A1D5PKL9	2	-	LQKDKQVAYV
16	YAKYLPHSAGRYAAKR		A0A1L1RJ87	1	YLPHSAGRY	-
16	IAKDVKQFYDQAFQQA	CD81	F1NW06	Both	IAKDVKQFY	VKQFYDQAFQ
16	YTSITRARFEELNADL		P08106;A0A1L1RPG0;F1NWP3;A0A1D5PFJ6;Q7SX63	1	YTSITRARF	-
16	RTLRGHLAKIYAmHWG		A0A1L1RM11;A0A1D5PYJ0;E1BW98;F1NLV4	Neither	-	-
16	ARPPISMNFEVPFAPS		Q5ZMP6;A0A1L1RR84	1	ISMNFEVPF	-
16	LAKINIFYSEKLAEAQ	XPR1	E1C6K2	1	YSEKLAEAQ	-
16	GYGSGSGSGGYGGRRF		A0A1D5PXH1;A0A1D5P5E1;E1BZE6	Neither	-	-
16	EDDNIAIIDVPVPKFS		F1P4X6;A0A1L1RMY2	2	-	IIDVPVPKFS
16	DIEILKKIDIPSVFIG		Q90972;A0A1D5PEQ0	2	-	LKKIDIPSVF
16	EIIKRFEQKGFRLVAm		O57535;A0A1I7Q438;A0A1D5PY99;A0A1D5PRT2;A0A1D5PZM9	2	-	IKRFEQKGFR
16	KLKELSRRTTFIRVTQ	GMPR	R4GLI2	2	-	LKELSRRTTF
16	MSMSTMNMPMAMKVLP		F1NYL5;Q6J613	1	MSMSTMNMP	-
16	YPGFSIRFARHYKLPD	P2RX7	E1C6P3	1	FSIRFARHY	-
16	KSIVFHRKKNLQYYDI		P42558;A0A1L1RZU0;A0A1L1RKL2;A0A1I7Q3Y7	1	FHRKKNLQY	-
16	KEKQPFRCRAAHPRGN		P01875	1	FRCRAAHPR	-
16	IGSRYKKAVYREYTDG		A0A1D5PB38;A0A1D5P5X4	1	YKKAVYREY	-
16	MVVEFRHmRNHAYEPL	ATP6V0D1	E1BVF8	1	FRHMRNHAY	-
16	SLVEIRNFLGEKYIRR		F1NS91;A0A1L1S0Q8;A0A1D5NVI1	Both	IRNFLGEKY	IRNFLGEKYI
16	VPETVYRVARHYSRAK	GSK3A	F1NPL8	1	TVYRVARHY	-
16	EHGKAALKRRVQPEVR		A0A1D5PXR5;A0A1D5PBS8;A0A1D5PGW8;A0A1D5P844;A0A1D5P754;A0A1D5P8X4;A0A1D5PGC3;A0A1D5PQR1;A0A1D5PFE3;A0A1D5PI01;A0A1D5PQ54;A0A1D5NYE0;A0A1D5PX85;A0A1D5NVA2	1	LKRRVQPEV	-
16	HEGKLKVEKAGLYYIY		Q9I8D8;A0A1D5PTE1	1	LKVEKAGLY	-
16	ASQVLKRLGFRGVWKG		A0A1D5PS40;Q5ZLZ0;A0A1L1RTS0	2	-	LKRLGFRGVW
16	INSEFHEKDTFYIFNH		A0A1D5PRZ1;F1P0L2	1	FHEKDTFYI	-
16	VTLKIQLQSCSKLEDL	SATB2	E1BZL3	2	-	LQSCSKLEDL
16	INPILYAFLSENFRKA	GALR1L	F1NQJ8	Both	YAFLSENFR	LYAFLSENFR
16	GPHTLRSLVEHLQLLK		Q90997;F1NTM6;A0A1D5NZ05	2	-	LRSLVEHLQL
16	WDETHFGKmGSYYINR		A0A1D5Q007;A0A1D5PAK6	1	THFGKMGSY	-
16	YCRKTHVPGRGITAPQ	NUDT8	A0A1D5PMG5	Neither	-	-
16	AALLHYENLPSLPPVW	FRS3	E1C289	2	-	YENLPSLPPV
16	ETYLHRIGRSGRFGHL	DDX6	Q5ZKB9	2	-	LHRIGRSGRF
16	IGFKLPSYRAAKKLWK	EPB41	R4GHW9	1	LPSYRAAKK	-
16	DKYSSRVVRVISAKRQ		P01038;A0A1L1S0C3	1	VRVISAKRQ	-
16	DATREIRRFSLmPPVR		A0A1L1RN73;A0A1L1RPL4;A0A1D5PXQ2;A0A1L1RK43	2	-	IRRFSLMPPV
16	SSHYLSGERQYEVRYR	IL2RB	F1NDV9	Both	GERQYEVRY	SHYLSGERQY
16	GEGQIQSLSLRHDMQL	APOB	F1NV02	2	-	IQSLSLRHDM
16	VYKAKLKQNTSEQYET		Q90999;A0A1I7Q417	1	LKQNTSEQY	-
16	PRYGFGEAGKPKYGIQ	FKBP51	A0A1D5P953	1	FGEAGKPKY	-
16	SRRAYLAYRERQYNQS	ADGRA3	A0A1D5P2V0	1	YLAYRERQY	-
16	DTSVVKMKTEHPLNQE	NBR1	E1C6F8	1	VKMKTEHPL	-
16	GSEVTFRTSQRYNLQG		A0A1L1RJJ0;A0A1D5PL92	1	VTFRTSQRY	-
16	ISDSQITASSILEWPD	DCBLD2	E1C341	2	-	ITASSILEWP
16	VPSEIYRFGTEYWFLG	SLC5A6	A0A1D5PFU3	2	-	IYRFGTEYWF
16	APQYMWPAHRNELmLN		P31696;A0A1D5PHC7;A0A1L1RLW7	1	MWPAHRNEL	-
16	LRSRLESLGTPGTWNH		P00504;F1NTM7	2	-	LESLGTPGTW
16	VLNVSICKQGAPIFLS		E1BRR6;A0A1D5PBI6	2	-	ICKQGAPIFL
16	GSIAYVPQQAWIQNAT		Q5F364;A0A1D5PAT0;A0A1D5PAC0;F1P204;A0A1D5P0M3;E1C6S5	Both	YVPQQAWIQ	IAYVPQQAWI
16	QPRSLTAKLNNNIKYT	APOB	F1NV02	1	LTAKLNNNI	-
16	EAEKIRKIGEAEAFVI		A0A1D5PCD1;A0A1L1RV80;Q5ZHQ3	2	-	IRKIGEAEAF
16	REKMTQIMFETFNTPA		P60706;Q5ZMQ2;P53478;A0A1L1RLK7;A0A1L1RRL2;A0A1D5PPD8;A0A1L1RPY3;A0A1D5NY71;A0A1D5P5D1;A0A1D5P630	Both	IMFETFNTP	MTQIMFETFN
16	VPNLTPYTHYRFRMRQ		Q8AV58;A0A1D5P2R1;A0A1L1RPH5;F1NT50	1	LTPYTHYRF	-
16	KAKLKQNTSEQYETVA		Q90999;A0A1I7Q417	1	LKQNTSEQY	-
16	TEDKITSAKIKKFIQE	PDIA3	Q8JG64	Neither	-	-
16	EKMDHLDSQIRLLNIR	BNAS1	Q25QX5	2	-	MDHLDSQIRL
16	RSRLESLGTPGTWNHI		P00504;F1NTM7	2	-	LESLGTPGTW
16	KQAKIHYIKNHEFIAT		F1P3G1;E1C5S5;A0A1D5PXN4	2	-	IHYIKNHEFI
16	LYPDISRLADPQVWID		F1P1E9;A0A1L1RU72	2	-	ISRLADPQVW
16	AVSKCRSAGIKVIMVT		A0A1D5P6A9;F1NZB7	Neither	-	-
16	AGQERFRAVTRSYYRG	RAB14	Q5ZKU5	1	FRAVTRSYY	-
16	QISKLTKTSQTLKLES		F1NYL5;Q6J613	2	-	LTKTSQTLKL
16	IYGVLNRKRGHVFEES		Q90705;A0A1D5PZV6;A0A1D5PXR1;A0A1L1RSV0;A0A1L1RPZ1;A0A1D5PS29;A0A1D5PWP9;A0A1L1RLP2;A0A1L1RK87	1	LNRKRGHVF	-
16	DQQGFERHVQTHFDQN	TAX1BP1	A0A1D5PFZ5	1	FERHVQTHF	-
16	ETDEFVLQKHGKIGPP	IFNGR1	F1P571	2	-	LQKHGKIGPP
16	ETYLHRIGRTGRFGKR		A0A1D5PEP6;A0A1D5PB70;Q5ZMC1	2	-	LHRIGRTGRF
16	QVAELIHMIDAMVEEN	GIMAP5L	A0A1L1RYJ2	2	-	IHMIDAMVEE
16	KKPNEDMCLADQKALP		Q9DE13;F1P2F7;A0A1D5PLE6;A0A1D5NTV5;A0A1D5PQ94	Neither	-	-
16	SRGMYSSRMRSYKQEM		A0A1D5NYL6;A0A1L1RKZ9;E1BYU6	1	MYSSRMRSY	-
16	IERLKALGFPEGLVIQ	RAD23B	F1N9B7	2	-	LKALGFPEGL
16	QYCRKDIVNAQSmVVE	NUP133	F1NDV3	Neither	-	-
16	RPIAAELESFMPQPFA		A0A1D5NZJ3;F1NCS3	2	-	LESFMPQPFA
16	EEEKERNKAAmVCSLE		E1C4Q0;A0A1L1RUK4	Neither	-	-
16	KNMSSVRYQQLMRINA	SMARCAD1	A0A1D5PHR6	1	MSSVRYQQL	-
16	SAVQVLWQLDIFRRSL		E1BSS2	2	-	LWQLDIFRRS
16	DPKYFHYRVERIFIDD	TPTE	E1BUX1	1	FHYRVERIF	-
16	PDISRLADPQVWIDAG		F1P1E9;A0A1L1RU72	2	-	ISRLADPQVW
16	YKSFGLPSIGKLSQYQ	PCCA	F1P0M2	2	-	LPSIGKLSQY
16	AIKGMHIRKATKYLKD		A0A1D5PR40;A0A1D5P149;A0A1D5PR07;A0A1L1RJD3;A0A1L1RSL5	1	MHIRKATKY	-
16	DNMLEPSSNmPWFKGW		Q90835;A0A1L1S0Z9;A0A1L1RMD5;A0A1L1RRY4;A0A1L1RTI7;A0A1L1RRR1;A0A1L1RRZ5;A0A1D5P5X9;A0A1I7Q425;A0A1D5PZJ3;A0A1L1RVL2	2	-	LEPSSNMPWF
16	AALVLICTFLFLSTIV	EVI2A	A0A1D5NZ80	2	-	LVLICTFLFL
16	EPMKSVQKIGAALFFL	SLC38A2	Q5F468	2	-	VQKIGAALFF
16	LNGIFVLGRSMGFIGH		F1P269;A0A1D5PSE5	2	-	IFVLGRSMGF
16	ERAVLRKEHQKKYGAT	TBK1	E1C581	Neither	-	-
16	LSLLNLLWLFFFSLLS		A0A1D5P0M3	2	-	LLNLLWLFFF
16	GDIEGmPFVEAFRQFQ	CTPS2	Q5F3Z1	Both	MPFVEAFRQ	IEGMPFVEAF
16	ISPIVTSGLIMQLLAG		A0A1D5NXC6;F1NBN1	2	-	IVTSGLIMQL
16	YPQTIQHNPNGRFVVV		A0A1L1RUT1;E1C016	Both	IQHNPNGRF	IQHNPNGRFV
16	VRDLVQRRIPGIYVLS	PPT1	F1NYK1	1	VQRRIPGIY	-
16	VKSTFHSQLEKSYRmR	SERPINF1	E1C7H6	1	FHSQLEKSY	-
16	LGVVSTFEQYQFLYDT		A0A1L1S114;A0A1D5P441;A0A1D5PR76;F1NVB1;A0A1D5PRW6	2	-	VSTFEQYQFL
16	SLVKRCTCVSHIIRSL		A0A1L1S0W9;A0A1L1RS62;A0A1L1RVS0;A0A1L1RMW3	Neither	-	-
16	IRNKIRAIGKMARVFS		A0A1D5P2F6;A0A1D5P3Y2;E1C2T7;Q5ZIM8	2	-	IRAIGKMARV
16	EFDTYIQKTKKLYIDS	SEC22B	Q5ZJW4	1	YIQKTKKLY	-
16	LQIQVTQPNSFLDTAS	APOB	F1NV02	Both	IQVTQPNSF	IQVTQPNSFL
16	KPPPPNSDIGWRVEFR	GCLC	F1NQZ9	Neither	-	-
16	KKHSEADRAELTHCIL		A0A1L1S0Y5	Neither	-	-
16	KARNYLLSLPHKNKVP		Q8UWG6	Neither	-	-
16	IHQIYDWHRDFFLGEL	TRIO	A0A1D5NZW8	2	-	IYDWHRDFFL
16	KTETSmPNSAKYLPPI		A0A1D5PJJ6;F1NZC9	1	TSMPNSAKY	-
16	SIIFASWSAGDYGAVG		Q90997;F1NTM6;A0A1D5NZ05;A0A1D5PDQ5	1	FASWSAGDY	-
16	KKNEMEIPVDSTSFIL	TNC	P10039	Neither	-	-
16	ETMVKAIKKLEVEIET	ASPM	A0A1D5PXK9	2	-	IKKLEVEIET
16	KSDSIKIPSYLELKEL		A0A1D5PE23	2	-	IKIPSYLELK
16	MPWFHGRISREESEHR		F1N9Y5;A0A0A0MQ53	Neither	-	-
17	LSDYNIQKESTLHLVLR		P0CG62;A0A1L1RWB4;P79781;A0A1D5PHP6;A0A1L1RYF6;A0A1D5P6T4;A0A1L1RVM5;A0A1L1RTJ9;A0A1L1RJ93;A0A1D5P546;A0A1D5NVA7	2	-	IQKESTLHLV
17	EIVEKQGDVIEYLQRHN	TMEM192	F1P5A2	2	-	VEKQGDVIEY
17	DRDDVALKNFAKYFLHQ	FTH	P08267	1	VALKNFAKY	-
17	SGQISKLTKTSQTLKLE		F1NYL5;Q6J613	2	-	LTKTSQTLKL
17	ASLSVQKAAIQAFRKMT	APOB	F1NV02	2	-	VQKAAIQAFR
17	YSKILFKAEPLAFTFSH	APOB	F1NV02	2	-	LFKAEPLAFT
17	APYKLKPIAAEVYEHTE		P02789;E1BQC2;A0A1D5P4L7	2	-	LKPIAAEVYE
17	FGGLKIVTPEEYYNVKP		Q5ZJ73;A0A1D5PYM8	Both	LKIVTPEEY	LKIVTPEEYY
17	YPEEISSMVLTKMKEIA		O73885;F1NWP3;A0A1D5PFJ6	1	MVLTKMKEI	-
17	SDYNIQKESTLHLVLRL		P0CG62;A0A1L1RWB4;P79781;A0A1D5PHP6;A0A1L1RYF6;A0A1D5P6T4;A0A1L1RVM5;A0A1L1RTJ9;A0A1L1RJ93;A0A1D5P546;A0A1D5NVA7	2	-	IQKESTLHLV
17	IGDMAALGVTESFQVKR		A0A1D5NUC1;A0A1L1S046;Q5F424	2	-	MAALGVTESF
17	LADYNIQKESTLHLVLR	UBA52	O42388	2	-	IQKESTLHLV
17	LMDLKIIHPDKYHIAPK		Q5F4C0;F1NMC8	2	-	LKIIHPDKYH
17	VAYLKNIGFDEAFNYKT		A0A1D5PY35;F1NCM5	2	-	LKNIGFDEAF
17	EEIVEKQGDVIEYLQRH	TMEM192	F1P5A2	2	-	VEKQGDVIEY
17	LENSIKLLAVQELLDRE	EEPD1	A0A1D5NVM3	2	-	IKLLAVQELL
17	HSRLLVQGESELWVLPH		F1NUD4;A0A1L1RYW3	2	-	LLVQGESELW
17	REAVIAQISSHVKAIDT		A0A1L1RU47;Q5F3N4	2	-	IAQISSHVKA
17	DVRKLAFSVPEKIQLLR		Q9DGB6;A0A1L1RSV4;F1NUH0	1	LAFSVPEKI	-
17	LNKLLETLGKAEPFFIR		A0A1D5PTR8;A0A1D5PYC5;E1C470;A0A1D5NYD0;A0A1D5P2Q0	2	-	LETLGKAEPF
17	KEQTLEINENLQVHTFN	LAMP2	Q90617	2	-	LEINENLQVH
17	KDQLKKLPVHKFKKGDE		Q90972;A0A1D5PEQ0;A0A1L1RM43	2	-	LKKLPVHKFK
17	LENKLHVFENIVAVLNK	TRAF1	F1NLM1	Neither	-	-
17	KDEVLKIMPVQKQTRAG		E1C4M0;A0A1L1RU84	Both	IMPVQKQTR	LKIMPVQKQT
17	LPLNTLGPVMKMEPLNN	AP2B1	A0A1D5P7Y8	2	-	LNTLGPVMKM
17	FPEEISSMVLTKMKEIA		P08106;Q7SX63	1	MVLTKMKEI	-
17	TPDSVIIESLGHEERYE	ATP8A1	F1NX55	2	-	IESLGHEERY
17	QSGQISKLTKTSQTLKL		F1NYL5;Q6J613	2	-	LTKTSQTLKL
17	RSSITASAAVAFHSIVN		R4GL52	2	-	ITASAAVAFH
17	ADYNIQKESTLHLVLRL	UBA52	O42388	2	-	IQKESTLHLV
17	APEEISAMVLTKMKETA		Q90593;A0A1D5PG73	1	MVLTKMKET	-
17	SPRVKLLSPLGKPVTVQ	MAN2A1	F1NKR1	2	-	LSPLGKPVTV
17	ITMQNIGAMSSYLFIVK		Q5F468;F1NYN4	2	-	MQNIGAMSSY
17	NSFWPTAAGTWQRIPKE	EVI2A	A0A1D5NZ80	1	FWPTAAGTW	-
17	GPLIRPLPSQHMFEHVR	TMX3	F1P212	2	-	IRPLPSQHMF
17	INPVIYAFAGEKFRKYL	CCR5	B2BJC3	Both	FAGEKFRKY	IYAFAGEKFR
17	VRNKLYYFNQEILYRQF	TLR1A	F6SU23	Both	YYFNQEILY	LYYFNQEILY
17	AEDQIQASKQEAVLMSK	TAX1BP1	A0A1D5PFZ5	2	-	IQASKQEAVL
17	DNKLVKVPQLALEKVPN	Lrrn1	A4ZZA2	2	-	LVKVPQLALE
17	GQISKLTKTSQTLKLES		F1NYL5;Q6J613	2	-	LTKTSQTLKL
17	LEEIVEKQGDVIEYLQR	TMEM192	F1P5A2	2	-	VEKQGDVIEY
17	IQEIVLVGGSTRIPKIQ		P08106;Q7SX63	Neither	-	-
17	LRSAIEAVSPQTFKVSL		F1NJ24	2	-	IEAVSPQTFK
17	KDNNLTTGKIYQYVINK		A0A1D5PSR2;A0A1D5PBN4;A0A1L1RSU2	Neither	-	-
17	NIKNLKNLDLSQNFLIK		F1NBN5;C4PCM1	2	-	LKNLDLSQNF
17	EGRIILPSYDMEYRIVF		A0A1D5NWW0;A0A1D5NXL0;E1BZ39;A0A1D5PPE9	1	ILPSYDMEY	-
17	LDSNLYRIGQSKVFFRA	MYH9	P14105	2	-	LYRIGQSKVF
17	SDALETLGFLNHYQmKN	LOC101749377	A0A1L1RMH8	2	-	LETLGFLNHY
17	DGRKVTERHHTKYVLKG		A0A1D5NWJ2;A0A1D5PSI5;A0A1D5PPR4;F1NMX0;A0A1L1RLV3	1	VTERHHTKY	-
17	LPALLDSDEERMITHFE	TMEM87B	F1NI39	2	-	LLDSDEERMI
17	RPTNSIMFTKLNPFTLG		F1NIJ6;A0A1L1RR26;A0A1D5PRS4;A0A1L1RPE8	1	IMFTKLNPF	-
17	LPSEGILYYVAIRQQHF	LAMP3	E1BU34	1	YVAIRQQHF	-
17	VPQLALEKVPNLKFLDL	Lrrn1	A4ZZA2	2	-	LEKVPNLKFL
17	DSNLYRIGQSKVFFRAG	MYH9	P14105	2	-	LYRIGQSKVF
17	GGASILATAANLLRHYP		A0A1D5PGR8;A0A1D5P204;A0A1D5PM66	1	TAANLLRHY	-
17	ASLIGIGYTLALRPGVK		A0A1L1RQZ3;A0A1D5P9J9;A0A1L1RR38;A0A1L1RKA6;A0A1D5Q021	Both	IGYTLALRP	LIGIGYTLAL
17	QQSGQISKLTKTSQTLK		F1NYL5;Q6J613	2	-	ISKLTKTSQT
17	LAYQLSKIGALLAISAR	DHRS7	E1BV75	2	-	LSKIGALLAI
17	YVYQQSGQISKLTKTSQ		F1NYL5;Q6J613	2	-	YQQSGQISKL
17	QVFLDELGSLKAFKKES		A0A1D5PLA1;O57389	2	-	LDELGSLKAF
17	TNSFWPTAAGTWQRIPK	EVI2A	A0A1D5NZ80	1	FWPTAAGTW	-
17	IGGIFASRHLHLDLLHN		Q5F364;A0A1D5PAT0;A0A1D5PAC0;F1P204;A0A1D5P0M3	1	FASRHLHLD	-
17	KGDTYIPSLPKQYDAHR		A0A1D5PUX8	1	YIPSLPKQY	-
17	GINIAKIGLHDLRFKIT		Q5F364;A0A1D5PAT0;A0A1D5PAC0;F1P204;A0A1D5P0M3	2	-	IAKIGLHDLR
17	HTDELQAQAQSSLLRLV	GILT	K7XM59	2	-	LQAQAQSSLL
17	DGGQVFEAGLAPYKLKP		E1BQC2;A0A1D5P4L7	1	FEAGLAPYK	-
17	ATNNISATPTFLFFRNK		A0A1D5P763;A0A1D5NUH1	2	-	ISATPTFLFF
17	GEQFVKKIGGVFAFKIK		Q07598;A0A1L1RR82;F1NSS4	2	-	VKKIGGVFAF
17	QPRSLTAKLNNNIKYTK	APOB	F1NV02	1	LTAKLNNNI	-
17	TNNISATPTFLFFRNKV		A0A1D5P763;A0A1D5NUH1	2	-	ISATPTFLFF
17	NNRIIEETLTLKFEGAA	ARPC2	F1P1K3	2	-	IEETLTLKFE
17	ANVIRYFPTQALNFAFK		A0A1D5PVD9;A0A1D5PCU1;A0A1L1RV81;F1NJ10;A0A1D5PU22;A0A1L1RQL5;Q5ZMJ6;Q5ZLG7	Both	YFPTQALNF	IRYFPTQALN
17	DKAYVVLGQFLVLKKDE	BANF1	A0A1D5NXY4	2	-	YVVLGQFLVL
17	DGRTLSDYNIQKESTLH		P0CG62;A0A1L1RWB4;P79781;A0A1D5PHP6;A0A1L1RYF6;A0A1D5P6T4;A0A1L1RVM5;A0A1L1RTJ9;A0A1L1RJ93;A0A1D5P546;A0A1D5NVA7	2	-	LSDYNIQKES
17	IAGIIRNIPQKKMEKYR		A0A1L1RYS1;A0A1L1RWQ8	1	IPQKKMEKY	-
17	VMEMAELGPLNKFLQKN		F1N9Y5;A0A0A0MQ53	2	-	MAELGPLNKF
17	SPQFVKAAKLLHWNGHF	GLT8D1	E1BX23	1	VKAAKLLHW	-
17	EPQEFSISGSVKYDKNK	APOB	F1NV02	1	FSISGSVKY	-
17	QVKAIKQLGDHVTNLRK	FTH	P08267	2	-	IKQLGDHVTN
17	NDKGRLSKEDIERMVQE		O73885;A0A1L1RPG0;A0A1L1RJY5;F1NWP3;A0A1D5PFJ6;A0A1D5PYK0	2	-	LSKEDIERMV
17	YGDLEYMNEQKLNRYPS	TMEM59	Q5ZLJ8	1	MNEQKLNRY	-
17	NKIKDLGTIEPLKKLEN		A0A1D5NX28;A0A1D5P3M1;A0A1D5NYF7;A0A1D5PU39;A0A1D5P1D9;A0A1D5PEZ0;A0A1D5PHI5;A0A1D5PZL0;E1C2A1	2	-	IKDLGTIEPL
17	KAEPLAFTFSHDYRGST	APOB	F1NV02	1	LAFTFSHDY	-
17	LRQALEMLGKASRLLVR	NAPG	E1BWS2	2	-	LEMLGKASRL
17	EDHQISEFGPLPWLTRQ		A0A1D5PA54;A0A1D5PR19	2	-	ISEFGPLPWL
17	VDKRLEELGAQRIFELG		A0A1D5P254;F1P2T2	2	-	LEELGAQRIF
17	LEELRLAGNDLSFIHPK	LGR4	A0A1D5PB24	2	-	LRLAGNDLSF
17	LKGQILRTDNISFTLKR	JAK1	F1NMJ9	2	-	ILRTDNISFT
17	IYGDLEYMNEQKLNRYP	TMEM59	Q5ZLJ8	1	MNEQKLNRY	-
17	RETLQQHKLLKVIRKKL		P08110;A0A1D5PPN9;A0A1L1S093	2	-	LQQHKLLKVI
17	LSSVIKPTSASYYFRVQ	IFNAR1	A0A1D5PRB3	1	IKPTSASYY	-
17	REmLQQSKILKVIRKNI		Q04619;A0A1D5PHC5;F1NC33;A0A1L1RL18;P11501;A0A1L1RND0;A0A1D5P5R0;A0A1D5PUL6	2	-	LQQSKILKVI
17	YRGFQIMPHVQYIYTEA	TIMP3	P26652	1	FQIMPHVQY	-
17	KMSMSTMNMPmAMKVLP		F1NYL5;Q6J613	1	MSMSTMNMP	-
17	IFIYQLCVGKETFKLQR		A0A1L1RM37;F1P4X6;A0A1L1RMY2	2	-	IYQLCVGKET
17	KQELEAEYLAIFKKTVA		A0A1D5PIJ7;Q5ZK22	2	-	LEAEYLAIFK
17	GDSERIQMLEQQVLVYK		A0A1D5NW22;F1ND53	2	-	IQMLEQQVLV
17	GQERFHALGPIYYRDSN	RAB21	F1NC27	1	FHALGPIYY	-
17	DAARLVMLYALHYERHS		H9L0C0;H9L0B9;A0A1D5PWL5;A0A1L1RZW8;A0A1D5PMH0	Neither	-	-
17	FLDNLDKLGEQDYLPSQ	GNA13	A0A1D5PQE8	2	-	LDKLGEQDYL
17	AQDVISTIGQAFELRFK		E1C4D4;A0A1D5NYP8;A0A1D5PTU1	2	-	ISTIGQAFEL
17	HSNLVQLLGVIVEEKSG		P41239;A0A1D5PXS9	2	-	VQLLGVIVEE
17	IPNLDKLGYAKDMRFAF		F1NZY9;A0A1L1RLZ8;A0A1L1RZM9	2	-	LDKLGYAKDM
17	ISRIEYVHTKNFIHRDI		P67962;F1NL64	2	-	IEYVHTKNFI
17	SNNKLESLPAAVFSLQK	LRRC8D	E1BYZ5	2	-	LESLPAAVFS
17	RYYTIENLDPSSHYVIT		Q90610;F1NW32;A0A1D5PBD3	2	-	IENLDPSSHY
17	EAEKIRKIGEAEAFVIE		A0A1D5PCD1;A0A1L1RV80;Q5ZHQ3	2	-	IRKIGEAEAF
17	YAALLAVGGVIGYTRKG		F1N919	2	-	LLAVGGVIGY
17	DIQQLSQITPKVAVFYR		A0A1D5P5I2	2	-	IQQLSQITPK
17	LAKVTQFKTMEFARYIE		F1NWZ4;E1C9G1	1	FKTMEFARY	-
17	KHTDELQAQAQSSLLRL	GILT	K7XM59	2	-	LQAQAQSSLL
17	VYEDFLMYKSGVYQHVS		P43233;A0A1L1RS19;A0A1D5PUR5	1	FLMYKSGVY	-
17	SKHEVTILGGLNEFVVK		Q5ZLI7;A0A1D5PLR7	2	-	VTILGGLNEF
17	GSYITTIGVDFKIRTVE	RAB35	Q5F4C5	2	-	ITTIGVDFKI
17	ISLERIDTLGIYGKVQI		A0A1D5PM55;Q5ZJS8;Q5I9D4	2	-	LERIDTLGIY
17	EAVKIHSFPTLKFFPAG		P09102;A0A1L1RZP5;A0A1L1RKM2;A0A1D5PV06	2	-	IHSFPTLKFF
17	FPGIFGNQQQHYLEVIK	RANBP6	A0A1D5P2W8	Both	IFGNQQQHY	IFGNQQQHYL
17	LRPLDIEFMKRLSKVVN	SEPTIN9	Q5F3T2	2	-	LRPLDIEFMK
17	SVIIESLGHEERYELLN	ATP8A1	F1NX55	2	-	IESLGHEERY
17	DIPEIRRFDPVPAQYVR		A0A1D5NWW0;A0A1D5NXL0;E1BZ39;A0A1D5PPE9	1	FDPVPAQYV	-
17	SDSLGSLGATLHYRLEL	ITGAD	A0A1D5PYR9	2	-	LGSLGATLHY
17	ERLIIWKIGQSPLAKLS		A0A1D5PS46;F1NDV3	2	-	IWKIGQSPLA
17	GSSTVLPSVSQLLSQHR	NOTCH2	F1P236	2	-	LPSVSQLLSQ
17	ESYISTIGVDFKIRTIE	RAB1B	A0A1D5PE33	2	-	ISTIGVDFKI
17	RSRLESLGTPGTWNHIT		P00504;F1NTM7	2	-	LESLGTPGTW
17	SVNEIYLLDSGAQYKDG	XPNPEP1	F1P0A1	2	-	IYLLDSGAQY
17	KQEYLEMQRQLAIQRLQ	HGS	E1C396	2	-	LEMQRQLAIQ
17	HSHLLVQGESELWVLPR	CD72AGL	E1BT58	2	-	LLVQGESELW
17	YTFYVRSKINNYCGNTQ		A0A1D5PKP8;F1NWP6	1	YVRSKINNY	-
17	GSILASLSTFQQMWISK		F1P476;P60706;P68034;Q5ZMQ2;P63270;P53478;P08023;A0A1L1RTU4;A0A1L1RY56;A0A1L1RRL2;A0A1D5NV17;A0A1L1RUQ9;A0A1L1RJ52;A0A1L1RRH8;A0A1D5P5D1;A0A1D5P630;A0A1L1RVP5;A0A1L1RSN4;A0A1L1RYI0;A0A1D5P681;A0A1L1RN10;A0A1D5PSY6;A0A1L1RRX5	2	-	LASLSTFQQM
17	ELAKINIFYSEKLAEAQ	XPR1	E1C6K2	1	YSEKLAEAQ	-
17	INGIQGFQNISFVAETQ	IL2RB	F1NDV9	2	-	IQGFQNISFV
17	LQTLQSVGEPLKWQKQK	EXOC3L	A0A1L1RW41	2	-	LQSVGEPLKW
17	HRFELLPAGSTLIFYKY	TOR1AIP1	A0A1D5PN56	2	-	LPAGSTLIFY
17	RIKAIVGSQQSQYVETD	IFNGR1	F1P571	2	-	IVGSQQSQYV
17	IESLSLNGVPNIFLSTK	MDV096	Q77MP7	2	-	LSLNGVPNIF
17	EGRDIIVIGNDITYRIG		P11029;A0A1D5PL68;A0A1D5PBX7;F1NWT0;A0A1D5NTV3	2	-	IIVIGNDITY
17	AAQIFGLNNHLVWAKLR		P38024;R9PXP8	2	-	IFGLNNHLVW
17	EARELMYSGALLFFSHN	GET4	Q5ZKG8	2	-	LMYSGALLFF
17	AGQERYHSLAPmYYRGA		Q5ZHW4;Q98932;A0A1D5PUC1;A0A1D5PKU6;A0A1D5NVA3;Q5ZIP7	1	YHSLAPMYY	-
17	LKPQLSKLGVPLYAVVK	PRXL2A	Q5ZI34	2	-	LSKLGVPLYA
17	ISPKRYDSIELRPVGST	CXCL8	A0A1D5PGQ4	1	ISPKRYDSI	-
17	LQRKIQMQSGTAYSHRL	APOB	F1NV02	2	-	IQMQSGTAYS
17	YVYQLIGDDVKVERIEY		Q5ZIL2;A0A1L1RUC8;F1NNQ3;A0A1L1S0G5;A0A1L1RTM3;A0A1D5PNV6;A0A1L1RIQ6	2	-	YQLIGDDVKV
17	KERNVEDLSGGELQRFA		A0A1D5PJ93;Q2UXM6;Q5ZJX6	2	-	VEDLSGGELQ
17	SLSQLTKLGKPFKYIVT	DYNLT1	F1P561	2	-	LTKLGKPFKY
17	SVIRSLNADNSFESRSE	IFNGR1	F1P571	2	-	IRSLNADNSF
17	DHVTNLRKMGAPKYGMA	FTH	P08267	Neither	-	-
17	GKKVIKEVKILEVHVDK		Q5ZIZ7;A0A1L1RRQ4	2	-	IKEVKILEVH
17	LIYIDIVGLTQFKKTLG	MGAT5	F1NEL5	2	-	IDIVGLTQFK
17	GDNmLEPSSNMPWFKGW		Q90835;A0A1L1S0Z9;A0A1L1RMD5;A0A1L1RRY4;A0A1L1RTI7;A0A1L1RRR1;A0A1L1RRZ5;A0A1D5P5X9;A0A1I7Q425;A0A1D5PZJ3;A0A1L1RVL2	2	-	LEPSSNMPWF
17	FPGGFISFVFVKKDPTY	LAMP3	E1BU34	1	VFVKKDPTY	-
17	LNDLDRIAQTSYIPTQQ		P50146;E1BXS2	2	-	LDRIAQTSYI
17	LPVEMELQAVPEHYRLQ	TMEM132A	A0A1D5NZ77	2	-	LQAVPEHYRL
17	YSTRLAMLSNNLTHWKK		A0A1D5PL90	2	-	LAMLSNNLTH
17	TVMLRHENILGFIAADN		A0A1D5P214;Q06900;A0A1D5PT02	2	-	LRHENILGFI
17	EVKGDIFSFPSVDYEKY		A0A1D5PKP8;F1NWP6	1	FPSVDYEKY	-
17	RHRDILQDYTHEFHKTK	GOSR1	F1NW80	Both	YTHEFHKTK	ILQDYTHEFH
17	LGALASLGNLNIPYKIE	NOTCH1	F1NZ70	2	-	LASLGNLNIP
17	HmYLVWTLGHPIRVKYS		Q90YI1;A0A1L1RMD7;F1P181	Neither	-	-
17	SPDEYRWWSENSARYPN		P27177;A0A1L1RK71	1	WSENSARYP	-
17	PTNSIMFTKLNPFTLGA		F1NIJ6;A0A1L1RR26;A0A1D5PRS4;A0A1L1RPE8	1	IMFTKLNPF	-
17	STMNMPMAMKVLPLAPS		F1NYL5;Q6J613	1	MPMAMKVLP	-
17	AIERLKALGFPEGLVIQ	RAD23B	F1N9B7	2	-	LKALGFPEGL
17	LPALLPSLPSAFRHHKL		A0A1D5PS73	Neither	-	-
17	RTLSDYNIQKESTLHLV		P0CG62;A0A1L1RWB4;P79781;A0A1D5PHP6;A0A1L1RYF6;A0A1D5P6T4;A0A1L1RVM5;A0A1L1RTJ9;A0A1L1RJ93;A0A1D5P546;A0A1D5NVA7	2	-	IQKESTLHLV
17	LDKNLKPIKPMQFLGDE		Q5ZLN1;A0A1L1RPB8	2	-	LKPIKPMQFL
17	VTDRIENVDQLGFFIYR		O42204;A0A1L1RIU5;F1NM17	2	-	IENVDQLGFF
17	HDRTLTIVDTGIGMTKA		P11501;A0A1D5PDI9;A0A1D5P5R0;A0A1D5PUL6	2	-	LTIVDTGIGM
17	FLPALEKLPTEEYAKVm		A0A1D5PS13;A0A1L1RSA5	2	-	LEKLPTEEYA
17	YDAEIHFTRLANINFYE		F1N8T2;A0A1D5PHA5	Both	IHFTRLANI	FTRLANINFY
17	IYYVYQQSGQISKLTKT		F1NYL5;Q6J613	2	-	YQQSGQISKL
17	GQERYHSLAPmYYRGAQ		Q5ZHW4;Q98932;A0A1D5PUC1;A0A1D5PKU6;A0A1D5NVA3;Q5ZIP7	1	YHSLAPMYY	-
17	LPALEKLPTEEYAKVMV		A0A1D5PS13;A0A1L1RSA5	2	-	LEKLPTEEYA
17	FENQLLQIGLKSEFRQN	AP2A2	E1C866	2	-	LLQIGLKSEF
17	AGKGLTIIGSVIQGNFL		A0A1D5PMQ8;A0A1D5P2F9	2	-	LTIIGSVIQG
17	TDNELELYKTKTYRQIR		A0A1D5PPU2;F1NR57	1	YKTKTYRQI	-
17	GASILATAANLLRHYPT		A0A1D5PGR8;A0A1D5P204;A0A1D5PM66	1	TAANLLRHY	-
17	KQHFITKNTAKLDRETE	EDF1	Q5ZMC0	Neither	-	-
17	LDDLVRQTTEIPFWKNE	TTYH3	F1NWU6	Both	VRQTTEIPF	VRQTTEIPFW
17	SGSQIVDIDKRKYLVPS	GABARAPL2	F1NNM2	2	-	IVDIDKRKYL
17	KDLMLRFLGEQAAVKRQ	TRAPPC12	F1NN25	2	-	LRFLGEQAAV
17	VTIYYVYQQSGQISKLT		F1NYL5;Q6J613	2	-	YQQSGQISKL
17	ESKVFYYKMKGDYHRYL		Q5ZMT0;A0A1L1RJ11;A0A1D5PYS5	1	FYYKMKGDY	-
17	GTVLYETELLHFAEDVK		A0A1D5P4E9;F1NG00	2	-	LYETELLHFA
17	DEDLKKHDLSPLIRVPG		F1NVD2;A0A1D5P7X1	2	-	LKKHDLSPLI
17	ENKLHVFENIVAVLNKE	TRAF1	F1NLM1	Neither	-	-
17	GNVTIKIWDIGGQPRFR		F1P0Z7;Q5ZKQ8;F1NSI8	2	-	IWDIGGQPRF
17	GGTSSLSASKWTTFLKA	SEMA7A	F1NIZ9	2	-	LSASKWTTFL
17	NEQKLNRYPSSALVVVR	TMEM59	Q5ZLJ8	Neither	-	-
17	ALSNLFSVEPMSYTRFS		Q90997;A0A1D5NZ05;A0A1D5PDQ5	1	VEPMSYTRF	-
17	DFGDVVYTFEIPFHGKT		H9L0L3;A0A1D5PID8	1	VVYTFEIPF	-
17	GDAGLRLLSEHLTmLQV	CMIP	A0A1D5PGH8	2	-	LRLLSEHLTM
17	HEVKLNKLAFLNQFHFG	ATP6V0D1	E1BVF8	2	-	LNKLAFLNQF
17	LPYNVLGLGRSANFLDH		F1NWE2;A0A1D5P3X1;A0A1D5P9S9	Neither	-	-
17	ITSLYLLGHDIRISASL	MGAT5	F1NEL5	2	-	LYLLGHDIRI
17	GNIVGLVGVDQFLVKTG		Q90705;A0A1D5PZV6;A0A1L1RSV0;A0A1L1RPZ1;A0A1D5PS29	2	-	VGLVGVDQFL
17	YVKLEQLGIPSQVLKYD	ARHGAP1	A0A1D5PN07	2	-	LEQLGIPSQV
17	VQSLDKNGVDLLMKYIY		A0A1D5PXN9;Q5ZMV5	2	-	LDKNGVDLLM
17	EPGNIENNGVLSFIKHV		Q5ZJ08;A0A1D5PCG1;F1NJU7	2	-	IENNGVLSFI
17	TPSDVIEKELMEKLKKK	gI	Q9E6L5	1	IEKELMEKL	-
17	RYGGVFHVEKNGRYSLT		A0A1D5PVD2;A0A1D5PBN1	1	FHVEKNGRY	-
17	AIERLKALGFPESLVIQ	RAD23A	A0A1D5P2K1	2	-	LKALGFPESL
17	LLNIEPIPSEKLLETYK		A0A1L1S114;A0A1D5P441;A0A1D5PR76;F1NVB1;A0A1D5PRW6	2	-	IEPIPSEKLL
17	TIGTLNMLGLAKRVGAR	UXS1	E1BV28	2	-	LNMLGLAKRV
17	VPLIERLGTPQQIAIAR		F1NE09;A0A1D5P655;E1BW56	2	-	IERLGTPQQI
17	DYNIQKESTLHLVLRLR		P0CG62;A0A1L1RWB4;P79781;A0A1D5PHP6;A0A1L1RYF6;A0A1D5P6T4;A0A1L1RVM5;A0A1L1RTJ9;A0A1L1RJ93;A0A1D5P546;A0A1D5NVA7;O42388	2	-	IQKESTLHLV
17	IEELLQKIKQQQYKLDK	ANGPTL4	F1NUQ4	2	-	LQKIKQQQYK
17	ISHYAIKKNVKLPELPK	JAK1	F1NMJ9	1	YAIKKNVKL	-
17	IPPKIFKLPHVQFLELK	LRIG2	F1NI53	2	-	IFKLPHVQFL
17	SPHLLPLTDLELRFQYR	IRF5	A0A1D5PAU6	2	-	LTDLELRFQY
17	YEGVVDIFQTVKMLRTQ		F1NWE3;A0A1D5PT51;A0A1D5PIN8;A0A1D5NV24;F1NQ49;A0A1D5PW72;A0A1D5P6N5;A0A1D5PFX7;A0A1D5PW29;A0A1D5PQ87;A0A1D5PWT5;A0A1D5PPA5	1	FQTVKMLRT	-
17	AGQERFHALGPIYYRDS	RAB21	F1NC27	1	FHALGPIYY	-
17	ENRRLWYAPNQVFKIDE	JAK1	F1NMJ9	Both	YAPNQVFKI	LWYAPNQVFK
17	AYSVLTRIGLETSLRYA		A0A1D5PII6;A0A1D5P3S0	2	-	LTRIGLETSL
17	EQFVKKIGGVFAFKIKD		Q07598;A0A1L1RR82;F1NSS4	2	-	VKKIGGVFAF
17	TVERLVSIGYPHELLNF		Q5ZIZ4;A0A1D5PTE9;F1NCR3	2	-	LVSIGYPHEL
17	IDEAIYYFKANVFFKNY	ARPC3	E1C8Y3	Both	YYFKANVFF	IYYFKANVFF
17	IKSQIQQLGFEEDLASD		F1NTV6;A0A1D5PIH4;A0A1D5NZ55	2	-	IQQLGFEEDL
17	TIYYVYQQSGQISKLTK		F1NYL5;Q6J613	2	-	YQQSGQISKL
17	NLGSLFANRSEKFVIAR		E1BZ15	1	LFANRSEKF	-
17	DKPQLQGIPVLVLGNKR		Q5ZKQ8;F1NSI8;F1P0Z7	2	-	LQGIPVLVLG
17	GITLDLLNQRLYWVDSK		Q98931;F1NS31	2	-	LDLLNQRLYW
17	VLHAVQLVKQKAYRSHE		F1P257;A0A1D5P774	1	VQLVKQKAY	-
17	EISFTVNDPKSYDPYVR	ATP1B1	F1NSV6	1	FTVNDPKSY	-
17	SDVNLKHENILQFLTAE		Q90999;A0A1I7Q417	2	-	LKHENILQFL
17	RQHTLKHFEHVRMVDPK		F1P0B2;A0A1L1RZU6;E1C440	1	FEHVRMVDP	-
17	TTFISTIGIDFKIKTVE	RAB10	F1NMT5	2	-	ISTIGIDFKI
17	VTNAIYRFNPVLLKSDD		Q5ZL18;F1N9I7	2	-	IYRFNPVLLK
17	ISREMLQQSKILKVIRK		Q04619;P11501;A0A1D5PHC5;A0A1L1RND0;F1NC33;A0A1D5P5R0;A0A1D5PUL6;A0A1L1RL18	2	-	LQQSKILKVI
17	RVRNKLYYFNQEILYRQ	TLR1A	F6SU23	Both	YYFNQEILY	LYYFNQEILY
17	TDAEITGLDPGTLYIFT		Q9W6V5;R4GJB9;F1P3J3	2	-	ITGLDPGTLY
17	TAGELKDLAPAVDWmPF	ECE-1	Q9DGN6	Both	LAPAVDWMP	LKDLAPAVDW
17	SRSEIDLLDIRHEFRKN		P17153;A0A1D5PQU4;F1NJI0	2	-	IDLLDIRHEF
17	LSQIEKLSNSEQKWWLK	LY75	F1NC84	2	-	IEKLSNSEQK
17	VEDAFLEAAKKIYQNIQ	RAB14	Q5ZKU5	1	FLEAAKKIY	-
17	SmPFIEAFRQFQFKARR		A0A1D5PSR2;A0A1D5PBN4;A0A1L1RSU2	2	-	IEAFRQFQFK
17	WEKNLRLVmLHNLEHSL	CTSS	H9KYW5	2	-	LVMLHNLEHS
17	mNMPMAMKVLPLAPSVG		F1NYL5;Q6J613	1	MPMAMKVLP	-
17	NHRISLERIDTLGIYGK		A0A1D5PM55;Q5ZJS8;Q5I9D4	2	-	LERIDTLGIY
17	DQKRIAAQKQEQFKVDR	B4GAL-T7	Q2HPN7	2	-	IAAQKQEQFK
17	QLPALLPSLPSAFRHHK		A0A1D5PS73	Neither	-	-
17	GTLLVNAGAVLNFRLRR	SMIM7	A0A1D5PDZ8	Neither	-	-
17	DRNVYPSAGVLFVHVLE	SGCE	F1NZ66	Both	VYPSAGVLF	VYPSAGVLFV
17	SDLSILRLASPLHFVNT	FAM134A	A0A1D5PQL9	2	-	LRLASPLHFV
17	FSTLLKPISEQIQMVQN	CAP1	A0A1D5Q032	2	-	LKPISEQIQM
17	SANNLQDFGLQLPFLKE		Q9DD78;Q9DGB6;A0A1D5PDX0;A0A1L1RSV4;A0A1D5NXK1;A0A1D5P6D6;F1NUH0	2	-	LQDFGLQLPF
17	QEYLEMQRQLAIQRLQE	HGS	E1C396	2	-	LEMQRQLAIQ
17	SDYISPKRYDSIELRPV	CXCL8	A0A1D5PGQ4	1	ISPKRYDSI	-
17	GAGTTLTVLGQPKVAPT		R9PXM5	2	-	LTVLGQPKVA
17	TSDYISPKRYDSIELRP	CXCL8	A0A1D5PGQ4	1	ISPKRYDSI	-
17	DGLKKFYITKFKGFDPN	AGPS	F1P5J7	2	-	LKKFYITKFK
17	GSDAFKGIRPLSYQQAD	RHOH	E1BVI6	Neither	-	-
17	EISFTVNDPKSYDPYVK	ATP1B1	P08251	1	FTVNDPKSY	-
17	TPGALEHFHMRLFRAQR	BCAP31	A0A1D5NXR2	1	FHMRLFRAQ	-
17	NTELWEFEVYKFKEIGQ		A0A1D5PEC3;A0A1D5PZF2	Both	FEVYKFKEI	LWEFEVYKFK
17	KARIAQSLGAKMLLIAS		A0A1D5NUM0;A0A1D5PMK3;A0A1D5PUN9	2	-	IAQSLGAKML
17	YTCLVGHEALPLQLAQK		P01875	Neither	-	-
17	LAQRLEKHELIEFRRIA		A0A1D5PAU8;A0A1D5PW75;A0A1D5P650;A0A1D5PJH5;A0A1D5PDC1;F1NW23;A0A1D5PVA9	2	-	LEKHELIEFR
17	QNPGLLHTEELGFLREW		Q5ZLF0;F1NH21	2	-	TEELGFLREW
17	ATREIRRFSLMPPVRYQ		A0A1L1RN73;A0A1L1RPL4;A0A1D5PXQ2;A0A1L1RK43	1	FSLMPPVRY	-
17	ELAKVTQFKTMEFARYI		F1NWZ4;E1C9G1	1	FKTMEFARY	-
17	NTDNLIKFDHVPLVTPN	ABCD3	Q5F4B9	Neither	-	-
17	RKGAHIKKIDFGRLTGG	PLD4	E1BVB3	2	-	IKKIDFGRLT
17	STNMLQALPAGIFTHTK		E1BTF0;A0A1D5PG00	2	-	LQALPAGIFT
17	KKELEEVVQPIVSKLYG	HSPA5	Q90593	1	VQPIVSKLY	-
17	ENREVDRNEGLKFARKH	RAB18	Q5ZLG1	Neither	-	-
17	VDRYLAIVYAIHTYRKR	CXCR5	G4U4M4	1	YAIHTYRKR	-
17	GTDIIEELGEQREQLER	VTI1B	E1BUX5	2	-	IEELGEQREQ
17	DASSTYFYRGTKYWKFD	MMP15	A0A1D5PR25	1	YRGTKYWKF	-
17	QPMGLTVLGNHLYWIDR	RCJMB04_11b2	Q5ZKF9	2	-	LTVLGNHLYW
17	KGKGEFAIRPEKKADPV		A0A1L1RLZ8;A0A1L1RZM9	1	IRPEKKADP	-
17	DKTAMNAVIKTWRDGPY	TMEM87B	F1NI39	1	IKTWRDGPY	-
17	AYQLSKIGALLAISARR	DHRS7	E1BV75	2	-	LSKIGALLAI
17	VAVLQSIGAAGLSFVAK	IFI27L2	F1NUP8	2	-	LQSIGAAGLS
17	KNPRIVLLDCSLEYKKG	LOC101751456	A0A1D5P2D9	Neither	-	-
17	NYGILESFTVQRSVEPK		A0A1D5NYV7;A0A1D5PM07;A5HUL4	1	FTVQRSVEP	-
17	VPWVIVISGQSKLYRSE	SORT1	A0A1D5PNT8	2	-	IVISGQSKLY
17	FDDMLHILNPEELHVIE		F1NEY5;A0A1D5PS99	2	-	LHILNPEELH
17	KVIELQKDKQVAYVYLE	ITGA4	A0A1D5PKL9	2	-	LQKDKQVAYV
17	VDATVNQMLANRYGIRG		A0A1L1RRU9;F1NK96	1	VNQMLANRY	-
17	VKGDIFSFPSVDYEKYY		A0A1D5PKP8;F1NWP6	1	FPSVDYEKY	-
[truncated: 2,079 more rows]
