# Supplementary material for: The dominantly expressed class II molecule from a resistant MHC haplotype presents only a few Marek’s disease virus peptides by using an unprecedented binding motif
Source: PLoS Biol. 2021 Apr 26;19(4):e3001057. doi: 10.1371/journal.pbio.3001057 (PMC8101999; doi:10.1371/journal.pbio.3001057)
Supplement: S6 Data — (XLSX) [file pbio.3001057.s020.xlsx]

## Sheet: S6. 2020 CVI988
	2020							Statistics
	CVI988-infected bursal B cells
	MHC class II by 2G11 mAb							BLB Motif	Counts	%		BLB Motif	Count	%
								1	1174	28.7534		1	1280.5	38.4073
	m indicates oxidized methionine							2	1947	47.6855		2	2053.5	61.5927
Length	Sequence	Gene	Protein Group Accessions	BLB Motif	9mer Core	10mer Core		Both	213	5.21675
8	YISPKRYD	CXCL8	A0A1D5PGQ4	Neither	-	-		Neither	749	18.3444
8	YALPHAIL	ACTB	P60706	Neither	-	-		Total	4083	100		Total	3334
8	VNLPVSQL	MBTPS2	E1BR82	Neither	-	-
8	VLLPKKTE	H2A-IX	P70082	Neither	-	-
8	VHASLDKF	HBAA	P01994	Neither	-	-
8	VDPVNFKL	HBAA	P01994	Neither	-	-		the number of peptides is in brackets
8	VDIRGSVI	MSL2	A0A1D5NVS8	Neither	-	-
8	VDINIAQK		A0A1D5P3T1	Neither	-	-
8	VAPEEHPV	ACTB	P60706	Neither	-	-
8	TYFPHFDL	HBAA	P01994	Neither	-	-
8	TKTYFPHF	HBAA	P01994	Neither	-	-
8	TGVLKPGm		A0A1L1RMD5	Neither	-	-
8	TEAPLNPK		F1P476;P60706	Neither	-	-
8	STLHLVLR		P0CG62;O42388	Neither	-	-
8	SGQISKLT	CD74	F1NYL5	Neither	-	-
8	SDYPPLGR		A0A1L1RMD5	Neither	-	-
8	RVDPVNFK	HBAA	P01994	Neither	-	-
8	RVAPEEHP		F1P476;P60706	Neither	-	-
8	RNPLIAGK		A0A1D5PFF1	Neither	-	-
8	RNDLVSGI	SLC4A10	A0A1D5P990	Neither	-	-
8	RLPLQDVY		A0A1L1RMD5	Neither	-	-
8	NATLSVHQ		P09244	Neither	-	-
8	LSEPLKEE	HCN3	A0A1D5PY52	Neither	-	-
8	LNGKLTGm		A0A1L1RUV2	Neither	-	-
8	LLLILLIL		F1NV02;F1P2X8;R4GKH6	Neither	-	-
8	LLGRQPVL	KANSL1	R4GKH6	Neither	-	-
8	KVVNDLVQ	BID	A0A140T8G9	Neither	-	-
8	KVTSTPVK	PASK	F1N9K6	Neither	-	-
8	KSLQPTKE	BAK1	Q5F404	Neither	-	-
8	KLTEVFPQ	LAMA4	F1NSZ5	Neither	-	-
8	KLHVDPEN		A0A1L1RWC2	Neither	-	-
8	KIREEYPD		P09244	Neither	-	-
8	KDQKIISL	GOLGB1	A0A1D5PB54	Neither	-	-
8	KDFKKSLK		A0A1L1RJY4	Neither	-	-
8	KAKKEETP	PAXIP1	A0A1D5NZ11	Neither	-	-
8	KAIEAVKN	REXO1	F1P0Z1	Neither	-	-
8	IYNEIAGK	ARFGEF1	A0A1D5P6U6	Neither	-	-
8	ISDYGDKL	ERP29	P81628	Neither	-	-
8	IKTVETRD		A0A1L1RW09	Neither	-	-
8	HVPEAARP	LOC770794	A0A1D5PD52	Neither	-	-
8	GHAIRILG		A0A1D5PUR5	Neither	-	-
8	FTTTAERE	ACTB	P60706	Neither	-	-
8	FSSGLKGm	ATP5A1W	A0A1D5P3S4	Neither	-	-
8	FLSFLQVS		A0A1L1RVX4	Neither	-	-
8	FAGDDAPR		F1P476;P60706	Neither	-	-
8	EDLALYLK	RC3H2	F1NZ02	Neither	-	-
8	EAYLGKTV	HSPA8	F1NWP3	Neither	-	-
8	AVGKVIPE		A0A1L1RUV2	Neither	-	-
8	AIRNDEEL		P02263;P70082	Neither	-	-
9	YISPKRYDS	CXCL8	A0A1D5PGQ4	Neither	-	-
9	WIIVHHRIY	CYB5A	A0A1D5NYX6	Neither	-	-
9	VVPSPKVSD		P09244	Neither	-	-
9	VVFVGNSGV		E1C531	Neither	-	-
9	VTLPRFSEP		A0A1D5PDL6	Neither	-	-
9	VSKGTLVQT		F1NPJ2	Neither	-	-
9	VPPQVVSLP	ZMAT3	A0A1D5PUH8	Neither	-	-
9	VmVGmGQKD		F1P476;P60706	Neither	-	-
9	VGVIKAVDK		A0A1L1RMD5	Neither	-	-
9	VGGIKEDTE		A0A1L1RL45;A0A1D5P5E1;Q5ZME1	Neither	-	-
9	VEKGIIDPT	HSPD1	Q5ZL72	Neither	-	-
9	VDPDTKEmL		F1NY38	Neither	-	-
9	VAVTmGPKG	HSPD1	Q5ZL72	Neither	-	-
9	VAPEEHPVL	ACTB	P60706	Neither	-	-
9	TVDGPSGKL		A0A1L1RUV2	Neither	-	-
9	SVRSGPFGQ		P09244	Neither	-	-
9	SSSSLEKSY		F1P476;P60706	Neither	-	-
9	SSSPEVKGY	LOC426023	A0A1D5P893	Neither	-	-
9	SSGLKGmSL	ATP5A1W	A0A1D5P3S4	Neither	-	-
9	SPVASKEQK	CAPRIN2	E1C221	Neither	-	-
9	SKPVTTPEE	HSPD1	Q5ZL72	Neither	-	-
9	SDGIEHIGN	SLC6A11	E1BXE8	Neither	-	-
9	RVDPVNFKL	HBAA	P01994	Neither	-	-
9	RVAPEEHPV	ACTB	P60706	Neither	-	-
9	RVAPEEHPT	ACTA2	F1P476	Neither	-	-
9	QVDELQRLL	TUFT1	A0A1D5PEB8	Neither	-	-
9	QSGQISKLT	CD74	F1NYL5	Neither	-	-
9	QQLPLQSVQ	PHC3	F1P0K3	Neither	-	-
9	PSVAETLHP	CELF5	R4GKW3	Neither	-	-
9	PGGVGQRLE	SOX1	A0A1D5PBF9	Neither	-	-
9	NDQYLKLLG		A0A1L1RXB2	Neither	-	-
9	LVSLGGKAT	SERPINH1	P13731	Neither	-	-
9	LTEAPLNPK		F1P476;P60706	Neither	-	-
9	LSQPNNAPV		E1C1J2	Neither	-	-
9	LRNVQAEEm	ATP5A1W	A0A1D5P3S4	Neither	-	-
9	LQDSGEVRE		A0A1L1RQA1	Neither	-	-
9	LIKTVETRD		A0A1L1RW09	Neither	-	-
9	LAPSTmKIK		F1P476;P60706	Neither	-	-
9	KSGDAAIVD		A0A1L1RMD5	Neither	-	-
9	KNPIVTDIN	PLXND1	F1P2X8	Neither	-	-
9	KNLPPSGTV	G3BP2	E1C769	Neither	-	-
9	KNAGVEGSL	HSPD1	Q5ZL72	Neither	-	-
9	KLPSNVIQE	ARAP2	A0A1D5PAW0	Neither	-	-
9	KLHVDPENF		A0A1L1RWC2	Neither	-	-
9	KIAVVNAVG	FAT3	A0A1D5P2W6	Neither	-	-
9	KEQENLLKQ	TCHP	A0A1D5PFI3	Neither	-	-
9	KEITALAPS		F1P476;P60706	Neither	-	-
9	KEEQTHSGP		A0A1D5PGQ2	Neither	-	-
9	KDIIQALAQ	AP3B2	A0A1D5PWA7	Neither	-	-
9	INPDHPIVE		A0A1L1RL18	Neither	-	-
9	IKYPQPAPG	PAX1	A0A1D5PT57	Neither	-	-
9	IIRQPSEEE		A0A1D5PCX5	Neither	-	-
9	IEKPAGPPG	MYH9	P14105	Neither	-	-
9	GQVINETSQ		A0A1L1RW09	Neither	-	-
9	GFAGDDAPR		F1P476;P60706	Neither	-	-
9	FDLSHGSAQ	HBAA	P01994	Neither	-	-
9	FAPVNVTTE		A0A1L1RMD5	Neither	-	-
9	FALVFTTRY	KDELR3	A0A1D5PHX5	Neither	-	-
9	FAGDDAPRA		F1P476;P60706	Neither	-	-
9	ETHGFNEAL	GALNT15	A0A1D5PXD5	Neither	-	-
9	EDGVGERQL	CSGALNACT2	E1C2T4	Neither	-	-
9	EAPLNPKAN		F1P476;P60706	Neither	-	-
9	DLEALQRLQ		R4GLX5	Neither	-	-
9	ALAPSTmKI		F1P476;P60706	Neither	-	-
9	AIRNDEELN		P02263;P70082	Neither	-	-
10	YYVAIRQQHF	LAMP3	E1BU34	Neither	-	-
10	VVADTPELQR	LASP1	A0A1D5PB50	Neither	-	-
10	VPNIFLSTKA	MDV096	Q77MP7	1	VPNIFLSTK	-
10	VKDFQDDmEK	HECTD2	A0A1D5PWL4	2	-	VKDFQDDMEK
10	VGDEAQSKRG		F1P476;P60706	Both	VGDEAQSKR	VGDEAQSKRG
10	VFNDmKVRKS	CFL2	P21566	1	FNDMKVRKS	-
10	VETRDGQVIN		A0A1L1RW09	Neither	-	-
10	VDLEPTVIDE		A0A1D5PC38	2	-	VDLEPTVIDE
10	TVTSRDSSSY		A0A1D5PNV9	1	VTSRDSSSY	-
10	TVDKPIAGAE		A0A1D5PK06	Neither	-	-
10	TIMMGLAHDL	POLN	F1NCR5	Neither	-	-
10	TEAPLNPKAN		F1P476;P60706	Neither	-	-
10	SYVGDEAQSK		F1P476;P60706	Neither	-	-
10	SVYAKYYFDL	CCNY	A0A1D5P4B3	Neither	-	-
10	SVVPSPKVSD		P09244	Neither	-	-
10	SLEDPQTHSN		A0A1L1RL18	Neither	-	-
10	SLEDPQTHAN	HSP90AA1	A0A1D5P5R0	Neither	-	-
10	SFDDPPSAKA	FUS	A0A1D5P411	1	FDDPPSAKA	-
10	SETGAGKHVP		A0A1D5PC38	Neither	-	-
10	SERRVRIHVT	NCAPG2	F1NWM5	Neither	-	-
10	SDKPDmAEIE	TMSB4X	R4GF71	Neither	-	-
10	RYTVKQMKmY	TIMP3	P26652	1	YTVKQMKMY	-
10	RVAPEEHPVL	ACTB	P60706	Neither	-	-
10	QTPQSRLPTQ		A0A1D5NZB3	Neither	-	-
10	QQSGQISKLT	CD74	F1NYL5	Neither	-	-
10	QLLQmWTRPA		A0A1L1RLS3	Neither	-	-
10	PSAAPPGTAP	KIAA0922	A0A1D5P095	Neither	-	-
10	PEVANSLPAP		F1NTH4	Neither	-	-
10	PEPAKSAPAP	H2B-I	P0C1H3	Neither	-	-
10	NALAVQQLTA	PUM1	Q2VB19	Neither	-	-
10	mVGmGQKDSY		F1P476;P60706	Both	VGMGQKDSY	MVGMGQKDSY
10	mKFNPFVTSD		A0A1L1RLA3	Neither	-	-
10	LVQDVANNTN	HSPD1	Q5ZL72	Neither	-	-
10	LTEAPLNPKA		F1P476;P60706	Neither	-	-
10	LQDSGEVRED		A0A1L1RQA1	2	-	LQDSGEVRED
10	LNVmVRDQEF	FAT3	A0A1D5P2W6	2	-	LNVMVRDQEF
10	LLQDSGEVRE		A0A1L1RQA1	2	-	LLQDSGEVRE
10	LGAETVGLVK	ANO10	A0A1D5P0N6	Neither	-	-
10	KYEGFEDRHY		A0A1D5P505	1	YEGFEDRHY	-
10	KMEEGEEDIE	BACH1	E1BS39	Neither	-	-
10	KLRVDPVNFK	HBAA	P01994	Neither	-	-
10	KKLVEHVKEL	LRRCC1	A0A1D5PRW0	Neither	-	-
10	KIIAPPERKY		F1P476;P60706	1	IIAPPERKY	-
10	KEQENLLKQQ	TCHP	A0A1D5PFI3	Neither	-	-
10	KEEEPVKKIm	HNRNPD	F6QGM9	Neither	-	-
10	KDSYVGDEAQ		F1P476;P60706	Neither	-	-
10	IYPAPQVSTA		A0A1D5PC38	2	-	IYPAPQVSTA
10	IVTNWDDmEK	ACTB	P60706	Neither	-	-
10	IRDAVTYTEH	H4-I	P62801	2	-	IRDAVTYTEH
10	INPDHPIVET		A0A1L1RL18	Neither	-	-
10	IKTRNEEQLK	CPA2	E1C2B2	2	-	IKTRNEEQLK
10	IKGSGTAEVE	PKLR	F1NW43	2	-	IKGSGTAEVE
10	IIPASTGAAK		A0A1L1RUV2	2	-	IIPASTGAAK
10	IIAPPERKYS		F1P476;P60706	1	IIAPPERKY	-
10	IFNHVDIKIY		A0A1D5PRZ1	1	FNHVDIKIY	-
10	HSmSAEVFGP	LHX1	F1NX79	Neither	-	-
10	GYEPPVQESV		A0A1D5NXH8	Neither	-	-
10	GVLKPGmVVT		A0A1L1RMD5	Neither	-	-
10	GTGASGSFKL		F1NPJ2	Neither	-	-
10	GLKQELIQAE	AIMP1	A0A1D5P0D3	Neither	-	-
10	GFAGDDAPRA		F1P476;P60706	Neither	-	-
10	FVNDVSEKEQ	CTTN	F1NU55	Neither	-	-
10	FHVEKNGRYS	CD44	A0A1D5PBN1	1	FHVEKNGRY	-
10	EKNPIVTDIN	PLXND1	F1P2X8	Neither	-	-
10	EKEVASEAAE	GRSF1	A0A1D5PKH3	Neither	-	-
10	DTKGPEIRTG	PKLR	F1NW43	Neither	-	-
10	DLKIIHPDKY	HVCN1	F1NMC8	Neither	-	-
10	DLKEKKEVVE	PTMA	A0A1D5PPP9	Neither	-	-
10	AVGVIKAVDK		A0A1L1RMD5	Neither	-	-
10	APVNVTTEVK		A0A1L1RMD5	Neither	-	-
10	ALRDNSTmGY		A0A1L1RL18;A0A1D5P5R0	Neither	-	-
10	ALAPSTmKIK		F1P476;P60706	1	LAPSTMKIK	-
11	YYVAIRQQHFT	LAMP3	E1BU34	2	-	YVAIRQQHFT
11	YVYQQSGQISK	CD74	F1NYL5	Neither	-	-
11	YISPKRYDSIE	CXCL8	A0A1D5PGQ4	1	ISPKRYDSI	-
11	VTPIPSDSTRR	RPS14	Q5ZHW8	1	VTPIPSDST	-
11	VSVPDSSGPER		A0A1L1S010	Neither	-	-
11	VmVGmGQKDSY		F1P476;P60706	Both	VGMGQKDSY	MVGMGQKDSY
11	VKSVEmHHEAL		A0A1L1RMD5	Neither	-	-
11	VETRDGQVINE		A0A1L1RW09	2	-	ETRDGQVINE
11	VDKVGESNNmV	GOLT1B	A0A1D5PNA9	2	-	VDKVGESNNM
11	TVTKTVSNDSF	NAP1L1	E1BZS2	Neither	-	-
11	TVINQTQKENL	RPL35	A0A1D5PFV4	2	-	VINQTQKENL
11	TSRGSQQYRAL		P09244	Neither	-	-
11	TRDGQVINETS		A0A1L1RW09	Neither	-	-
11	TQSVKNNTQVL		A0A1D5PFF1	Neither	-	-
11	TNNLRPKKKVK	UBA52	O42388	Neither	-	-
11	TIEQEKQAGES	TMSB4X	R4GF71	2	-	IEQEKQAGES
11	TGVLKPGmVVT		A0A1L1RMD5	Neither	-	-
11	SYVGDEAQSKR		F1P476;P60706	1	VGDEAQSKR	-
11	SVVPSPKVSDT		P09244	Neither	-	-
11	SVREPmQTGIK	ATP5A1W	A0A1D5P3S4	Neither	-	-
11	SVDIKQTRPYR	WDR1	A0A1D5PS16	1	VDIKQTRPY	-
11	SPSPPRLFPLV		P01875	Neither	-	-
11	SLRNTGETEET	F5	A0A1D5P5L2	2	-	LRNTGETEET
11	SLEDPQTHSNR		A0A1L1RL18	2	-	LEDPQTHSNR
11	SLEDPQTHANR	HSP90AA1	A0A1D5P5R0	2	-	LEDPQTHANR
11	SIQKDSSSTNL	CAND1	F1NHL2	2	-	IQKDSSSTNL
11	SFDDPPSAKAA	FUS	A0A1D5P411	1	FDDPPSAKA	-
11	SETGAGKHVPR		A0A1D5PC38	Neither	-	-
11	SELEELDKVDE		A0A1D5PZ44	Neither	-	-
11	RVTFRTSQRYN	TIMD4	A0A1L1RJJ0	1	VTFRTSQRY	-
11	RVAPEEHPVLL	ACTB	P60706	2	-	VAPEEHPVLL
11	RSGKKLEDGPK		A0A1L1RMD5	Neither	-	-
11	QQSGQISKLTK	CD74	F1NYL5	Neither	-	-
11	QLITGKEDAAN		A0A1D5PC38	2	-	LITGKEDAAN
11	QKESTLHLVLR		P0CG62;O42388	Neither	-	-
11	PLNPKANREKm		F1P476;P60706	1	LNPKANREK	-
11	PEPAKSAPAPK	H2B-I	P0C1H3	Neither	-	-
11	PAVDPLDSTSR	ATP5B	A0A1L1RY04	1	VDPLDSTSR	-
11	NMPMAMKVLPL	CD74	F1NYL5	Neither	-	-
11	NLSKEDDVRQY		A0A1L1RWW0	Both	SKEDDVRQY	LSKEDDVRQY
11	NLRKmGAPKYG	FTH	P08267	2	-	LRKMGAPKYG
11	NIQKESTLHLV		P0CG62;O42388	2	-	IQKESTLHLV
11	LTTmGDRFTDE	MYL12B	A0A1L1RUU9	2	-	LTTMGDRFTD
11	LTEAPLNPKAN		F1P476;P60706	Neither	-	-
11	LRVAPEEHPVL	ACTB	P60706	2	-	LRVAPEEHPV
11	LRDNIQGITKP	H4-I	P62801	2	-	LRDNIQGITK
11	LLTEAPLNPKA		F1P476;P60706	Neither	-	-
11	LLGAGESGKST		E1BXS2;A0A1D5PQE8	2	-	LLGAGESGKS
11	LKDKYKNIGAK	HSPD1	Q5ZL72	Neither	-	-
11	KYLPHSAGRYA		A0A1L1RJ87	1	YLPHSAGRY	-
11	KSWSRWTVPSF	chB1	Q90WF6	Neither	-	-
11	KRPLEDGDQPD		A0A1D5P2H3	Neither	-	-
11	KNPLSQIIDLD	PNLIPRP1	F1P5K3	Neither	-	-
11	KNLELTVSQIE	ROCK1	F1NRH6	Neither	-	-
11	KMALQLDPPQK		A0A1D5PZ30	Neither	-	-
11	KLSPNPPKLTK	SMARCA2	A0A1D5NTB4	Neither	-	-
11	KIREEYPDRIm		P09244	1	IREEYPDRI	-
11	KIIAPPERKYS		F1P476;P60706	1	IIAPPERKY	-
11	KIGLVLRGGQS	MDV033	Q9E6P7	Neither	-	-
11	KGVDPKFLRNm	RPL29	A0A1L1RNZ2	1	VDPKFLRNM	-
11	KEITALAPSTm		F1P476;P60706	Neither	-	-
11	KEAPVTTSAPL	FBLN2	F1NWN4	Neither	-	-
11	KDEKMGLDLLN		A0A1D5PG23	Neither	-	-
11	KAIPKVRLDTI	NCBP3	F1NGX2	Neither	-	-
11	IYASSKDAIKK		P21566;P18359	Neither	-	-
11	IVPVLDKLGPT	PLEKHA8	E1C479	Both	VPVLDKLGP	VPVLDKLGPT
11	IVmDSGDGVTH	ACTB	P60706	2	-	VMDSGDGVTH
11	INPDHPIVETL		A0A1L1RL18	Neither	-	-
11	INKDPEAPIFQ		A0A1L1S0A0	2	-	INKDPEAPIF
11	ILNHPGQISAG		A0A1L1RMD5	2	-	LNHPGQISAG
11	ILKHGAKDKDD	MYL12B	A0A1L1RUU9	Neither	-	-
11	IIPASTGAAKA		A0A1L1RUV2	2	-	IIPASTGAAK
11	IEEKDPSKEKQ	RYK	F1NYV9	1	IEEKDPSKE	-
11	IAKNAGVEGSL	HSPD1	Q5ZL72	2	-	AKNAGVEGSL
11	GVFHVEKNGRY	CD44	A0A1D5PBN1	1	FHVEKNGRY	-
11	GTGASGSFKLN		F1NPJ2	Neither	-	-
11	GRFVFFKGNRY	MMP15	A0A1D5PR25	1	FVFFKGNRY	-
11	GPISSILVNKY	SLC16A1	Q5ZLZ6	Neither	-	-
11	GALSVPSLSAP	WNK1	E1BQS4	Neither	-	-
11	FAPVNVTTEVK		A0A1L1RMD5	Neither	-	-
11	FAGDDAPRAVF		F1P476;P60706	Neither	-	-
11	EVTFRTSQRYN	TIMD4	A0A1L1RJJ0	1	VTFRTSQRY	-
11	EINPDHPIVET		A0A1L1RL18	Neither	-	-
11	EFGFHKQIQKS		A0A1D5PYM5	1	FGFHKQIQK	-
11	EAPLNPKANRE		F1P476;P60706	Neither	-	-
11	DQISNIKYHEE	LASP1	A0A1D5PB50	Neither	-	-
11	DLKIIHPDKYH	HVCN1	F1NMC8	Neither	-	-
11	DESGPSIVHRK	ACTB	P60706	Neither	-	-
11	DDDVETmKVEm	NUP85	A0A1L1RLF4	Neither	-	-
11	AVIKTWRDGPY	TMEM87B	F1NI39	1	IKTWRDGPY	-
11	ALRDNSTmGYm		A0A1L1RL18;A0A1D5P5R0	2	-	LRDNSTMGYM
11	ADKNDKAVKDL		A0A1L1RL18	Neither	-	-
12	YVYQQSGQISKL	CD74	F1NYL5	2	-	YQQSGQISKL
12	YTFYVRSKINNY	IL2RG	A0A1D5PKP8	1	YVRSKINNY	-
12	YRGFQIMPHVQY	TIMP3	P26652	1	FQIMPHVQY	-
12	YNIQKESTLHLV		P0CG62;O42388	2	-	IQKESTLHLV
12	YKIGGIGTVPVG		A0A1L1RMD5	2	-	IGGIGTVPVG
12	YDESGPSIVHRK	ACTB	P60706	2	-	YDESGPSIVH
12	WQLWKKAHGKEY	CTSS	H9KYW5	Both	WKKAHGKEY	LWKKAHGKEY
12	VTTLNQKINKGP	PLXNC1	F1NWC5	2	-	VTTLNQKINK
12	VSEKGTVQQADE		A0A1L1S0Q8	2	-	VSEKGTVQQA
12	VSEIQKLDGQVK		A0A1L1RXM7	2	-	VSEIQKLDGQ
12	VQTKGTGASGSF		F1NPJ2	2	-	VQTKGTGASG
12	VPNMKVEVKAIP	MYCBP2	F1NZF2	Neither	-	-
12	VPHYQSQHPHVY	ATXN2L	F1NJL0	1	YQSQHPHVY	-
12	VLVGDGGTGKTT		A0A1I7Q3Y7	2	-	VGDGGTGKTT
12	VIILNHPGQISA		A0A1L1RMD5	2	-	VIILNHPGQI
12	VGmGQKDSYVGD		F1P476;P60706	1	VGMGQKDSY	-
12	VGDEAQSKRGIL		F1P476;P60706	Both	VGDEAQSKR	VGDEAQSKRG
12	VFPSIVGRPRHQ		F1P476;P60706	1	FPSIVGRPR	-
12	VEVNEKKDRVTD	HSPD1	Q5ZL72	1	VNEKKDRVT	-
12	VETRDGQVINET		A0A1L1RW09	2	-	ETRDGQVINE
12	VAGDmLPNSTER	LOC426023	A0A1D5P893	Neither	-	-
12	TVNYISQHFHNY	BID	A0A140T8G9	Both	YISQHFHNY	VNYISQHFHN
12	TTIYKRDPSKQY		A0A1L1RUL6	Both	YKRDPSKQY	IYKRDPSKQY
12	TRDGQVINETSQ		A0A1L1RW09	Neither	-	-
12	TLKYPIEHGIIT	ACTA2	F1P476	1	YPIEHGIIT	-
12	TFNLWVQPFLVK	LAMP2	Q90617	2	-	FNLWVQPFLV
12	TEAPLNPKANRE		F1P476;P60706	Neither	-	-
12	SYVGDEAQSKRG		F1P476;P60706	1	VGDEAQSKR	-
12	STPEEVKKRKKA	DSTN	P18359	Neither	-	-
12	SPIKIKKSKmIK	PTPRJ	Q9W6V5	1	IKIKKSKMI	-
12	SLQNIGAmLSYL	SLC38A1	F1NYN5	2	-	LQNIGAMLSY
12	SKPVTTPEEIAQ	HSPD1	Q5ZL72	Neither	-	-
12	SGGTTmYPGIAD		F1P476;P60706	Neither	-	-
12	SAVGFEYQGKTE	CTTN	F1NU55	1	VGFEYQGKT	-
12	REAWLVIHGRVY		A0A1D5PE25	1	WLVIHGRVY	-
12	RAAGVFESAPPK	COX6C	A0A1D5PN05	Neither	-	-
12	QLITGKEDAANN		A0A1D5PC38	2	-	ITGKEDAANN
12	PSIVGRPRHQGV		F1P476;P60706	1	IVGRPRHQG	-
12	PLNPKANREKmT		F1P476;P60706	1	LNPKANREK	-
12	PGVTVKDVNQQE	RPS19	A0A1D5PDV6	1	VTVKDVNQQ	-
12	NSIMFTKLNPFT	GPI	A0A1L1RPE8	Neither	-	-
12	NMPMAMKVLPLA	CD74	F1NYL5	Neither	-	-
12	NLKGPKVKGDVD		A0A1D5PQR2	2	-	LKGPKVKGDV
12	NIFQLVRIKKLS	ERAP1	F1NB92	2	-	IFQLVRIKKL
12	NAVIKTWRDGPY	TMEM87B	F1NI39	1	IKTWRDGPY	-
12	mNEILNHKMREY		A0A1L1RQJ8	1	ILNHKMREY	-
12	MKNKQLPTAGPD		A0A1D5PXA8	2	-	NKQLPTAGPD
12	LVSPAGTRSQLL	PCSK6	A0A1D5NX54	2	-	VSPAGTRSQL
12	LSQIEKLSNSEQ	LY75	F1NC84	2	-	LSQIEKLSNS
12	LNVLAEKFPDII		A0A1D5PSC6	Neither	-	-
12	LMDLKIIHPDKY	HVCN1	F1NMC8	Both	LKIIHPDKY	LMDLKIIHPD
12	LLTEAPLNPKAN		F1P476;P60706	Neither	-	-
12	LIMRIAKGYESL	ALB	A0A1D5NW68	1	LIMRIAKGY	-
12	LGSLQQLSCLGL	PHLPP2	F1NCZ7	2	-	LGSLQQLSCL
12	LEELTRRAGGLY		A0A1L1RK36	Both	LTRRAGGLY	LEELTRRAGG
12	LAHVLSLPLRIY	P2RY10	F1NP76	1	VLSLPLRIY	-
12	KVGGTSDVEVNE	HSPD1	Q5ZL72	2	-	VGGTSDVEVN
12	KTIWYmYHHKKY	LGMN	A0A1L1RX51	1	WYMYHHKKY	-
12	KSWSRWTVPSFL	chB1	Q90WF6	2	-	WSRWTVPSFL
12	KSVIQARIGTEY		A0A1D5PG23	Both	IQARIGTEY	VIQARIGTEY
12	KRYDSIELRPVG	CXCL8	A0A1D5PGQ4	1	YDSIELRPV	-
12	KISKGANPVEIR	HSPD1	Q5ZL72	2	-	ISKGANPVEI
12	KIRKIGEAEAFV	FLOT2	A0A1L1RV80	2	-	IRKIGEAEAF
12	KDPNAPKRPPSA		A0A1D5P821	Neither	-	-
12	ITLTLDPLRPFG	TMEM248	A0A1L1RVT9	1	LTLDPLRPF	-
12	ITESDTVEILAT	NPHP1	E1C5D4	2	-	ITESDTVEIL
12	ISVREPmQTGIK	ATP5A1W	A0A1D5P3S4	Neither	-	-
12	ISKQEYDESGPS	ACTB	P60706	2	-	ISKQEYDESG
12	ISFVFVKKDPTY	LAMP3	E1BU34	1	VFVKKDPTY	-
12	IREEYPDRImNT		P09244	1	IREEYPDRI	-
12	INSVDIKQTRPY	WDR1	A0A1D5PS16	Both	VDIKQTRPY	SVDIKQTRPY
12	ILYYVAIRQQHF	LAMP3	E1BU34	Neither	-	-
12	IIESLGHEERYE	ATP8A1	F1NX55	2	-	IESLGHEERY
12	IAYWIGLQKNKY	chB1	Q90WF6	1	WIGLQKNKY	-
12	HQGVmVGmGQKD		F1P476;P60706	Neither	-	-
12	HAHKLRVDPVNF	HBAA	P01994	Neither	-	-
12	GVmVGmGQKDSY		F1P476;P60706	Both	VGMGQKDSY	MVGMGQKDSY
12	GVFHVEKNGRYS	CD44	A0A1D5PBN1	1	FHVEKNGRY	-
12	GSQIVDIDKRKY	GABARAPL2	F1NNM2	1	IVDIDKRKY	-
12	GQVINETSQHHD		A0A1L1RW09	Neither	-	-
12	GQKDSYVGDEAQ		F1P476;P60706	Neither	-	-
12	GPISSILVNKYG	SLC16A1	Q5ZLZ6	Neither	-	-
12	GNFGGSRNmGGP	HNRNPA2B1	Q5ZME1	Neither	-	-
12	GmPQHPPAPQGQ		A0A1D5P2H3	1	MPQHPPAPQ	-
12	GLVFYSQEFKQY		A0A1L1RKJ7	Both	FYSQEFKQY	LVFYSQEFKQ
12	GILYYVAIRQQH	LAMP3	E1BU34	1	LYYVAIRQQ	-
12	GDIFSFPSVDYE	IL2RG	A0A1D5PKP8	1	IFSFPSVDY	-
12	FVKKDPTYYVST	LAMP3	E1BU34	1	FVKKDPTYY	-
12	FTISDSCDRIKD	TLE3	F1NDB6	2	-	ISDSCDRIKD
12	FRPLYTHEYKGP		A0A1D5PHU6	1	FRPLYTHEY	-
12	FNRFEVEPGQTY	IL17RA	A0A1D5PA54	1	FEVEPGQTY	-
12	EVLTSIGKPAQF	MDV056	Q9E6M9	2	-	LTSIGKPAQF
12	ETRDGQVINETS		A0A1L1RW09	Neither	-	-
12	ETIEQEKQAGES	TMSB4X	R4GF71	2	-	IEQEKQAGES
12	EQVGGHAIRILG		A0A1D5PUR5	Neither	-	-
12	ELTRRAGGLYSR		A0A1L1RK36	1	LTRRAGGLY	-
12	EINPDHPIVETL		A0A1L1RL18	Neither	-	-
12	EGSFVYKGGKIY		A0A1D5PXW8	1	FVYKGGKIY	-
12	EEVEYVRALFDF		A0A1D5P7C9	2	-	VEYVRALFDF
12	EDFLmYKSGVYQ		A0A1D5PUR5	1	FLMYKSGVY	-
12	DYLDQLPDFPYK		A0A1D5PXG8	Both	LDQLPDFPY	LDQLPDFPYK
12	DVTPIPSDSTRR	RPS14	Q5ZHW8	Neither	-	-
12	DRVPVIVEKAPK		A0A1D5NTP4	Neither	-	-
12	DLEPIGKASLVK	RCJMB04_20e18	Q5ZJ70	2	-	LEPIGKASLV
12	DKYSSRVVRVIS		P01038	Neither	-	-
12	DELSSWIQQSFK	RCN2	A0A1D5P5X1	2	-	LSSWIQQSFK
12	APMFIASGQSCT	KLF11	F1NKT6	Neither	-	-
12	AKPAPPKPEPKP	HMGN2	P02314	Neither	-	-
12	AGDDAPRAVFPS		F1P476;P60706	Neither	-	-
12	AEALTERGHDPV	UGT8L	F1NQS8	1	LTERGHDPV	-
13	YYTFYVRSKINNY	IL2RG	A0A1D5PKP8	1	YYTFYVRSK	-
13	YVYQQSGQISKLT	CD74	F1NYL5	2	-	YQQSGQISKL
13	YVGDEAQSKRGIL		F1P476;P60706	1	VGDEAQSKR	-
13	YPGFSIRFARHYK	P2RX7	E1C6P3	1	FSIRFARHY	-
13	YGGVFHVEKNGRY	CD44	A0A1D5PBN1	1	FHVEKNGRY	-
13	YAWSQDYSDLEIK	NUDCD3	A0A1D5PY00	2	-	SQDYSDLEIK
13	YAKYLPHSAGRYA		A0A1L1RJ87	1	YLPHSAGRY	-
13	WPGLKEFSQQRWK		A0A1D5PBP3	2	-	LKEFSQQRWK
13	VVSMFTLPVVYDK		A0A1L1RTU6	2	-	VSMFTLPVVY
13	VTNLRKMGAPKYG	FTH	P08267	2	-	LRKMGAPKYG
13	VQTKGTGASGSFK		F1NPJ2	2	-	VQTKGTGASG
13	VKNIIISQMNSFL		A0A1L1RMX2	2	-	NIIISQMNSF
13	VINSVDIKQTRPY	WDR1	A0A1D5PS16	Both	VDIKQTRPY	SVDIKQTRPY
13	VINETSQHHDDLE		A0A1L1RW09	2	-	INETSQHHDD
13	VIILNHPGQISAG		A0A1L1RMD5	2	-	LNHPGQISAG
13	VGmGQKDSYVGDE		F1P476;P60706	1	VGMGQKDSY	-
13	VGDEAQSKRGILT		F1P476;P60706	Both	VGDEAQSKR	VGDEAQSKRG
13	VFPSIVGRPRHQG		F1P476;P60706	1	FPSIVGRPR	-
13	VETRDGQVINETS		A0A1L1RW09	2	-	ETRDGQVINE
13	VEFCLLNQmASGm	MDV066	Q9E6M4	2	-	FCLLNQMASG
13	VAGDmLPNSTERA	LOC426023	A0A1D5P893	Neither	-	-
13	VADMALHYANKYN		A0A1L1RK58	1	MALHYANKY	-
13	TTVNYISQHFHNY	BID	A0A140T8G9	Both	YISQHFHNY	VNYISQHFHN
13	TTIYKRDPSKQYG		A0A1L1RUL6	1	YKRDPSKQY	-
13	TSPAKQQAPPVRN	DPYSL2	Q90635	Neither	-	-
13	TSNVLIIGELLKQ	CCT6	Q5ZJ54	2	-	VLIIGELLKQ
13	TSLQNIGAMLSYL	SLC38A1	F1NYN5	2	-	LQNIGAMLSY
13	TRILKHGAKDKDD	MYL12B	A0A1L1RUU9	Neither	-	-
13	TPVQFYNEHVKPY		A0A1L1RQJ8	1	FYNEHVKPY	-
13	TKNQKDPAVVDRm	S100A11	P24479	Neither	-	-
13	THRLSPLSTGDIR	FAM234A	A0A1D5P6S9	2	-	LSPLSTGDIR
13	TGYKFRPASDNPY		A0A1L1RL54	1	FRPASDNPY	-
13	TFNRFEVEPGQTY	IL17RA	A0A1D5PA54	1	FEVEPGQTY	-
13	TEIIFALKKNRKV	MDV078	Q77MQ6	1	FALKKNRKV	-
13	TEAPLNPKANREK		F1P476;P60706	1	LNPKANREK	-
13	STSLQNIGAMLSY	SLC38A1	F1NYN5	2	-	LQNIGAMLSY
13	SRQEmIKKQQEIP	SAXO2	F1NE52	Neither	-	-
13	SQTVYAVPILTFS	SLC38A2	Q5F468	Neither	-	-
13	SPKRYDSIELRPV	CXCL8	A0A1D5PGQ4	1	YDSIELRPV	-
13	SPAQLKRLEQHRY	CHPT1	Q5ZHQ5	Neither	-	-
13	SLEELTRRAGGLY		A0A1L1RK36	Both	LTRRAGGLY	LEELTRRAGG
13	SIQLIMRIAKGYE	ALB	A0A1D5NW68	1	LIMRIAKGY	-
13	SImFTKLNPFTLG	GPI	A0A1L1RPE8	Neither	-	-
13	SIIFASWSAGDYG		A0A1D5PDQ5	1	FASWSAGDY	-
13	SGSQIVDIDKRKY	GABARAPL2	F1NNM2	1	IVDIDKRKY	-
13	SGSGSGGYGGRRF		A0A1D5P5E1	Neither	-	-
13	SGQRVLHVDSRNY	CHM	A0A1D5P9D9	1	VLHVDSRNY	-
13	SGNFGGSRNmGGP	HNRNPA2B1	Q5ZME1	Neither	-	-
13	SGKLYLIGIAAIV	CD81	F1NW06	2	-	LYLIGIAAIV
13	SGGTTmYPGIADR		F1P476;P60706	Neither	-	-
13	SEYVYEVVVDKKY		A0A1L1RQJ8	1	YEVVVDKKY	-
13	SETGAGKHVPRAV		A0A1D5PC38	Neither	-	-
13	SEFHEKDTFYIFN		A0A1D5PRZ1	1	FHEKDTFYI	-
13	SDYNIQKESTLHL	UBB	P0CG62	Neither	-	-
13	SAKPAPPKPEPKP	HMGN2	P02314	Neither	-	-
13	RVFQARQLIYLSQ	ALB	A0A1D5NW68	Both	VFQARQLIY	VFQARQLIYL
13	RQQHFTAKLGNSY	LAMP3	E1BU34	1	FTAKLGNSY	-
13	RmNEILNHKMREY		A0A1L1RQJ8	1	ILNHKMREY	-
13	RESFRNHSFRKYD	DOCK8	E1C3X1	1	FRNHSFRKY	-
13	REIRRFSLmPPVR		A0A1L1RK43	2	-	IRRFSLMPPV
13	QTFFAGKYLNEYG	GNS	F1NI04	1	FAGKYLNEY	-
13	QTEKRLLEAmHLE	SERPINF2	F1NAR5	Neither	-	-
13	QQHFTAKLGNSYK	LAMP3	E1BU34	1	FTAKLGNSY	-
13	QPFKAKNWKRRYD	P2RY10	F1NP76	1	FKAKNWKRR	-
13	QETSFTKESYKKY		A0A1D5P7K3	1	FTKESYKKY	-
13	QERFRSLRTPFYR	RAB9A	Q5ZMI5	1	FRSLRTPFY	-
13	PNLKSSEKNETGV	SLC35C1	E1BV92	2	-	LKSSEKNETG
13	PLNPKANREKmTQ		F1P476;P60706	1	LNPKANREK	-
13	PKFTGLGKEELLR		A0A1D5P7P7	2	-	FTGLGKEELL
13	NSQTVYAVPILTF	SLC38A2	Q5F468	Neither	-	-
13	NQYVNKKFSNQYK		A0A1D5NU47	1	VNKKFSNQY	-
13	NPIIYAFVGEKFK	CCR8	A0A1D5P622	Neither	-	-
13	NPIIYAFIGVKFR	CXCR5	G4U4M4	Neither	-	-
13	NMPMAMKVLPLAP	CD74	F1NYL5	Neither	-	-
13	NKLYYFNQEILYR	TLR1A	F6SU23	Neither	-	-
13	NIQKESTLHLVLR		P0CG62;O42388	2	-	IQKESTLHLV
13	NIGRDTPTSAGPN		A0A1D5PRY9	2	-	IGRDTPTSAG
13	NFGSYVTHETKHF	DYNLL1	F1N8L5	1	YVTHETKHF	-
13	NAVIKTWRDGPYI	TMEM87B	F1NI39	1	IKTWRDGPY	-
13	mVGmGQKDSYVGD		F1P476;P60706	1	VGMGQKDSY	-
13	MPMAMKVLPLAPS	CD74	F1NYL5	Neither	-	-
13	MPFIEAFRQFQFK	CTPS1	A0A1L1RSU2	2	-	IEAFRQFQFK
13	mGQKDSYVGDEAQ		F1P476;P60706	1	MGQKDSYVG	-
13	MDLFAKLATGSYL		A0A1L1RMY2	1	FAKLATGSY	-
13	LYSLALIQSHKYN	MAN2A1	F1NKR1	1	LALIQSHKY	-
13	LTEAPLNPKANRE		F1P476;P60706	Neither	-	-
13	LSQIEKLSNSEQK	LY75	F1NC84	2	-	IEKLSNSEQK
13	LSDYNIQKESTLH	UBB	P0CG62	2	-	LSDYNIQKES
13	LPPPPPPRGGDLm		A0A1L1S010	1	LPPPPPPRG	-
13	LPALEKLPTEEYA	LAPTM5	A0A1D5PS13	2	-	LEKLPTEEYA
13	LNVLAEKFPDIIL		A0A1D5PSC6	Neither	-	-
13	LNGTDPEDVIRNA	MYL12B	A0A1L1RUU9	2	-	LNGTDPEDVI
13	LMDLKIIHPDKYH	HVCN1	F1NMC8	1	LKIIHPDKY	-
13	LKHAITKGGTSAE	MDV046	Q9E6N7	Neither	-	-
13	LIRIPLTKFTSTR	CTSD	Q05744	2	-	LIRIPLTKFT
13	LGRIPSAVGYQPT	ATP5B	A0A1L1RY04	Both	IPSAVGYQP	LGRIPSAVGY
13	LEYLGLSAMMIRR	TLR1A	F6SU23	2	-	LEYLGLSAMM
13	LEELTRRAGGLYS		A0A1L1RK36	1	LTRRAGGLY	-
13	KYTFAAHMDGTYK	TMED2	Q5ZKB0	1	FAAHMDGTY	-
13	KVPLTGKKKDKSD	TMEM263	F1NZP4	Neither	-	-
13	KVGKLQSEELKPE	CMYA5	R4GIV3	2	-	VGKLQSEELK
13	KTTTAFIPLRKYE	CXCL13L2	F1NBL8	Neither	-	-
13	KTTSDYISPKRYD	CXCL8	A0A1D5PGQ4	Neither	-	-
13	KSWSRWTVPSFLK	chB1	Q90WF6	2	-	WSRWTVPSFL
13	KSWRATRYEEYEN		A0A1L1RK36	1	WRATRYEEY	-
13	KSVQKIGAALFFL	SLC38A2	Q5F468	2	-	VQKIGAALFF
13	KRAFHLVNAGKYS	XPR1	E1C6K2	1	FHLVNAGKY	-
13	KETIEQEKQAGES	TMSB4X	R4GF71	2	-	IEQEKQAGES
13	KDPNAPKRPPSAF		A0A1D5P821	Neither	-	-
13	KASLDKKmASPKH	KIF26B	E1C4G2	1	LDKKMASPK	-
13	KALTLERVRNKLY	TLR1A	F6SU23	Both	LERVRNKLY	LTLERVRNKL
13	KAKLKQNTSEQYE	TGFBR2	A0A1I7Q417	1	LKQNTSEQY	-
13	IYYVYQQSGQISK	CD74	F1NYL5	2	-	VYQQSGQISK
13	ITVVQAKLAKNYG		A0A1D5PAR3	1	VQAKLAKNY	-
13	ITPSFSQRIPAQQ	ITGA4	A0A1D5PKL9	1	TPSFSQRIP	-
13	ITMQNIGAMSSYL	SLC38A2	Q5F468	2	-	MQNIGAMSSY
13	ITKVGSRRVIQYG	SVCT2	B9VMA9	1	VGSRRVIQY	-
13	ISGTFSHRQGHIY	AP2B1	A0A1D5P7Y8	1	FSHRQGHIY	-
13	ISFVFVKKDPTYY	LAMP3	E1BU34	1	FVKKDPTYY	-
13	ISFTISRISYEDN	CD79B	Q8AV16	1	FTISRISYE	-
13	ISFFYYSNGKPYT		E1C603	1	FYYSNGKPY	-
13	IRDPNQGGKDITE	EIF4G1	A0A1D5P490	2	-	IRDPNQGGKD
13	IPIDYQSLVKRIY	SCAMP4	E1BQX4	Both	YQSLVKRIY	IDYQSLVKRI
13	INVVISKGIPYYE	DCBLD2	E1C341	1	VISKGIPYY	-
13	ILYYVAIRQQHFT	LAMP3	E1BU34	2	-	YVAIRQQHFT
13	ILYSLALIQSHKY	MAN2A1	F1NKR1	Both	LALIQSHKY	LYSLALIQSH
13	IKIWDIGGQPRFR	ARL8B	F1P0Z7	2	-	IWDIGGQPRF
13	IIMFRGYPSEEYE	LIPA	F1P3J5	1	FRGYPSEEY	-
13	IIANDQGNRTTPS		F1NWP3;P08106	2	-	IIANDQGNRT
13	IGGIGTVPVGRVE		A0A1L1RMD5	2	-	IGGIGTVPVG
13	IFNFSVFKVKSYR	SLC16A10	E1BZU1	1	FSVFKVKSY	-
13	IEVFTPVVQRILK		A0A1D5PMB6	Neither	-	-
13	IENVDQLGFFIYR	ITM2B	F1NM17	Both	VDQLGFFIY	IENVDQLGFF
13	IEGSFVYKGGKIY		A0A1D5PXW8	Both	FVYKGGKIY	IEGSFVYKGG
13	IDSFRPLYTHEYK		A0A1D5PHU6	1	FRPLYTHEY	-
13	IDELFSGKLYLIG	CD81	F1NW06	Both	IDELFSGKL	IDELFSGKLY
13	IDDFISKSSSRYK	STXBP3	A0A1D5NW10	1	FISKSSSRY	-
13	IAYWIGLQKNKYP	chB1	Q90WF6	1	WIGLQKNKY	-
13	GSGTAEVELKKGA	PKLR	F1NW43	Neither	-	-
13	GSEVTFRTSQRYN	TIMD4	A0A1L1RJJ0	1	VTFRTSQRY	-
13	GRETTEKAPAAAG	MYLK2	E1BX17	Neither	-	-
13	GQKDSYVGDEAQS		F1P476;P60706	Neither	-	-
13	GQFKDIKLSDYRG	PRDX1	P0CB50	1	FKDIKLSDY	-
13	GPISSILVNKYGS	SLC16A1	Q5ZLZ6	Neither	-	-
13	GPEGFHEKDGKAY	TGFB1I1	F1NB68	1	FHEKDGKAY	-
13	GNPKSDEMNLKTL	MYL6	A0A1D5PEM4	Neither	-	-
13	GNERVYFFKGKYY	VTN	E1C7A7	1	VYFFKGKYY	-
13	GLVFYSQEFKQYS		A0A1L1RKJ7	1	FYSQEFKQY	-
13	GLLPYDKDLFEPQ		A0A1D5PXY4	1	YDKDLFEPQ	-
13	GKLYLIGIAAIVV	CD81	F1NW06	2	-	LYLIGIAAIV
13	GILYYVAIRQQHF	LAMP3	E1BU34	Neither	-	-
13	GGVFHVEKNGRYS	CD44	A0A1D5PBN1	1	FHVEKNGRY	-
13	GGPISSILVNKYG	SLC16A1	Q5ZLZ6	Neither	-	-
13	GGGGGGGEERGKK		A0A1D5NX99	Neither	-	-
13	GGDGYVCKVNHPD		P01875	Neither	-	-
13	GDIFSFPSVDYEK	IL2RG	A0A1D5PKP8	1	IFSFPSVDY	-
13	GASILATAANLLR		A0A1D5P204	2	-	ASILATAANL
13	GAMTSLGSYNKYK	SLC6A6	F1P1E9	2	-	MTSLGSYNKY
13	FVYKGGKIYKVPS		A0A1D5PXW8	1	FVYKGGKIY	-
13	FSKKKALAYSQPT	TNFRSF1B	A0A1D5PTU3	1	FSKKKALAY	-
13	FSETGAGKHVPRA		A0A1D5PC38	Neither	-	-
13	FRPLYTHEYKGPK		A0A1D5PHU6	1	FRPLYTHEY	-
13	FNRFEVEPGQTYQ	IL17RA	A0A1D5PA54	1	FEVEPGQTY	-
13	FFSETGAGKHVPR		A0A1D5PC38	Neither	-	-
13	FENTNHTQVQSTL	CNN1	P26932	Neither	-	-
13	FDKEGNGTVmGAE	MYL6	A0A1D5PEM4	Both	FDKEGNGTV	FDKEGNGTVM
13	FAKYFLHQSHEER	FTH	P08267	1	YFLHQSHEE	-
13	FAGDDAPRAVFPS		F1P476;P60706	Neither	-	-
13	EYSHIKRGLGSLP	SLC7A13	A0A1D5PVL1	Neither	-	-
13	EVRSFFHRNTERY	QSOX1	Q8JGM4	1	FFHRNTERY	-
13	EVLTSIGKPAQFI	MDV056	Q9E6M9	2	-	LTSIGKPAQF
13	ELTRRAGGLYSRT		A0A1L1RK36	1	LTRRAGGLY	-
13	EKIVYVGVWLPAV	CXCR4	Q9DGI1	2	-	IVYVGVWLPA
13	EKISKGANPVEIR	HSPD1	Q5ZL72	2	-	ISKGANPVEI
13	EITPADRVVERIG	VCAM1	F1P201	2	-	ITPADRVVER
13	EISFTVNDPKSYD		P08251;F1NSV6	1	FTVNDPKSY	-
13	EFRHMRNHAYEPL	ATP6V0D1	E1BVF8	1	FRHMRNHAY	-
13	EEVVQPIVSKLYG	HSPA5	Q90593	1	VQPIVSKLY	-
13	EELTRRAGGLYSR		A0A1L1RK36	1	LTRRAGGLY	-
13	EDHQISEFGPLPW	IL17RA	A0A1D5PA54	Neither	-	-
13	EDFLmYKSGVYQH		A0A1D5PUR5	1	FLMYKSGVY	-
13	EAPLNPKANREKm		F1P476;P60706	1	LNPKANREK	-
13	DYNIQKESTLHLV		P0CG62;O42388	2	-	IQKESTLHLV
13	DYLMKILTERGYS		F1P476;P60706	1	MKILTERGY	-
13	DVISTIGQAFELR	SHC3	E1C4D4	2	-	ISTIGQAFEL
13	DSYVGDEAQSKRG		F1P476;P60706	1	VGDEAQSKR	-
13	DSLGSLGATLHYR	ITGAD	A0A1D5PYR9	2	-	LGSLGATLHY
13	DRDDVALKNFAKY	FTH	P08267	1	VALKNFAKY	-
13	DQLSQTPNGSIAT	OPHN1	A0A1D5NU51	2	-	LSQTPNGSIA
13	DPPHQYVPWVVIN	GILT	K7XM59	Neither	-	-
13	DNRVSFLGHFIYS	ALB	A0A1D5NW68	1	VSFLGHFIY	-
13	DLPFGMNFIKKYR	SVCT2	B9VMA9	1	FGMNFIKKY	-
13	DLKIIHPDKYHIA	HVCN1	F1NMC8	Neither	-	-
13	DLFAKLATGSYLP		A0A1L1RMY2	1	FAKLATGSY	-
13	DLAHVLSLPLRIY	P2RY10	F1NP76	1	VLSLPLRIY	-
13	DIAYWIGLQKNKY	chB1	Q90WF6	1	WIGLQKNKY	-
13	DALETLGFLNHYQ	LOC101749377	A0A1L1RMH8	2	-	LETLGFLNHY
13	DAGLRLLSEHLTM	CMIP	A0A1D5PGH8	2	-	LRLLSEHLTM
13	ATENGKLNGETSQ		A0A1L1RRK0	Neither	-	-
13	AQNLSESAAVKDI		A0A1D5PN39	2	-	LSESAAVKDI
13	ANVIRYFPTQALN		A0A1D5PU22	2	-	IRYFPTQALN
13	AKPAPPKPEPKPK	HMGN2	P02314	Neither	-	-
13	AGPVRGVGGPSQQ	SNRPB	Q9PV94	2	-	VRGVGGPSQQ
13	AEADKNDKSVKDL	HSP90AA1	A0A1D5P5R0	Neither	-	-
13	ADFNRIFLPTIYS	CXCR4	Q9DGI1	Neither	-	-
13	AASKAASKQREmL	NUCKS1	F1N9R8	Neither	-	-
13	AALPPSATAAELR	NR13	Q90ZN1	2	-	LPPSATAAEL
13	AAANFTRRNLADY		A0A1D5PLK1	1	FTRRNLADY	-
14	YYVYQQSGQISKLT	CD74	F1NYL5	2	-	YQQSGQISKL
14	YVYQQSGQISKLTK	CD74	F1NYL5	2	-	YQQSGQISKL
14	YTNEYVAIKLEPIK	CSNK1G2	F1P4M2	1	YTNEYVAIK	-
14	YSQSWQAHHYNVYS	LY75	F1NC84	1	WQAHHYNVY	-
14	YSKILFKAEPLAFT	APOB	F1NV02	2	-	LFKAEPLAFT
14	YQTFFAGKYLNEYG	GNS	F1NI04	1	FAGKYLNEY	-
14	YPSGAWRYWTERGL		A0A1D5PUR5	1	YPSGAWRYW	-
14	YPEEISSMVLTKMK	HSPA8	F1NWP3	Neither	-	-
14	YNIQKESTLHLVLR		P0CG62;O42388	2	-	IQKESTLHLV
14	YNELRVAPEEHPVL	ACTB	P60706	2	-	LRVAPEEHPV
14	YLKNIGFDEAFNYK	PTGR1	A0A1D5PY35	2	-	LKNIGFDEAF
14	YISPKRYDSIELRP	CXCL8	A0A1D5PGQ4	1	ISPKRYDSI	-
14	YHPEFLSRPIKPSP	CTPS1	A0A1L1RSU2	1	YHPEFLSRP	-
14	YGGVFHVEKNGRYS	CD44	A0A1D5PBN1	1	FHVEKNGRY	-
14	YEISSVPTFLFFKN	GLRX3	A0A1D5NW30	2	-	ISSVPTFLFF
14	YEDIDEDELLASLT	LMOD2	E1BTG2	2	-	YEDIDEDELL
14	YDNKLVKVPQLALE	Lrrn1	A4ZZA2	2	-	LVKVPQLALE
14	YDFQIAQTHAQLFI	gH	Q9E6P6	2	-	IAQTHAQLFI
14	WENEFWSIPTSALK	ADGRG6	E1C8C2	2	-	FWSIPTSALK
14	WEKNLRLVMLHNLE	CTSS	H9KYW5	2	-	WEKNLRLVML
14	VYEDFLMYKSGVYQ		A0A1D5PUR5	1	FLMYKSGVY	-
14	VVEFRHmRNHAYEP	ATP6V0D1	E1BVF8	1	FRHMRNHAY	-
14	VTQFKTMEFARYIE	MFAP3	F1NWZ4	Both	FKTMEFARY	VTQFKTMEFA
14	VTNGVGRKVSHSYG	FURIN	Q91000	1	VGRKVSHSY	-
14	VSGSQIVDIDKRKY	GABARAPL2	F1NNM2	1	IVDIDKRKY	-
14	VQTKGTGASGSFKL		F1NPJ2	2	-	VQTKGTGASG
14	VPSVHDIGALVAFG	DRAM1	E1BYC9	2	-	VHDIGALVAF
14	VPPWIEYRHHRPPY	POFUT1	Q8AWB4	1	IEYRHHRPP	-
14	VPLIERLGTPQQIA	CYFIP1	A0A1D5P655	2	-	IERLGTPQQI
14	VPFSTLQVPAYTID	APOB	F1NV02	2	-	FSTLQVPAYT
14	VNEIYLLDSGAQYK	XPNPEP1	F1P0A1	2	-	IYLLDSGAQY
14	VmVGmGQKDSYVGD		F1P476;P60706	1	VGMGQKDSY	-
14	VMEMAELGPLNKFL	SYK	F1N9Y5	2	-	MAELGPLNKF
14	VLTSIGKPAQFIFA	MDV056	Q9E6M9	2	-	LTSIGKPAQF
14	VKAKIHSHISRQLE	NCOA4	Q5ZMB1	1	IHSHISRQL	-
14	VINSVDIKQTRPYR	WDR1	A0A1D5PS16	1	VDIKQTRPY	-
14	VIEGSFVYKGGKIY		A0A1D5PXW8	1	FVYKGGKIY	-
14	VHADFTPSSGSTYA	B2M	P21611	1	FTPSSGSTY	-
14	VFPSIVGRPRHQGV		F1P476;P60706	1	FPSIVGRPR	-
14	VETRDGQVINETSQ		A0A1L1RW09	2	-	ETRDGQVINE
14	VERLVSIGYPHELL	NT5C2	A0A1D5PTE9	2	-	LVSIGYPHEL
14	VEDAFLEAAKKIYQ	RAB14	Q5ZKU5	1	FLEAAKKIY	-
14	VDATVNQMLANRYG		A0A1L1RRU9	1	VNQMLANRY	-
14	VAYLKNIGFDEAFN	PTGR1	A0A1D5PY35	2	-	LKNIGFDEAF
14	VAREESGKPGAHVT	HNRNPA2B1	Q5ZME1	1	VAREESGKP	-
14	VAGDSKNDPPmEAA		A0A1L1RMD5	Neither	-	-
14	TVKNIIISQMNSFL		A0A1L1RMX2	2	-	NIIISQMNSF
14	TVETRDGQVINETS		A0A1L1RW09	2	-	ETRDGQVINE
14	TSPAKQQAPPVRNL	DPYSL2	Q90635	Neither	-	-
14	TSEYSRVAKIFYRK	GGH	A0A1D5P167	1	YSRVAKIFY	-
14	TQTLSELDLAIPFK		A0A1L1RSV8	2	-	LSELDLAIPF
14	TPGALEHFHMRLFR	BCAP31	A0A1D5NXR2	Neither	-	-
14	TLSDYNIQKESTLH	UBB	P0CG62	2	-	LSDYNIQKES
14	TIKIWDIGGQPRFR	ARL8B	F1P0Z7	2	-	IWDIGGQPRF
14	TGSEVTFRTSQRYN	TIMD4	A0A1L1RJJ0	1	VTFRTSQRY	-
14	TGNRVTFRTSQRYN	TIMD4	A0A1L1RJJ0	1	VTFRTSQRY	-
14	TFNRFEVEPGQTYQ	IL17RA	A0A1D5PA54	1	FEVEPGQTY	-
14	TEAPLNPKANREKm		F1P476;P60706	1	LNPKANREK	-
14	TDYLMKILTERGYS		F1P476;P60706	1	MKILTERGY	-
14	TDRETGKLKGEATV	FUS	A0A1D5P411	Neither	-	-
14	SYVGDEAQSKRGIL		F1P476;P60706	1	VGDEAQSKR	-
14	SVRELRGLGLSPDL	CTPS1	A0A1L1RSU2	2	-	LRGLGLSPDL
14	SVQKIGAALFFLSG	SLC38A2	Q5F468	2	-	VQKIGAALFF
14	SVIIESLGHEERYE	ATP8A1	F1NX55	2	-	IESLGHEERY
14	STSLQNIGAMLSYL	SLC38A1	F1NYN5	2	-	LQNIGAMLSY
14	SSKTSVPSEKPSFI		A0A1D5PV47	Neither	-	-
14	SSEVLTSIGKPAQF	MDV056	Q9E6M9	2	-	LTSIGKPAQF
14	SPYLIFTNRHEVRK	LRP8	F1NS31	1	FTNRHEVRK	-
14	SPRTSFSIQGLRPY	IL6ST	A0A1D5PMY8	1	FSIQGLRPY	-
14	SPKRYDSIELRPVG	CXCL8	A0A1D5PGQ4	1	YDSIELRPV	-
14	SPKIALLNVELELK		A0A1L1RXV5	2	-	IALLNVELEL
14	SPHENITPELMPVG	chB1	Q90WF6	Neither	-	-
14	SPAQLKRLEQHRYS	CHPT1	Q5ZHQ5	Neither	-	-
14	SLEELTRRAGGLYS		A0A1L1RK36	1	LTRRAGGLY	-
14	SLEDPQTHSNRIYR		A0A1L1RL18	2	-	LEDPQTHSNR
14	SITMQNIGAMSSYL	SLC38A2	Q5F468	2	-	MQNIGAMSSY
14	SIQLIMRIAKGYES	ALB	A0A1D5NW68	1	LIMRIAKGY	-
14	SGSQIVDIDKRKYL	GABARAPL2	F1NNM2	Both	IVDIDKRKY	IVDIDKRKYL
14	SGKLYLIGIAAIVV	CD81	F1NW06	2	-	LYLIGIAAIV
14	SEVLTSIGKPAQFI	MDV056	Q9E6M9	2	-	LTSIGKPAQF
14	SETGAGKHVPRAVF		A0A1D5PC38	Neither	-	-
14	SEGTKAVTKYTSSK	H2B-I	P0C1H3	Neither	-	-
14	SDYNIQKESTLHLV	UBB	P0CG62	2	-	IQKESTLHLV
14	SDVSVVKRSQRYLH		A0A1L1RKJ7	1	SVVKRSQRY	-
14	SDVNLKHENILQFL	TGFBR2	A0A1I7Q417	2	-	LKHENILQFL
14	SDVLDTLGRPGYYT	POSTN	F1N8W3	2	-	LDTLGRPGYY
14	SDSLGSLGATLHYR	ITGAD	A0A1D5PYR9	2	-	LGSLGATLHY
14	SDALETLGFLNHYQ	LOC101749377	A0A1L1RMH8	2	-	LETLGFLNHY
14	SAPFNFQGARIISG	ENTPD1	A0A1D5PDC4	Neither	-	-
14	RYTVKQMKmYRGFQ	TIMP3	P26652	1	YTVKQMKMY	-
14	RYHSLAPmYYRGAQ		A0A1D5PKU6;Q5ZIP7	1	YHSLAPMYY	-
14	RYGGVFHVEKNGRY	CD44	A0A1D5PBN1	1	FHVEKNGRY	-
14	RVFQARQLIYLSQK	ALB	A0A1D5NW68	Both	VFQARQLIY	VFQARQLIYL
14	RTLRGHLAKIYAMH	GNB1	A0A1D5PYJ0	1	LRGHLAKIY	-
14	RSSITASAAVAFHS		R4GL52	2	-	ITASAAVAFH
14	RSEIDMLDIREVFR	ANXA6	A0A1D5PY67	Both	IDMLDIREV	IDMLDIREVF
14	RRSFETHLSRVEAE	LRP12	A0A1D5PIZ5	1	FETHLSRVE	-
14	RQQHFTAKLGNSYK	LAMP3	E1BU34	1	FTAKLGNSY	-
14	RQIRQGNTKQRIDE		A0A1D5PKC8	2	-	IRQGNTKQRI
14	RKIQMQSGTAYSHR	APOB	F1NV02	2	-	IQMQSGTAYS
14	RKGKIISLHQEKFL	LNPEP	A0A1D5PL84	2	-	IISLHQEKFL
14	RHDGRFVFFKGNRY	MMP15	A0A1D5PR25	1	FVFFKGNRY	-
14	RGTIEILSDVQLIK		A0A1D5PK69	2	-	IEILSDVQLI
14	RGFQIMPHVQYIYT	TIMP3	P26652	1	FQIMPHVQY	-
14	RFRLERLAEAERLQ		A0A1D5PFJ0	2	-	LERLAEAERL
14	RFILPIGATVNMDG	SLC1A4	E1BRV6	2	-	ILPIGATVNM
14	RAYNLAKEQRLNFG	STUB1	Q5ZHY5	2	-	LAKEQRLNFG
14	QVINETSQHHDDLE		A0A1L1RW09	2	-	INETSQHHDD
14	QPTFFLYRSGVYDD	CTSS	H9KYW5	1	FFLYRSGVY	-
14	QPQGQLVSRPPANY	SDCBP	Q5ZHM8	1	LVSRPPANY	-
14	QKGRPVAAAPGmLN	BLB2	A5HUL4	Neither	-	-
14	QFKLVLLGESAVGK		A0A1D5PKU6;Q5ZIP7	2	-	LVLLGESAVG
14	QERYHSLAPmYYRG		A0A1D5PKU6;Q5ZIP7	1	YHSLAPMYY	-
14	QDAYVLISEKKISS	HSPD1	Q5ZL72	Neither	-	-
14	PTNSIMFTKLNPFT	GPI	A0A1L1RPE8	Neither	-	-
14	PPAPGYAPLPGHNY	DMB2	A5HUL8	1	YAPLPGHNY	-
14	NVNVFKFIIPQIVK		A0A1L1RVY8	Neither	-	-
14	NVIRYFPTQALNFA		A0A1D5PU22	2	-	IRYFPTQALN
14	NSQTVYAVPILTFS	SLC38A2	Q5F468	Neither	-	-
14	NSIMFTKLNPFTLG	GPI	A0A1L1RPE8	Neither	-	-
14	NQYVNKKFSNQYKA		A0A1D5NU47	1	VNKKFSNQY	-
14	NPRVVVTPRGERVY	SEMA7A	F1NIZ9	Both	VTPRGERVY	VVVTPRGERV
14	NPRSYFFDNPRRYD	GPR137B	Q5ZLT1	1	YFFDNPRRY	-
14	NPLFYLLNGELEYQ	IL21R	F1P495	1	YLLNGELEY	-
14	NPIIYAFVGEKFKK	CCR8	A0A1D5P622	Neither	-	-
14	NPIIYAFIGVKFRN	CXCR5	G4U4M4	Neither	-	-
14	NNAKYAISMARKIG	LCP1	F6RS71	1	YAISMARKI	-
14	NMPMAMKVLPLAPS	CD74	F1NYL5	Neither	-	-
14	NFAKYFLHQSHEER	FTH	P08267	1	YFLHQSHEE	-
14	NDRYLKVSQSMRYE	APOB	F1NV02	Neither	-	-
14	NDQYLKLLGAMKYR		A0A1L1RXB2	2	-	LKLLGAMKYR
14	mVGmGQKDSYVGDE		F1P476;P60706	1	VGMGQKDSY	-
14	MNQYVNKKFSNQYK		A0A1D5NU47	1	VNKKFSNQY	-
14	MNMPMAMKVLPLAP	CD74	F1NYL5	Neither	-	-
14	mFKYFLSLAIGLFL	F2RL1	Q5F4D0	2	-	FLSLAIGLFL
14	MDLFAKLATGSYLP		A0A1L1RMY2	1	FAKLATGSY	-
14	LVWTLGHPIRVKYS		A0A1L1RMD7	2	-	VWTLGHPIRV
14	LTEAPLNPKANREK		F1P476;P60706	1	LNPKANREK	-
14	LSVQKAAIQAFRKM	APOB	F1NV02	2	-	VQKAAIQAFR
14	LSQLTKLGKPFKYI	DYNLT1	F1P561	2	-	LTKLGKPFKY
14	LSLKNFKALVYHVG	MDV096	Q77MP7	Neither	-	-
14	LSDYNIQKESTLHL	UBB	P0CG62	2	-	LSDYNIQKES
14	LSAKPAPPKPEPKP	HMGN2	P02314	Neither	-	-
14	LRPLDIEFMKRLSK	SEPTIN9	Q5F3T2	2	-	LRPLDIEFMK
14	LPLNTLGPVMKmEP	AP2B1	A0A1D5P7Y8	2	-	LNTLGPVMKM
14	LPKFEMHRGHEHPH	CD40LG	Q9I8D8	1	FEMHRGHEH	-
14	LPIDKRQLYEFDIK	GNS	F1NI04	1	LPIDKRQLY	-
14	LPALEKLPTEEYAK	LAPTM5	A0A1D5PS13	2	-	LEKLPTEEYA
14	LNPILYAFLGAKFK	CXCR4	Q9DGI1	Neither	-	-
14	LNPIIYAFVGEKFK	CCR8	A0A1D5P622	Neither	-	-
14	LNPIIYAFIGVKFR	CXCR5	G4U4M4	Neither	-	-
14	LMDLKIIHPDKYHI	HVCN1	F1NMC8	1	LKIIHPDKY	-
14	LLTEAPLNPKANRE		F1P476;P60706	Neither	-	-
14	LLMDLKIIHPDKYH	HVCN1	F1NMC8	1	LKIIHPDKY	-
14	LKNLGYLGYTSGFS		Q5F468;F1NYN5	2	-	LKNLGYLGYT
14	LIRIPLTKFTSTRR	CTSD	Q05744	2	-	LIRIPLTKFT
14	LHPFLQHPVHGFHR		A0A1D5PN61	Neither	-	-
14	LHNLEHSLGLHSYQ	CTSS	H9KYW5	Neither	-	-
14	LGPELVVLGPGEQL	MVP	A0A1D5PKF0	2	-	LVVLGPGEQL
14	LGAMTSLGSYNKYK	SLC6A6	F1P1E9	2	-	MTSLGSYNKY
14	LESLGTPGTWNHIT	GOT1	F1NTM7	2	-	LESLGTPGTW
14	LEEVVQPIVSKLYG	HSPA5	Q90593	1	VQPIVSKLY	-
14	LEELTRRAGGLYSR		A0A1L1RK36	1	LTRRAGGLY	-
14	LEDLMRLSPEELLL	LCP1	F6RS71	2	-	LMRLSPEELL
14	LANVIRYFPTQALN		A0A1D5PU22	2	-	IRYFPTQALN
14	LAGPVRGVGGPSQQ	SNRPB	Q9PV94	2	-	VRGVGGPSQQ
14	KYYTFYVRSKINNY	IL2RG	A0A1D5PKP8	1	YYTFYVRSK	-
14	KYAKYLPHSAGRYA		A0A1L1RJ87	1	YLPHSAGRY	-
14	KWPGLKEFSQQRWK		A0A1D5PBP3	2	-	LKEFSQQRWK
14	KVTQFKTMEFARYI	MFAP3	F1NWZ4	Both	FKTMEFARY	VTQFKTMEFA
14	KVTQAAACKVmVVK	LOC427783	A0A1D5NWH0	Neither	-	-
14	KVKLETKGDKVDNK	CARMIL1	F1NWT4	1	VKLETKGDK	-
14	KVFYYKMKGDYHRY		A0A1D5PYS5	1	FYYKMKGDY	-
14	KVADMALHYANKYN		A0A1L1RK58	1	MALHYANKY	-
14	KTFKVIGTKIYSFG	SORT1	A0A1D5PNT8	1	FKVIGTKIY	-
14	KSWSRWTVPSFLKN	chB1	Q90WF6	2	-	WSRWTVPSFL
14	KSVQKIGAALFFLS	SLC38A2	Q5F468	2	-	VQKIGAALFF
14	KSMDLLGKQLSLYS		A0A1D5P5I2	2	-	MDLLGKQLSL
14	KPSEEQIRRFQKYG	TEX264	E1C8H2	Neither	-	-
14	KNKKLVKKLAKKYD	RPL10A	F6SU35	1	LVKKLAKKY	-
14	KMSMSTMNMPmAMK	CD74	F1NYL5	Neither	-	-
14	KLENFIQEHLKIIG	CD151	Q5ZII8	2	-	LENFIQEHLK
14	KKQAFVLKEGVEYR	ARHGDIA	F1P3P3	1	FVLKEGVEY	-
14	KKLAMIRQQQYKFL	TLN1	E1C2S1	Neither	-	-
14	KKELSKIQEKKGTL		A0A1L1S0C1	2	-	LSKIQEKKGT
14	KKEESEESDDDmGF		A0A1L1RP18	Neither	-	-
14	KIRKIGEAEAFVIE	FLOT2	A0A1L1RV80	2	-	IRKIGEAEAF
14	KIRDLLERQEKRFG		A0A1D5P4L7	Neither	-	-
14	KIFNFSVFKVKSYR	SLC16A10	E1BZU1	1	FSVFKVKSY	-
14	KHYKIRKLDNGGYY	FYN	F1NQU9	Both	IRKLDNGGY	IRKLDNGGYY
14	KETLLEMFKYNKFK	TARS	A0A1D6UPQ3	Neither	-	-
14	KEQTLEINENLQVH	LAMP2	Q90617	2	-	EQTLEINENL
14	KEITALAPSTmKIK		F1P476;P60706	2	-	ITALAPSTMK
14	KEILLDMFKYNKFK	TARSL2	F1P372	Neither	-	-
14	KEAAKVPQAVSEVE		A0A1L1RYW4	Neither	-	-
14	KDSYVGDEAQSKRG		F1P476;P60706	1	VGDEAQSKR	-
14	KDIILPFRVIPLVR	AP2M1	Q5ZMP6	Neither	-	-
14	KAVAMITFAQYLQR	ALB	A0A1D5NW68	1	VAMITFAQY	-
14	KAPTVmLHmTKTDP	FZD9	Q9IA02	Neither	-	-
14	KALTLERVRNKLYY	TLR1A	F6SU23	1	LERVRNKLY	-
14	KAKLKQNTSEQYET	TGFBR2	A0A1I7Q417	1	LKQNTSEQY	-
14	IYYVYQQSGQISKL	CD74	F1NYL5	2	-	YQQSGQISKL
14	IYIDIVGLTQFKKT	MGAT5	F1NEL5	2	-	IDIVGLTQFK
14	IVKLNKIGLTLGLm		A0A1L1RK60	2	-	LNKIGLTLGL
14	IVGRPRHQGVmVGm		F1P476;P60706	1	IVGRPRHQG	-
14	IVGHIVIPRINPYH	CD44	A0A1D5PBN1	1	IVIPRINPY	-
14	IVEKQGDVIEYLQR	TMEM192	F1P5A2	2	-	VEKQGDVIEY
14	ITSLYLLGHDIRIS	MGAT5	F1NEL5	2	-	LYLLGHDIRI
14	ITIMPSSIYEYIIK	SDCBP	Q5ZHM8	1	ITIMPSSIY	-
14	ISVMDYFPTSRFVH	PLD4	E1BVB3	2	-	MDYFPTSRFV
14	ISPKRYDSIELRPV	CXCL8	A0A1D5PGQ4	1	YDSIELRPV	-
14	ISLERIDTLGIYGK	LGALS8	A0A1D5PM55	2	-	LERIDTLGIY
14	ISHYAIKKNVKLPE	JAK1	F1NMJ9	1	YAIKKNVKL	-
14	ISFVFVKKDPTYYV	LAMP3	E1BU34	1	FVKKDPTYY	-
14	ISFTVNDPKSYDPY		P08251;F1NSV6	1	FTVNDPKSY	-
14	ISFTISRISYEDNG	CD79B	Q8AV16	Both	FTISRISYE	ISRISYEDNG
14	ISDFWQMVFQRKVK	PTPRC	A0A1D5P441	Neither	-	-
14	IRQQHFTAKLGNSY	LAMP3	E1BU34	Both	FTAKLGNSY	IRQQHFTAKL
14	IRDPNQGGKDITEE	EIF4G1	A0A1D5P490	2	-	IRDPNQGGKD
14	IPNLDKLGYAKDMR	CYB5R1	A0A1L1RLZ8	2	-	LDKLGYAKDM
14	IPIDYQSLVKRIYH	SCAMP4	E1BQX4	1	YQSLVKRIY	-
14	IPGEFTNKLNLIYT	TM9SF2L	Q5ZLM5	1	FTNKLNLIY	-
14	IPDRFHYRHNKRIQ	ENPP4	A0A1L1RKQ7	1	FHYRHNKRI	-
14	INVVISKGIPYYEG	DCBLD2	E1C341	1	VISKGIPYY	-
14	INPVIYAFAGEKFR	CCR5	B2BJC3	Neither	-	-
14	INNIFQLVRIKKLS	ERAP1	F1NB92	2	-	IFQLVRIKKL
14	ILYYVAIRQQHFTA	LAMP3	E1BU34	2	-	YVAIRQQHFT
14	ILYSLALIQSHKYN	MAN2A1	F1NKR1	1	LALIQSHKY	-
14	IKLWDIGGQPRFRS	ARL8B	F1P0Z7	2	-	LWDIGGQPRF
14	IKEVRELGLTLDWL		A0A1D5PDQ5	2	-	VRELGLTLDW
14	IIRNIPQKKMEKYR		A0A1L1RWQ8	1	IPQKKMEKY	-
14	IGTLNMLGLAKRVG	UXS1	E1BV28	2	-	LNMLGLAKRV
14	IGGIGTVPVGRVET		A0A1L1RMD5	2	-	IGGIGTVPVG
14	IGDLIIMGAPGSYY	ITGA4	A0A1D5PKL9	1	IIMGAPGSY	-
14	IFNHVDIKIYYHVV		A0A1D5PRZ1	1	FNHVDIKIY	-
14	IEGSFVYKGGKIYK		A0A1D5PXW8	1	FVYKGGKIY	-
14	IDSVIEFLKTTKFQ	APOB	F1NV02	2	-	IEFLKTTKFQ
14	IDRFFAVVHPFRYK	GPR183	F1P0K6	1	FAVVHPFRY	-
14	IDLYILGQSDHFIG	POFUT1	Q8AWB4	2	-	LYILGQSDHF
14	IAYWIGLQKNKYPW	chB1	Q90WF6	1	WIGLQKNKY	-
14	IAKDVKQFYDQAFQ	CD81	F1NW06	2	-	VKQFYDQAFQ
14	IAIFLGRAAHVYPL		F1NEV4	1	FLGRAAHVY	-
14	IAEPFKVLLERPLT	NCOA4	Q5ZMB1	1	FKVLLERPL	-
14	HVTNLRKMGAPKYG	FTH	P08267	2	-	LRKMGAPKYG
14	HQKSWRATRYEEYE		A0A1L1RK36	1	WRATRYEEY	-
14	HPRLLTPVPSLVFT		F1NEI2	2	-	LTPVPSLVFT
14	HLGQLSFHRIRKEE	JAK1	F1NMJ9	Neither	-	-
14	HLEYLGLSAMMIRR	TLR1A	F6SU23	2	-	LEYLGLSAMM
14	HDNNFHILYVKRHE	ADCY7	E1C8F6	1	FHILYVKRH	-
14	HDGRFVFFKGNRYW	MMP15	A0A1D5PR25	1	FVFFKGNRY	-
14	HAHKLRVDPVNFKL	HBAA	P01994	2	-	LRVDPVNFKL
14	GVLFYMPTSHVQQM	gH	Q9E6P6	2	-	YMPTSHVQQM
14	GVFHVEKNGRYSLT	CD44	A0A1D5PBN1	1	FHVEKNGRY	-
14	GSTSLQNIGAMLSY	SLC38A1	F1NYN5	2	-	LQNIGAMLSY
14	GSTSHSFKSMRRYS	APOB	F1NV02	Neither	-	-
14	GSIAYVPQQAWIQN		A0A1D5PAC0;E1C6S5	2	-	IAYVPQQAWI
14	GSGGSGGYGGRSRY	HNRNPA2B1	Q5ZME1	Neither	-	-
14	GSDVSVVKRSQRYL		A0A1L1RKJ7	1	SVVKRSQRY	-
14	GQKDSYVGDEAQSK		F1P476;P60706	Neither	-	-
14	GQISKLTKTSQTLK	CD74	F1NYL5	2	-	ISKLTKTSQT
14	GQFKDIKLSDYRGK	PRDX1	P0CB50	1	FKDIKLSDY	-
14	GQESFRSITRSYYR	RAB2A	Q90965	1	FRSITRSYY	-
14	GQERYHSLAPMYYR		A0A1D5PKU6;Q5ZIP7	1	YHSLAPMYY	-
14	GPKFTGLGKEELLR		A0A1D5P7P7	2	-	FTGLGKEELL
14	GPDYRVLVHRARKL		A0A1D5PDX4	1	YRVLVHRAR	-
14	GLDVLGNPFGFIRG		E1C549	2	-	LDVLGNPFGF
14	GKYTFAAHMDGTYK	TMED2	Q5ZKB0	1	FAAHMDGTY	-
14	GKLYLIGIAAIVVA	CD81	F1NW06	2	-	LYLIGIAAIV
14	GILYYVAIRQQHFT	LAMP3	E1BU34	2	-	YVAIRQQHFT
14	GGVFHVEKNGRYSL	CD44	A0A1D5PBN1	1	FHVEKNGRY	-
14	GGDAGNREDQINRL	RPL7	Q5ZJ56	Neither	-	-
14	GGASILATAANLLR		A0A1D5P204	2	-	ASILATAANL
14	GFAGDDAPRAVFPS		F1P476;P60706	Neither	-	-
14	GDRVFQARQLIYLS	ALB	A0A1D5NW68	Both	VFQARQLIY	VFQARQLIYL
14	GDIFSFPSVDYEKY	IL2RG	A0A1D5PKP8	1	FPSVDYEKY	-
14	GALILAELLSAVKR	TMEM87B	F1NI39	Neither	-	-
14	FVYKGGKIYKVPST		A0A1D5PXW8	1	FVYKGGKIY	-
14	FVFVKKDPTYYVST	LAMP3	E1BU34	1	FVKKDPTYY	-
14	FTRILKHGAKDKDD	MYL12B	A0A1L1RUU9	Neither	-	-
14	FSGKLYLIGIAAIV	CD81	F1NW06	2	-	LYLIGIAAIV
14	FPQINYSQYSGRKY	BCO2	R4GL86	1	FPQINYSQY	-
14	FNIKTATLALGIFH	LAPTM5	A0A1D5PS13	Neither	-	-
14	FLPALEKLPTEEYA	LAPTM5	A0A1D5PS13	2	-	LEKLPTEEYA
14	FGGLFSSRSVNPLT		R4GL52	1	FSSRSVNPL	-
14	FFSETGAGKHVPRA		A0A1D5PC38	Neither	-	-
14	FELLPAGSTLIFYK	TOR1AIP1	A0A1D5PN56	2	-	LPAGSTLIFY
14	FAKYFLHQSHEERE	FTH	P08267	Neither	-	-
14	EVRSFFHRNTERYL	QSOX1	Q8JGM4	1	FFHRNTERY	-
14	EVLTSIGKPAQFIF	MDV056	Q9E6M9	2	-	LTSIGKPAQF
14	EVLKQLTEEKFIVK	PSMC6	A0A1L1RYL5	2	-	LKQLTEEKFI
14	ETYLHRIGRTGRFG		A0A1D5PB70	2	-	LHRIGRTGRF
14	ESYISTIGVDFKIR	RAB1B	A0A1D5PE33	2	-	ISTIGVDFKI
14	ESKVFYYKMKGDYH		A0A1D5PYS5	1	FYYKMKGDY	-
14	ERAVLRKEHQKKYG	TBK1	E1C581	1	LRKEHQKKY	-
14	EQYETVAVKIFPYE	TGFBR2	A0A1I7Q417	1	YETVAVKIF	-
14	EPTVIDEVRTGTYR		A0A1D5PC38	1	IDEVRTGTY	-
14	EmLQQSKILKVIRK		A0A1L1RL18;A0A1D5P5R0	2	-	LQQSKILKVI
14	ELTRRAGGLYSRTS		A0A1L1RK36	1	LTRRAGGLY	-
14	ELPKFEMHRGHEHP	CD40LG	Q9I8D8	1	FEMHRGHEH	-
14	ELELYKTKTYRQIR	SLC12A2	A0A1D5PPU2	1	YKTKTYRQI	-
14	ELEEIQVQHPNRFK	CYB5R1	A0A1L1RLZ8	2	-	LEEIQVQHPN
14	EISFTVNDPKSYDP		P08251;F1NSV6	1	FTVNDPKSY	-
14	EIRRFSLMPPVRYQ		A0A1L1RK43	1	FSLMPPVRY	-
14	EIIKRFEQKGFRLV		A0A1D5PZM9	Both	FEQKGFRLV	IKRFEQKGFR
14	EHVTYTVQYLTGYL	IFNAR1	A0A1D5PRB3	1	YTVQYLTGY	-
14	EGKELVKLGIIQYT	TNFRSF18	F1NF51	2	-	LVKLGIIQYT
14	EGILYYVAIRQQHF	LAMP3	E1BU34	Neither	-	-
14	EDHQISEFGPLPWL	IL17RA	A0A1D5PA54	2	-	ISEFGPLPWL
14	EAPLNPKANREKmT		F1P476;P60706	1	LNPKANREK	-
14	DYSGFKTFLSHHYY	CERK	F1NF59	1	FKTFLSHHY	-
14	DYNIQKESTLHLVL		P0CG62;O42388	2	-	IQKESTLHLV
14	DYGRFVLTAGKFYG	CALR	A0A1D5P0U5	1	FVLTAGKFY	-
14	DTSVVKMKTEHPLN	NBR1	E1C6F8	2	-	VVKMKTEHPL
14	DSFRPLYTHEYKGP		A0A1D5PHU6	1	FRPLYTHEY	-
14	DRDDVALKNFAKYF	FTH	P08267	1	VALKNFAKY	-
14	DQQGFERHVQTHFD	TAX1BP1	A0A1D5PFZ5	Neither	-	-
14	DPLPLQVDYELRFK	ABCA3	A0A1D5P0F9	2	-	LQVDYELRFK
14	DNMLEPSSNMPWFK		A0A1L1RMD5	2	-	LEPSSNMPWF
14	DNLDKLGEQDYLPS	GNA13	A0A1D5PQE8	2	-	LDKLGEQDYL
14	DLKIIHPDKYHIAP	HVCN1	F1NMC8	Neither	-	-
14	DLFAKLATGSYLPQ		A0A1L1RMY2	1	FAKLATGSY	-
14	DLEYMNEQKLNRYP	TMEM59	Q5ZLJ8	Neither	-	-
14	DKEGNGTVmGAEIR	MYL6	A0A1D5PEM4	Neither	-	-
14	DIAYWIGLQKNKYP	chB1	Q90WF6	1	WIGLQKNKY	-
14	DHVTNLRKMGAPKY	FTH	P08267	Neither	-	-
14	DGRKVTERHHTKYV	HAVCR1	A0A1L1RLV3	1	VTERHHTKY	-
14	DGGQVFEAGLAPYK		A0A1D5P4L7	1	VFEAGLAPY	-
14	DFDRFQQSSIGLYG	STOML1	F1NSB5	2	-	FQQSSIGLYG
14	DELSSWIQQSFKHY	RCN2	A0A1D5P5X1	2	-	LSSWIQQSFK
14	DDNTIRVLGRASLL		A0A1D5PG00	2	-	IRVLGRASLL
14	DARALMLQGVDLLA	HSPD1	Q5ZL72	2	-	LMLQGVDLLA
14	DAKYLNPFFTRRLT	SLC9A8	A0A1D5PT99	1	LNPFFTRRL	-
14	AYQLSKIGALLAIS	DHRS7	E1BV75	2	-	LSKIGALLAI
14	AVIYINGHSHHGYR	AHSG	E1BZE1	1	INGHSHHGY	-
14	AVIKTWRDGPYIFI	TMEM87B	F1NI39	1	IKTWRDGPY	-
14	ATVNQMLANRYGIR		A0A1L1RRU9	1	VNQMLANRY	-
14	ASEYQAKVMEQLSN		A0A1L1RJ60	Neither	-	-
14	ARLVEDIGHELTYV	ABCA1	E1C619	2	-	VEDIGHELTY
14	APYKLKPIAAEVYE		A0A1D5P4L7	Neither	-	-
14	APRKGKEKKEEQVI	RPS14	Q5ZHW8	Neither	-	-
14	APEEISAMVLTKMK	HSPA5	Q90593	Neither	-	-
14	ANVIRYFPTQALNF		A0A1D5PU22	2	-	IRYFPTQALN
14	AIHTYRKRRARSIH	CXCR5	G4U4M4	1	IHTYRKRRA	-
14	AGGHKLGLGLELEA	VDAC2	A0A1L1S0S0	Neither	-	-
14	AGAAAAPAAALRQR		A0A1D5PFD7	Neither	-	-
14	AEPLAFTFSHDYRG	APOB	F1NV02	1	FTFSHDYRG	-
14	AELLLKVGEPLLIR	FLT3	A0A1D5PNF3	2	-	LLKVGEPLLI
14	AEKIVYVGVWLPAV	CXCR4	Q9DGI1	2	-	IVYVGVWLPA
14	ADYNIQKESTLHLV	UBA52	O42388	2	-	IQKESTLHLV
14	ADLAHVLSLPLRIY	P2RY10	F1NP76	1	VLSLPLRIY	-
14	ADIAYWIGLQKNKY	chB1	Q90WF6	1	WIGLQKNKY	-
14	AAKLKELSRRTTFI	GMPR	R4GLI2	2	-	LKELSRRTTF
15	YYVYQQSGQISKLTK	CD74	F1NYL5	2	-	YQQSGQISKL
15	YVYQQSGQISKLTKT	CD74	F1NYL5	2	-	YQQSGQISKL
15	YVKLEQLGIPSQVLK	ARHGAP1	A0A1D5PN07	2	-	LEQLGIPSQV
15	YRGFQIMPHVQYIYT	TIMP3	P26652	1	FQIMPHVQY	-
15	YPKKLTSLGLPPDVQ	MMP2	Q90611	2	-	LTSLGLPPDV
15	YPGFALQYYPYYGRL		P08251;F1NSV6	1	YPGFALQYY	-
15	YPEEISSMVLTKMKE	HSPA8	F1NWP3	Neither	-	-
15	YLVWTLGHPIRVKYS		A0A1L1RMD7	2	-	VWTLGHPIRV
15	YHPEFLSRPIKPSPP	CTPS1	A0A1L1RSU2	1	YHPEFLSRP	-
15	YGGVFHVEKNGRYSL	CD44	A0A1D5PBN1	1	FHVEKNGRY	-
15	YAKYLPHSAGRYAAK		A0A1L1RJ87	1	YLPHSAGRY	-
15	WQLWKKAHGKEYRHQ	CTSS	H9KYW5	1	WKKAHGKEY	-
15	WPGLKEFSQQRWKAL		A0A1D5PBP3	2	-	LKEFSQQRWK
15	WEKNLRLVMLHNLEH	CTSS	H9KYW5	2	-	WEKNLRLVML
15	VYEDFLmYKSGVYQH		A0A1D5PUR5	1	FLMYKSGVY	-
15	VVPTFGKKKGPNANS		A0A1L1RWQ5	1	VPTFGKKKG	-
15	VVPSPKVSDTVVEPY		P09244	Neither	-	-
15	VVHIELFRKLPYSKR	HTRA1	A0A1D5PSR5	1	FRKLPYSKR	-
15	VVGEYDFVETRSLDG	NPEPPS	A0A1D5PKA9	1	VGEYDFVET	-
15	VVEFRHMRNHAYEPL	ATP6V0D1	E1BVF8	1	FRHMRNHAY	-
15	VTNLRKMGAPKYGmA	FTH	P08267	2	-	LRKMGAPKYG
15	VTNAFITKTFPNHYS	ENPP4	A0A1L1RKQ7	1	ITKTFPNHY	-
15	VTIYYVYQQSGQISK	CD74	F1NYL5	Neither	-	-
15	VTIKLWDIGGQPRFR	ARL8B	F1P0Z7	2	-	LWDIGGQPRF
15	VTGDGTNDGPALKKA	ATP2B1	A0A1D5NZD8	Neither	-	-
15	VSGSQIVDIDKRKYL	GABARAPL2	F1NNM2	Both	IVDIDKRKY	IVDIDKRKYL
15	VSEGTKAVTKYTSSK	H2B-I	P0C1H3	1	EGTKAVTKY	-
15	VRNKLYYFNQEILYR	TLR1A	F6SU23	Neither	-	-
15	VQTKGTGASGSFKLN		F1NPJ2	2	-	VQTKGTGASG
15	VPWVIVISGQSKLYR	SORT1	A0A1D5PNT8	2	-	IVISGQSKLY
15	VPPSELKQLSAAGSK		A0A1D5PN61	2	-	LKQLSAAGSK
15	VPNTKIQMSYSVKWK	TM9SF3	F1NRG5	2	-	IQMSYSVKWK
15	VPETVYRVARHYSRA	GSK3A	F1NPL8	1	TVYRVARHY	-
15	VmVGmGQKDSYVGDE		F1P476;P60706	1	VGMGQKDSY	-
15	VMEMAELGPLNKFLQ	SYK	F1N9Y5	2	-	MAELGPLNKF
15	VLTSIGKPAQFIFAL	MDV056	Q9E6M9	2	-	LTSIGKPAQF
15	VLLPKKTESHKAKSK	H2A-IX	P70082	1	LPKKTESHK	-
15	VLLPKKTDSHKAKAK		P02263	1	LPKKTDSHK	-
15	VIEGSFVYKGGKIYK		A0A1D5PXW8	1	FVYKGGKIY	-
15	VGmGQKDSYVGDEAQ		F1P476;P60706	1	VGMGQKDSY	-
15	VESAYEVIRLKGYTN		A0A1L1RVY8	1	YEVIRLKGY	-
15	VEKGIIDPTKVVRTA	HSPD1	Q5ZL72	2	-	IDPTKVVRTA
15	VEGGDAGNREDQINR	RPL7	Q5ZJ56	2	-	VEGGDAGNRE
15	VEDAFLEAAKKIYQN	RAB14	Q5ZKU5	1	FLEAAKKIY	-
15	VDRLESLGQSELASR		A0A1L1S0N9	2	-	LESLGQSELA
15	VDKRLEELGAQRIFE	POR	F1P2T2	2	-	LEELGAQRIF
15	VAYLKNIGFDEAFNY	PTGR1	A0A1D5PY35	2	-	LKNIGFDEAF
15	VAQVFILGLPSRIAS	FLVCR1	F1P548	2	-	VFILGLPSRI
15	VAGDSKNDPPmEAAG		A0A1L1RMD5	Neither	-	-
15	VADLAHVLSLPLRIY	P2RY10	F1NP76	Both	VLSLPLRIY	VADLAHVLSL
15	TYNDFKQKMTATYVT	PTPRJ	Q9W6V5	1	FKQKMTATY	-
15	TTIYKRDPSKQYGLK		A0A1L1RUL6	1	YKRDPSKQY	-
15	TTEFADVAAETYPLK	IL2RA	Q90WJ4	1	FADVAAETY	-
15	TSNVLIIGELLKQAD	CCT6	Q5ZJ54	2	-	VLIIGELLKQ
15	TSEYSRVAKIFYRKA	GGH	A0A1D5P167	1	VAKIFYRKA	-
15	TSDVLDTLGRPGYYT	POSTN	F1N8W3	2	-	LDTLGRPGYY
15	TRDGQVINETSQHHD		A0A1L1RW09	Neither	-	-
15	TQPTFFLYRSGVYDD	CTSS	H9KYW5	1	FFLYRSGVY	-
15	TPYRQWYEAHYALPL		A0A1L1RYE0	1	YRQWYEAHY	-
15	TPQKLETIGWQLNLQ	COMMD10	A0A1D5P9G5	2	-	LETIGWQLNL
15	TPEERHLSKMQNHGY		A0A1D5PGC7	Neither	-	-
15	TPAEVDWRMRGYVTP	LOC420160	A0A1D5PFI5	1	WRMRGYVTP	-
15	TNNISATPTFLFFRN	TXNL1	A0A1D5P763	2	-	ISATPTFLFF
15	TLSDYNIQKESTLHL	UBB	P0CG62	2	-	LSDYNIQKES
15	TKIQMSYSVKWKKSD	TM9SF3	F1NRG5	2	-	IQMSYSVKWK
15	TIRVLGRASLLSYHQ		A0A1D5PG00	2	-	IRVLGRASLL
15	TIKIWDIGGQPRFRS	ARL8B	F1P0Z7	2	-	IWDIGGQPRF
15	TIGTLNMLGLAKRVG	UXS1	E1BV28	2	-	LNMLGLAKRV
15	TIAFKHLFLKDYVDG	MCOLN1	A0A1D5P4A3	1	FKHLFLKDY	-
15	TEWIAAKADQQYWDG		P15979	1	IAAKADQQY	-
15	TEVPKEEKEPAmGGm	HSPD1	Q5ZL72	1	VPKEEKEPA	-
15	TEKRMYIVGEPVEFR		A0A1D5P6J1	2	-	MYIVGEPVEF
15	TEISFTVNDPKSYDP		P08251;F1NSV6	1	FTVNDPKSY	-
15	TEAPLNPKANREKmT		F1P476;P60706	1	LNPKANREK	-
15	TDNELELYKTKTYRQ	SLC12A2	A0A1D5PPU2	1	LELYKTKTY	-
15	TDGRKVTERHHTKYV	HAVCR1	A0A1L1RLV3	1	VTERHHTKY	-
15	SVSSTAGGHPGSIAP		A0A1L1RLA9	Neither	-	-
15	SVRELRGLGLSPDLI	CTPS1	A0A1L1RSU2	2	-	LRGLGLSPDL
15	SVPSVHDIGALVAFG	DRAM1	E1BYC9	2	-	VHDIGALVAF
15	SVNEIYLLDSGAQYK	XPNPEP1	F1P0A1	2	-	IYLLDSGAQY
15	SVLTRIGLETSLRYA		A0A1D5P3S0	Both	IGLETSLRY	LTRIGLETSL
15	SVHQIYSVGQVLHFK	IL2RA	Q90WJ4	2	-	IYSVGQVLHF
15	STSHSFKSMRRYSTQ	APOB	F1NV02	1	FKSMRRYST	-
15	STRLAMLSNNLTHWK		A0A1D5PL90	2	-	LAMLSNNLTH
15	SSEVLTSIGKPAQFI	MDV056	Q9E6M9	2	-	LTSIGKPAQF
15	SQSWQAHHYNVYSIL	LY75	F1NC84	1	WQAHHYNVY	-
15	SPRTSFSIQGLRPYT	IL6ST	A0A1D5PMY8	1	FSIQGLRPY	-
15	SPKRYDSIELRPVGS	CXCL8	A0A1D5PGQ4	1	YDSIELRPV	-
15	SPGYNFRFAKYYKDS	P2RX4	F1NC81	1	YNFRFAKYY	-
15	SPAIGAYLGRVYGDS	MFSD14A	E1C047	1	IGAYLGRVY	-
15	SLPIDKRQLYEFDIK	GNS	F1NI04	1	LPIDKRQLY	-
15	SLERIDTLGIYGKVQ	LGALS8	A0A1D5PM55	2	-	LERIDTLGIY
15	SLEDPQTHSNRIYRm		A0A1L1RL18	2	-	LEDPQTHSNR
15	SLEDPQTHANRIYRm	HSP90AA1	A0A1D5P5R0	2	-	LEDPQTHANR
15	SIKLVKKLGAGQFGE	RCJMB04_2j8	Q5ZMB9	2	-	VKKLGAGQFG
15	SIIFASWSAGDYGAV		A0A1D5PDQ5	1	FASWSAGDY	-
15	SHETYTCRVTHNGTS		R9PXM5	Neither	-	-
15	SGQISKLTKTSQTLK	CD74	F1NYL5	2	-	ISKLTKTSQT
15	SGKLYLIGIAAIVVA	CD81	F1NW06	2	-	LYLIGIAAIV
15	SGGTTmYPGIADRmQ		F1P476;P60706	1	YPGIADRMQ	-
15	SFYWQVTRQLQDTSR	chB1	Q90WF6	Neither	-	-
15	SEVLTSIGKPAQFIF	MDV056	Q9E6M9	2	-	LTSIGKPAQF
15	SELEEIQVQHPNRFK	CYB5R1	A0A1L1RLZ8	2	-	LEEIQVQHPN
15	SEIDLLDIRHEFRKN		A0A1D5PQU4	Both	LDIRHEFRK	IDLLDIRHEF
15	SEGISLFPELRIIST	CLSTN1	A0A1D5NU56	Both	FPELRIIST	ISLFPELRII
15	SDYNIQKESTLHLVL	UBB	P0CG62	2	-	IQKESTLHLV
15	SDVSVVKRSQRYLHS		A0A1L1RKJ7	1	SVVKRSQRY	-
15	SDVNLKHENILQFLT	TGFBR2	A0A1I7Q417	2	-	LKHENILQFL
15	SDFMHYRKGVYSNPR		A0A1D5P4H3	1	FMHYRKGVY	-
15	SDALETLGFLNHYQM	LOC101749377	A0A1L1RMH8	2	-	LETLGFLNHY
15	SAVINKVKSSLYSRA	NOTCH1	F1NZ70	1	INKVKSSLY	-
15	SAmYARKALYKRKYT		F6UD95	1	RKALYKRKY	-
15	RYGGVFHVEKNGRYS	CD44	A0A1D5PBN1	1	FHVEKNGRY	-
15	RSRLESLGTPGTWNH	GOT1	F1NTM7	2	-	LESLGTPGTW
15	RSEVDLLDIRAEYKR	ANXA11	A0A1D5PN32	Both	LDIRAEYKR	VDLLDIRAEY
15	RSAIEAVSPQTFKVS		F1NJ24	2	-	IEAVSPQTFK
15	RRTLRGHLAKIYAMH	GNB1	A0A1D5PYJ0	1	LRGHLAKIY	-
15	RQIRQGNTKQRIDEF		A0A1D5PKC8	2	-	IRQGNTKQRI
15	RPTNSIMFTKLNPFT	GPI	A0A1L1RPE8	Neither	-	-
15	RPASYFAVAVARKDS		A0A1D5P4L7	1	YFAVAVARK	-
15	RLDFFEKPDYDYLRK	CSNK1G2	F1P4M2	1	FFEKPDYDY	-
15	RKIQmQSGTAYSHRL	APOB	F1NV02	2	-	IQMQSGTAYS
15	RKGAHIKKIDFGRLT	PLD4	E1BVB3	2	-	IKKIDFGRLT
15	RKEQTLEINENLQVH	LAMP2	Q90617	2	-	EQTLEINENL
15	RISLERIDTLGIYGK	LGALS8	A0A1D5PM55	2	-	LERIDTLGIY
15	RGILISQGKEAAFRK	HERC2	E1BW48	2	-	LISQGKEAAF
15	RGEVQFLGRYALLRK	B4GALT5	E1C298	2	-	VQFLGRYALL
15	REMLQQSKILKVIRK		A0A1L1RL18;A0A1D5P5R0	2	-	LQQSKILKVI
15	RELMSLSGTIPVPYR	TSG101	E1BWW2	Neither	-	-
15	RELEMIGFVENNVSR	TRIP13	E1C6Q1	2	-	LEMIGFVENN
15	REIRRFSLMPPVRYQ		A0A1L1RK43	1	FSLMPPVRY	-
15	RAPSIHGGSGGRGVS	KRT24	A0A1L1RWG9	Neither	-	-
15	RAGYKAAIVHNVDSD		A0A1D5PEQ0	Neither	-	-
15	QVHTFNLWVQPFLVK	LAMP2	Q90617	Neither	-	-
15	QVFLDELGSLKAFKK	CNP	A0A1D5PLA1	2	-	LDELGSLKAF
15	QSQAQmYLRPQLGNL	PHC1	F1NIT2	Both	QAQMYLRPQ	MYLRPQLGNL
15	QSPKIALLNVELELK		A0A1L1RXV5	2	-	IALLNVELEL
15	QPTFFLYRSGVYDDP	CTSS	H9KYW5	1	FFLYRSGVY	-
15	QPPAPGYAPLPGHNY	DMB2	A5HUL8	1	YAPLPGHNY	-
15	QIDLYILGQSDHFIG	POFUT1	Q8AWB4	2	-	LYILGQSDHF
15	QERYHSLAPMYYRGA		A0A1D5PKU6;Q5ZIP7	1	YHSLAPMYY	-
15	PTNSIMFTKLNPFTL	GPI	A0A1L1RPE8	Neither	-	-
15	PLNPKANREKmTQIm		F1P476;P60706	1	LNPKANREK	-
15	NVIPVGYDFVFRPIS		E1C549	2	-	VIPVGYDFVF
15	NVGGKRKADGYNQPD		A0A1D5P155	1	VGGKRKADG	-
15	NVAGDSKNDPPmEAA		A0A1L1RMD5	Neither	-	-
15	NSKTVYALPTIAFAF	SLC38A1	F1NYN5	2	-	VYALPTIAFA
15	NSFWPTAAGTWQRIP	EVI2A	A0A1D5NZ80	Neither	-	-
15	NQYVNKKFSNQYKAT		A0A1D5NU47	1	VNKKFSNQY	-
15	NPVIYAFVGEKFRKY		F1NPK8	1	FVGEKFRKY	-
15	NPVIYAFAGEKFRKY	CCR5	B2BJC3	1	FAGEKFRKY	-
15	NPIIYAFVGEKFKKY	CCR8	A0A1D5P622	1	FVGEKFKKY	-
15	NPIIYAFIGVKFRND	CXCR5	G4U4M4	Neither	-	-
15	NPFLYAFIGVKFRND	CCR7	E3VW39	Neither	-	-
15	NNKLESLPAAVFSLQ	LRRC8D	E1BYZ5	2	-	LESLPAAVFS
15	NNISATPTFLFFRNK	TXNL1	A0A1D5P763	2	-	ISATPTFLFF
15	NMPMAMKVLPLAPSV	CD74	F1NYL5	2	-	MKVLPLAPSV
15	NLQLLPLPEPIPPGm		A0A1L1RSQ5	2	-	LQLLPLPEPI
15	NKLYYFNQEILYRQF	TLR1A	F6SU23	Neither	-	-
15	NIKNLKNLDLSQNFL	TLR7	F1NBN5	2	-	LKNLDLSQNF
15	NHVLYSNRSAAYAKQ		A0A1D5P4K6	1	LYSNRSAAY	-
15	NGVLIWKIRDYKRRK	TRAF3	E1BW11	1	WKIRDYKRR	-
15	NAVIKTWRDGPYIFI	TMEM87B	F1NI39	1	IKTWRDGPY	-
15	MQNIGAMSSYLFIVK	SLC38A2	Q5F468	2	-	MQNIGAMSSY
15	mPRIHLLFPLTLVRS	TMEM59	Q5ZLJ8	2	-	MPRIHLLFPL
15	MPMAMKVLPLAPSVG	CD74	F1NYL5	2	-	MKVLPLAPSV
15	MPFIEAFRQFQFKAR	CTPS1	A0A1L1RSU2	2	-	IEAFRQFQFK
15	MNMPMAMKVLPLAPS	CD74	F1NYL5	Neither	-	-
15	mGQKDSYVGDEAQSK		F1P476;P60706	1	MGQKDSYVG	-
15	MDLFAKLATGSYLPQ		A0A1L1RMY2	1	FAKLATGSY	-
15	LYDEIRKLIIRRNPG		A0A1D5P0G4	1	IRKLIIRRN	-
15	LVYDIAKHLTYENVE	RAB11A	Q5ZJN2	Both	YDIAKHLTY	VYDIAKHLTY
15	LTSLQQQKQRQIESL	VPS37A	F1NVI1	2	-	LTSLQQQKQR
15	LTEAPLNPKANREKm		F1P476;P60706	1	LNPKANREK	-
15	LSVQKAAIQAFRKmT	APOB	F1NV02	2	-	VQKAAIQAFR
15	LSNLFSVEPMSYTRF		A0A1D5PDQ5	Neither	-	-
15	LSELCEEVKKMENPD	FAM135A	F1P508	2	-	LSELCEEVKK
15	LSDYNIQKESTLHLV	UBB	P0CG62	2	-	IQKESTLHLV
15	LPYNVLGLGRSANFL	ITFG1	A0A1D5P3X1	2	-	VLGLGRSANF
15	LPSLHRIGTAALAVQ	LONP2	F1NYI8	2	-	LHRIGTAALA
15	LPSEGILYYVAIRQQ	LAMP3	E1BU34	1	LPSEGILYY	-
15	LPPYKSYEQLKEKLL	WWP2	A0A1D5P8K6	Both	LPPYKSYEQ	YKSYEQLKEK
15	LPLNTLGPVMKMEPL	AP2B1	A0A1D5P7Y8	2	-	LNTLGPVMKM
15	LPALLDSDEERMITH	TMEM87B	F1NI39	Neither	-	-
15	LPALEKLPTEEYAKV	LAPTM5	A0A1D5PS13	2	-	LEKLPTEEYA
15	LNPIIYAFVGEKFKK	CCR8	A0A1D5P622	Neither	-	-
15	LNGIFVLGRSMGFIG	ACLY	F1P269	2	-	IFVLGRSMGF
15	LNDLDRIAQTSYIPT	GNAI1	E1BXS2	2	-	LDRIAQTSYI
15	LNAIQRFFAYHMIET	TMEM168	E1BXX0	Both	FFAYHMIET	LNAIQRFFAY
15	LMDLKIIHPDKYHIA	HVCN1	F1NMC8	1	LKIIHPDKY	-
15	LLKNLGYLGYTSGFS		Q5F468;F1NYN5	2	-	LKNLGYLGYT
15	LKNLYRVHSVSTLVK		A0A1L1RVY8	2	-	LKNLYRVHSV
15	LKNLGYLGYTSGFSL		Q5F468;F1NYN5	2	-	LKNLGYLGYT
15	LKENmAILEKQEKKT	CAB39L	F1NV80	Neither	-	-
15	LITSLYLLGHDIRIS	MGAT5	F1NEL5	2	-	LYLLGHDIRI
15	LGSLFANRSEKFVIA		E1BZ15	1	LFANRSEKF	-
15	LGQLSFHRIRKEEIM	JAK1	F1NMJ9	Neither	-	-
15	LGPELVVLGPGEQLT	MVP	A0A1D5PKF0	2	-	LVVLGPGEQL
15	LFFIPVAGLTGFHVV	ZDHHC5	F1NXK3	2	-	IPVAGLTGFH
15	LEYLGLSAMmIRRSD	TLR1A	F6SU23	2	-	LEYLGLSAMM
15	LEELTRRAGGLYSRT		A0A1L1RK36	1	LTRRAGGLY	-
15	LDTAIMVTEAIGFTH	CXCR5	G4U4M4	2	-	IMVTEAIGFT
15	LDSNLYRIGQSKVFF	MYH9	P14105	2	-	LYRIGQSKVF
15	LDQFTPVKIDGYDEQ	CAPZA2	P28497	1	FTPVKIDGY	-
15	LDNLDKLGEQDYLPS	GNA13	A0A1D5PQE8	2	-	LDKLGEQDYL
15	LDLTKRGIPPARLQT	CLASP2	A0A1D5PJX5	2	-	LTKRGIPPAR
15	LDDLVRQTTEIPFWK	TTYH3	F1NWU6	2	-	LVRQTTEIPF
15	LANVIRYFPTQALNF		A0A1D5PU22	2	-	IRYFPTQALN
15	LAKVTQFKTMEFARY	MFAP3	F1NWZ4	Both	FKTMEFARY	VTQFKTMEFA
15	LAFNLNPALTMIGKY	SLC16A1	Q5ZLZ6	Neither	-	-
15	KYEISSVPTFLFFKN	GLRX3	A0A1D5NW30	2	-	ISSVPTFLFF
15	KVSGSQIVDIDKRKY	GABARAPL2	F1NNM2	1	IVDIDKRKY	-
15	KVGGTSDVEVNEKKD	HSPD1	Q5ZL72	Neither	-	-
15	KVAVNGVHTLEYKHR	LGALS8	A0A1D5PM55	1	VHTLEYKHR	-
15	KTVETRDGQVINETS		A0A1L1RW09	2	-	ETRDGQVINE
15	KTGIEYIPSRHYYHR	DHCR24	F7BEW1	1	IEYIPSRHY	-
15	KSWRATRYEEYENFS		A0A1L1RK36	1	WRATRYEEY	-
15	KSVQKIGAALFFLSG	SLC38A2	Q5F468	2	-	VQKIGAALFF
15	KSMDLLGKQLSLYSF		A0A1D5P5I2	2	-	MDLLGKQLSL
15	KSDALETLGFLNHYQ	LOC101749377	A0A1L1RMH8	2	-	LETLGFLNHY
15	KRLEELGAQRIFELG	POR	F1P2T2	2	-	LEELGAQRIF
15	KQELEAEYLAIFKKT	SNX32	A0A1D5PIJ7	Neither	-	-
15	KQAFVLKEGVEYRIK	ARHGDIA	F1P3P3	1	FVLKEGVEY	-
15	KPNEIYNLGAQSHVK	GMDS	A0A1D5PKI5	2	-	IYNLGAQSHV
15	KPLPGIIMGGILPFG		A0A1D5PRZ1;Q5ZLM5	2	-	IIMGGILPFG
15	KPAAKKSAAAVPAKK	NCL	A0A1D5NZ30	Neither	-	-
15	KNKINLKQLLRYAVQ	JAK1	F1NMJ9	1	INLKQLLRY	-
15	KLKELSRRTTFIRVT	GMPR	R4GLI2	2	-	LKELSRRTTF
15	KLEEIREKGIPQASE		A0A1L1RJ60	2	-	IREKGIPQAS
15	KIRKLDNGGYYITTR	FYN	F1NQU9	Both	IRKLDNGGY	IRKLDNGGYY
15	KIRKIGEAEAFVIEA	FLOT2	A0A1L1RV80	2	-	IRKIGEAEAF
15	KIGGIGTVPVGRVET		A0A1L1RMD5	2	-	IGGIGTVPVG
15	KHSRLLVQGESELWV	CD72AGL	A0A1L1RYW3	2	-	LVQGESELWV
15	KGSIAYVPQQAWIQN		A0A1D5PAC0	2	-	IAYVPQQAWI
15	KGQILRTDNISFTLK	JAK1	F1NMJ9	2	-	ILRTDNISFT
15	KGNIIPFNALRLTVK		A0A1L1RLX4	Both	FNALRLTVK	IIPFNALRLT
15	KGLTIIGSVIQGNFL	SLC12A4	A0A1D5P2F9	2	-	LTIIGSVIQG
15	KGKGEFAIRPEKKAD	CYB5R1	A0A1L1RLZ8	1	FAIRPEKKA	-
15	KGEFAIRPEKKADPV	CYB5R1	A0A1L1RLZ8	1	FAIRPEKKA	-
15	KGDIFSFPSVDYEKY	IL2RG	A0A1D5PKP8	1	FPSVDYEKY	-
15	KGAHIKKIDFGRLTG	PLD4	E1BVB3	2	-	IKKIDFGRLT
15	KDQLKKLPVHKFKKG		A0A1D5PEQ0	2	-	LKKLPVHKFK
15	KDQKALLESIQLLQQ	MYBBP1A	A0A1D5PUM1	2	-	LLESIQLLQQ
15	KAVLPSYEEALELPS	LAPTM5	A0A1D5PS13	2	-	LPSYEEALEL
15	KAIKQLGDHVTNLRK	FTH	P08267	2	-	IKQLGDHVTN
15	KADLASKRmVEYEEA		A0A1D5PKU6	1	LASKRMVEY	-
15	IYYVYQQSGQISKLT	CD74	F1NYL5	2	-	YQQSGQISKL
15	IYSVARRHPFLYAPA	ALB	A0A1D5NW68	1	IYSVARRHP	-
15	IVYEDFLMYKSGVYQ		A0A1D5PUR5	1	FLMYKSGVY	-
15	IVKLNKIGLTLGLMS		A0A1L1RK60	2	-	LNKIGLTLGL
15	IVHDFHRRLTAYLDL	ITM2B	F1NM17	1	FHRRLTAYL	-
15	ITSLYLLGHDIRISA	MGAT5	F1NEL5	2	-	LYLLGHDIRI
15	ITKSWSRWTVPSFLK	chB1	Q90WF6	2	-	WSRWTVPSFL
15	ISVNTLLLLSTTVDR	LOC101749352	A0A1D5PUD1	2	-	LLLLSTTVDR
15	ISVMDYFPTSRFVHP	PLD4	E1BVB3	Both	FPTSRFVHP	MDYFPTSRFV
15	ISRIEYVHTKNFIHR	CSNK1A1	P67962	Both	VHTKNFIHR	ISRIEYVHTK
15	ISRIEYIHSKNFIHR	CSNK1D	A0A1D5NXQ4	Both	IHSKNFIHR	ISRIEYIHSK
15	ISPKRYDSIELRPVG	CXCL8	A0A1D5PGQ4	1	YDSIELRPV	-
15	ISFVFVKKDPTYYVS	LAMP3	E1BU34	1	FVKKDPTYY	-
15	ISFTVNDPKSYDPYV		P08251;F1NSV6	1	FTVNDPKSY	-
15	IRQQHFTAKLGNSYK	LAMP3	E1BU34	1	FTAKLGNSY	-
15	IQEIVLVGGSTRIPK		P08106	1	VGGSTRIPK	-
15	IPPYHYIHVLDLNSN	MVP	A0A1D5PKF0	1	IPPYHYIHV	-
15	IPNLDKLGYAKDmRF	CYB5R1	A0A1L1RLZ8	2	-	LDKLGYAKDM
15	INVVISKGIPYYEGS	DCBLD2	E1C341	1	VISKGIPYY	-
15	INPVIYAFAGEKFRK	CCR5	B2BJC3	Neither	-	-
15	INGIQGFQNISFVAE	IL2RB	F1NDV9	2	-	IQGFQNISFV
15	ILYYVAIRQQHFTAK	LAMP3	E1BU34	2	-	YVAIRQQHFT
15	ILASLSTFQQMWISK		F1P476;P60706	2	-	LASLSTFQQM
15	IKPALDLLEPIEQKF		A0A1D5PXW8	2	-	LDLLEPIEQK
15	IIMFRGYPSEEYEVT	LIPA	F1P3J5	1	FRGYPSEEY	-
15	IIIHIFSLQQMTLHK	TBK1	E1C581	2	-	IFSLQQMTLH
15	IHPRLLTPVPSLVFT		F1NEI2	2	-	LTPVPSLVFT
15	IHDIVLVGGSTRIPK	HSPA8	F1NWP3	1	VGGSTRIPK	-
15	IGVTHFQLVQMKDFR	GLG1	Q02391	Neither	-	-
15	IGVFKPKSEEPYGHL	PI4K2B	A0A1D5PM73	1	FKPKSEEPY	-
15	IGIIVANVPEGLLAT		A0A1D5P0G4	Neither	-	-
15	IGGIGTVPVGRVETG		A0A1L1RMD5	2	-	IGGIGTVPVG
15	IFNHVDIKIYYHVVE		A0A1D5PRZ1	1	FNHVDIKIY	-
15	IERILNKPGLKYKPA		A0A1D5PWL7	1	ILNKPGLKY	-
15	IDSFRPLYTHEYKGP		A0A1D5PHU6	1	FRPLYTHEY	-
15	IDEAIYYFKANVFFK	ARPC3	E1C8Y3	Neither	-	-
15	HSQFIGYPIRLFVEK	HSP90AA1	A0A1D5P5R0	1	YPIRLFVEK	-
15	HQKSWRATRYEEYEN		A0A1L1RK36	1	WRATRYEEY	-
15	HNLEHSLGLHSYQLG	CTSS	H9KYW5	Neither	-	-
15	HMYLVWTLGHPIRVK		A0A1L1RMD7	2	-	VWTLGHPIRV
15	HGKAALKRRVQPEVR	LOC768350	A0A1D5PQ54	2	-	LKRRVQPEVR
15	HEVKLNKLAFLNQFH	ATP6V0D1	E1BVF8	2	-	LNKLAFLNQF
15	HDNNFHILYVKRHEN	ADCY7	E1C8F6	1	FHILYVKRH	-
15	HDAFMAEFVYEYSRR	ALB	A0A1D5NW68	1	FMAEFVYEY	-
15	GYQTFFAGKYLNEYG	GNS	F1NI04	1	FAGKYLNEY	-
15	GVmVGmGQKDSYVGD		F1P476;P60706	1	VGMGQKDSY	-
15	GVLFYMPTSHVQQMT	gH	Q9E6P6	2	-	YMPTSHVQQM
15	GVFHVEKNGRYSLTR	CD44	A0A1D5PBN1	1	FHVEKNGRY	-
15	GTVLYETELLHFAED	FAM129A	F1NG00	2	-	LYETELLHFA
15	GSTSLQNIGAMLSYL	SLC38A1	F1NYN5	2	-	LQNIGAMLSY
15	GSITMQNIGAMSSYL	SLC38A2	Q5F468	2	-	MQNIGAMSSY
15	GSIFEDHPVKSYDPR	P2RX7	E1C6P3	1	FEDHPVKSY	-
15	GSFVYKGGKIYKVPS		A0A1D5PXW8	1	FVYKGGKIY	-
15	GQVINETSQHHDDLE		A0A1L1RW09	2	-	INETSQHHDD
15	GQESFRSITRSYYRG	RAB2A	Q90965	1	FRSITRSYY	-
15	GQERYRAITSAYYRG	RAB11A	Q5ZJN2	1	YRAITSAYY	-
15	GQERYHSLAPMYYRG		A0A1D5PKU6;Q5ZIP7	1	YHSLAPMYY	-
15	GQERFHTITTSYYRG	RAB10	F1NMT5	1	FHTITTSYY	-
15	GPISSILVNKYGSRP	SLC16A1	Q5ZLZ6	Neither	-	-
15	GNKIKDLGTIEPLKK		A0A1D5NYF7	2	-	IKDLGTIEPL
15	GNIVGLVGVDQFLVK		A0A1D5PZV6	2	-	VGLVGVDQFL
15	GLWMDCGTTDFGAIQ	CLDN15	A0A1D5PEB6	2	-	WMDCGTTDFG
15	GLAGPVRGVGGPSQQ	SNRPB	Q9PV94	2	-	VRGVGGPSQQ
15	GKYTFAAHMDGTYKF	TMED2	Q5ZKB0	1	FAAHMDGTY	-
15	GKGEFAIRPEKKADP	CYB5R1	A0A1L1RLZ8	1	FAIRPEKKA	-
15	GISSSHVKVLSSPAE	PGS1	Q5ZHN9	2	-	ISSSHVKVLS
15	GILYYVAIRQQHFTA	LAMP3	E1BU34	2	-	YVAIRQQHFT
15	GIIRNIPQKKMEKYR		A0A1L1RWQ8	1	IPQKKMEKY	-
15	GHDHNLQFLHEDGVG	ACP5	A0A1D5PVF8	2	-	LQFLHEDGVG
15	GGVFHVEKNGRYSLT	CD44	A0A1D5PBN1	1	FHVEKNGRY	-
15	GFVKEFTNIAFLTVK		A0A1L1RXB2	Both	FVKEFTNIA	VKEFTNIAFL
15	GELKDLAPAVDWMPF	ECE-1	Q9DGN6	2	-	LKDLAPAVDW
15	GEAYIHSLLVRPYVG	POFUT1	Q8AWB4	1	IHSLLVRPY	-
15	GDRVFQARQLIYLSQ	ALB	A0A1D5NW68	Both	VFQARQLIY	VFQARQLIYL
15	GDNMLEPSSNMPWFK		A0A1L1RMD5	2	-	LEPSSNMPWF
15	GDLEYMNEQKLNRYP	TMEM59	Q5ZLJ8	Neither	-	-
15	GDIFSFPSVDYEKYY	IL2RG	A0A1D5PKP8	1	FPSVDYEKY	-
15	GDAGLRLLSEHLTmL	CMIP	A0A1D5PGH8	2	-	LRLLSEHLTM
15	GAMTSLGSYNKYKYN	SLC6A6	F1P1E9	Both	LGSYNKYKY	MTSLGSYNKY
15	GALALIELANLAVAP		A0A1D5PLK2	2	-	LIELANLAVA
15	GAGKVTKSAQKAQKA		A0A1L1RMD5	2	-	VTKSAQKAQK
15	FYNELRVAPEEHPVL	ACTB	P60706	2	-	LRVAPEEHPV
15	FPEEISSMVLTKMKE		P08106	Neither	-	-
15	FNRFEVEPGQTYQVT	IL17RA	A0A1D5PA54	1	FEVEPGQTY	-
15	FLPALEKLPTEEYAK	LAPTM5	A0A1D5PS13	2	-	LEKLPTEEYA
15	FGSFVDKTVLPFVNT	ITGB2	F1NM67	1	FVDKTVLPF	-
15	FELLPAGSTLIFYKY	TOR1AIP1	A0A1D5PN56	Both	GSTLIFYKY	LPAGSTLIFY
15	FDKEGNGTVmGAELR	MYL6	A0A1D5PEM4	Both	FDKEGNGTV	FDKEGNGTVM
15	FAIVQAASAHRFRPR	CCR7	E3VW39	Neither	-	-
15	EVLTSIGKPAQFIFA	MDV056	Q9E6M9	2	-	LTSIGKPAQF
15	EVKAKIHSHISRQLE	NCOA4	Q5ZMB1	1	IHSHISRQL	-
15	ETYIRIKKNEYTIPK	PLK1	A0A1L1RPS3	1	YIRIKKNEY	-
15	ETESTLSLKNPITSP	HMGCR	E1C420	2	-	ESTLSLKNPI
15	ESYISTIGVDFKIRT	RAB1B	A0A1D5PE33	2	-	ISTIGVDFKI
15	ESQImVKLDVNNSmK		A0A1D5PDQ5	Neither	-	-
15	ESKVFYYKMKGDYHR		A0A1D5PYS5	1	FYYKMKGDY	-
15	ERYHSLAPmYYRGAQ		A0A1D5PKU6;Q5ZIP7	1	YHSLAPMYY	-
15	ERLKRKNPADYENDQ	UQCRQ	A0A1L1RXR5	1	LKRKNPADY	-
15	ERLKALGFPESLVIQ	RAD23A	A0A1D5P2K1	2	-	LKALGFPESL
15	ERLKALGFPEGLVIQ	RAD23B	F1N9B7	2	-	LKALGFPEGL
15	ERLIIWKIGQSPLAK	NUP133	A0A1D5PS46	2	-	IWKIGQSPLA
15	ERHDGRFVFFKGNRY	MMP15	A0A1D5PR25	1	FVFFKGNRY	-
15	ERFRLERLAEAERLQ		A0A1D5PFJ0	2	-	LERLAEAERL
15	EQYETVAVKIFPYEE	TGFBR2	A0A1I7Q417	1	YETVAVKIF	-
15	ELPKFEMHRGHEHPH	CD40LG	Q9I8D8	1	FEMHRGHEH	-
15	ELEEVVQPIVSKLYG	HSPA5	Q90593	1	VQPIVSKLY	-
15	ELDNSSLQRETEIEP	GOLGB1	A0A1D5PB54	2	-	LDNSSLQRET
15	EKYAKYLPHSAGRYA		A0A1L1RJ87	1	YLPHSAGRY	-
15	EKIRKIGEAEAFVIE	FLOT2	A0A1L1RV80	2	-	IRKIGEAEAF
15	EIVEKQGDVIEYLQR	TMEM192	F1P5A2	2	-	VEKQGDVIEY
15	EISFTVNDPKSYDPY		P08251;F1NSV6	1	FTVNDPKSY	-
15	EIPAREQEKGRIEEL		A0A1D5PAQ4	1	IPAREQEKG	-
15	EILKKIDIPSVFIGE		A0A1D5PEQ0	2	-	LKKIDIPSVF
15	EGRDIIVIGNDITYR		A0A1D5PL68	Both	IVIGNDITY	IIVIGNDITY
15	EGILYYVAIRQQHFT	LAMP3	E1BU34	2	-	YVAIRQQHFT
15	EELTRRAGGLYSRTS		A0A1L1RK36	1	LTRRAGGLY	-
15	EEIVEKQGDVIEYLQ	TMEM192	F1P5A2	2	-	VEKQGDVIEY
15	EDHQISEFGPLPWLT	IL17RA	A0A1D5PA54	2	-	ISEFGPLPWL
15	EDFLmYKSGVYQHVS		A0A1D5PUR5	1	FLMYKSGVY	-
15	EARKKLAmIRQQQYK	TLN1	E1C2S1	Neither	-	-
15	EAPLNPKANREKmTQ		F1P476;P60706	1	LNPKANREK	-
15	EAEKIRKIGEAEAFV	FLOT2	A0A1L1RV80	2	-	IRKIGEAEAF
15	DYNIQKESTLHLVLR		P0CG62;O42388	2	-	IQKESTLHLV
15	DYLDQLPDFPYKDDL		A0A1D5PXG8	Both	LDQLPDFPY	LDQLPDFPYK
15	DVSISYLPLAHMFER	ACSL5	F1NNV2	2	-	ISYLPLAHMF
15	DVISTIGQAFELRFK	SHC3	E1C4D4	2	-	ISTIGQAFEL
15	DSTAVNVNPGNTYFG	CD40LG	Q9I8D8	1	VNVNPGNTY	-
15	DSSGSVAGVPTYRFV		A0A1D5PBI6	1	VAGVPTYRF	-
15	DSNLYRIGQSKVFFR	MYH9	P14105	2	-	LYRIGQSKVF
15	DSMEVKSLGKPERYK		A0A1D5PJF6	2	-	VKSLGKPERY
15	DSLGSLGATLHYRLE	ITGAD	A0A1D5PYR9	2	-	LGSLGATLHY
15	DSGDGVTHTVPIYEG	ACTB	P60706	Neither	-	-
15	DSFRPLYTHEYKGPK		A0A1D5PHU6	1	FRPLYTHEY	-
15	DQWFHSLQWKKKIYK	CMIP	A0A1D5PGH8	1	FHSLQWKKK	-
15	DQRVMEHFIKLYKKK	HSPA5	Q90593	1	VMEHFIKLY	-
15	DPPHQYVPWVVINGK	GILT	K7XM59	Neither	-	-
15	DPIGVDEFNRLMRKY		A0A1D5P055	Both	EFNRLMRKY	VDEFNRLMRK
15	DNMLEPSSNMPWFKG		A0A1L1RMD5	2	-	LEPSSNMPWF
15	DNLDKLGEQDYLPSQ	GNA13	A0A1D5PQE8	2	-	LDKLGEQDYL
15	DLKRFLYKKLPSVEG		A0A1I7Q3Y1	1	YKKLPSVEG	-
15	DLKIIHPDKYHIAPK	HVCN1	F1NMC8	Neither	-	-
15	DLFAKLATGSYLPQT		A0A1L1RMY2	1	FAKLATGSY	-
15	DLEYMNEQKLNRYPS	TMEM59	Q5ZLJ8	Neither	-	-
15	DKPFLEKLGITSVPS	QSOX2	A0A1D5PH81	2	-	LEKLGITSVP
15	DKKALHLRATRTFED	MVP	A0A1D5PKF0	1	LHLRATRTF	-
15	DISLAFFEAASMMRQ	JAK1	F1NMJ9	Neither	-	-
15	DIPEIRRFDPVPAQY	NRP2	E1BZ39	Both	IPEIRRFDP	IRRFDPVPAQ
15	DIIEELGEQREQLER	VTI1B	E1BUX5	2	-	IEELGEQREQ
15	DIAYWIGLQKNKYPW	chB1	Q90WF6	1	WIGLQKNKY	-
15	DHVTNLRKMGAPKYG	FTH	P08267	2	-	LRKMGAPKYG
15	DGRKVTERHHTKYVL	HAVCR1	A0A1L1RLV3	1	VTERHHTKY	-
15	DFGKTFKVIGTKIYS	SORT1	A0A1D5PNT8	1	FKVIGTKIY	-
15	DDNTIRVLGRASLLS		A0A1D5PG00	2	-	IRVLGRASLL
15	DDDELWTLGEGQVVR	MMP2	Q90611	2	-	LWTLGEGQVV
15	AYQLSKIGALLAISA	DHRS7	E1BV75	2	-	LSKIGALLAI
15	AVKIHSFPTLKFFPA		A0A1L1RKM2	2	-	IHSFPTLKFF
15	ATREIRRFSLMPPVR		A0A1L1RK43	2	-	IRRFSLMPPV
15	ASLSVQKAAIQAFRK	APOB	F1NV02	2	-	VQKAAIQAFR
15	ASLIGIGYTLALRPG	VDAC3	A0A1L1RQZ3	2	-	LIGIGYTLAL
15	ASILATAANLLRHYP		A0A1D5P204	1	TAANLLRHY	-
15	APYKLKPIAAEVYEH		A0A1D5P4L7	Neither	-	-
15	APFYTRASPKSLNFG	ECE-1	Q9DGN6	1	FYTRASPKS	-
15	APEKLDRIGAYLAER	EFR3A	A0A1D5NW23	2	-	LDRIGAYLAE
15	APEEISAMVLTKMKE	HSPA5	Q90593	Neither	-	-
15	ANVIRYFPTQALNFA		A0A1D5PU22	2	-	IRYFPTQALN
15	ANNLQDFGLQLPFLK		A0A1D5NXK1;F1NUH0	2	-	LQDFGLQLPF
15	AKPSEEQIRRFQKYG	TEX264	E1C8H2	Neither	-	-
15	AKKHLEINPDHPIVE		A0A1L1RL18	1	LEINPDHPI	-
15	AGQERYRAITSAYYR	RAB11A	Q5ZJN2	1	YRAITSAYY	-
15	AGQERYHSLAPMYYR		A0A1D5PKU6;Q5ZIP7	1	YHSLAPMYY	-
15	AGQERFRSLRTPFYR	RAB9A	Q5ZMI5	1	FRSLRTPFY	-
15	AGPKFTGLGKEELLR		A0A1D5P7P7	2	-	FTGLGKEELL
15	AEITGLDPGTLYIFT	PTPRJ	Q9W6V5	2	-	ITGLDPGTLY
15	ADIAYWIGLQKNKYP	chB1	Q90WF6	1	WIGLQKNKY	-
15	AAGFLMKKELDYFAK		A0A1L1RXH1	1	FLMKKELDY	-
16	YYTIENLDPSSHYVIT	NEO1	F1NW32	2	-	IENLDPSSHY
16	YVYQQSGQISKLTKTS	CD74	F1NYL5	2	-	YQQSGQISKL
16	YTFYVRSKINNYCGNT	IL2RG	A0A1D5PKP8	1	YVRSKINNY	-
16	YSVLTRIGLETSLRYA		A0A1D5P3S0	Both	IGLETSLRY	LTRIGLETSL
16	YSQSWQAHHYNVYSIL	LY75	F1NC84	1	WQAHHYNVY	-
16	YSKILFKAEPLAFTFS	APOB	F1NV02	2	-	LFKAEPLAFT
16	YRGFQIMPHVQYIYTE	TIMP3	P26652	1	FQIMPHVQY	-
16	YPSGAWRYWTERGLVS		A0A1D5PUR5	1	YPSGAWRYW	-
16	YPGFSIRFARHYKLPD	P2RX7	E1C6P3	1	FSIRFARHY	-
16	YPEEISSMVLTKMKEI	HSPA8	F1NWP3	Neither	-	-
16	YNGVLIWKIRDYKRRK	TRAF3	E1BW11	1	WKIRDYKRR	-
16	YHPEFLSRPIKPSPPY	CTPS1	A0A1L1RSU2	1	RPIKPSPPY	-
16	YGILESFTVQRSVEPK	BLB2	A5HUL4	Neither	-	-
16	YGGVFHVEKNGRYSLT	CD44	A0A1D5PBN1	1	FHVEKNGRY	-
16	YGDLEYmNEQKLNRYP	TMEM59	Q5ZLJ8	Neither	-	-
16	YEISSVPTFLFFKNSQ	GLRX3	A0A1D5NW30	2	-	ISSVPTFLFF
16	WKNIFYIKNDHKLPHG	ITGA4	A0A1D5PKL9	1	FYIKNDHKL	-
16	WEKNLRLVMLHNLEHS	CTSS	H9KYW5	2	-	LVMLHNLEHS
16	VVVLKARHLPKMDITG	SYT11	A0A1L1RQY7	Neither	-	-
16	VVFLKQLGTGLLLVTG		F6UD95	2	-	LKQLGTGLLL
16	VTYQYVKKGSRLYVEG	SSBP1	E1BTE0	1	YVKKGSRLY	-
16	VTPSPVVLRMQNLLAK	URB2	E1C8E1	2	-	VTPSPVVLRM
16	VTNGVGRKVSHSYGYG	FURIN	Q91000	1	VGRKVSHSY	-
16	VTIKIWDIGGQPRFRS	ARL8B	F1P0Z7	2	-	IWDIGGQPRF
16	VSPLQKSEVVEMVKKQ	ATP8A1	F1NX55	2	-	LQKSEVVEMV
16	VSHVLSFMKNLAYLKK	TLR7	F1NBN5	Neither	-	-
16	VSGRIAYVSQQPWVFS	ABCC4	Q5ZMK2	2	-	IAYVSQQPWV
16	VRRLIGLDAELSYVRN	RYK	F1NYV9	Both	IGLDAELSY	LIGLDAELSY
16	VRNKLYYFNQEILYRQ	TLR1A	F6SU23	Neither	-	-
16	VRGGYVLHIGTLYGSL		A0A1L1RKX1	1	YVLHIGTLY	-
16	VRDLVQRRIPGIYVLS	PPT1	F1NYK1	1	VQRRIPGIY	-
16	VPSTLEPHQESEFILR	CAPN14	F1NGQ0	2	-	LEPHQESEFI
16	VPSPYEVRGFPTIYFA	PDIA3	Q8JG64	1	VPSPYEVRG	-
16	VPNTKIQMSYSVKWKK	TM9SF3	F1NRG5	2	-	IQMSYSVKWK
16	VPEWLESIKMHQYAEH	EPHA2	A0A1D5PXE5	Neither	-	-
16	VPDHVNMSELIKIIRR	MAP1LC3B	Q5ZLF8	Neither	-	-
16	VNRKGKIISLHQEKFL	LNPEP	A0A1D5PL84	2	-	IISLHQEKFL
16	VNEIYLLDSGAQYKDG	XPNPEP1	F1P0A1	2	-	IYLLDSGAQY
16	VNALQKIGDGLREQAR		A0A1L1RL13	2	-	LQKIGDGLRE
16	VMEMAELGPLNKFLQK	SYK	F1N9Y5	2	-	MAELGPLNKF
16	VLPKEISTTGFTVPFI	APOB	F1NV02	2	-	ISTTGFTVPF
16	VLHAVQLVKQKAYRSH	TPP2	F1P257	1	VKQKAYRSH	-
16	VLGSFYWQVTRQLQDT	chB1	Q90WF6	Neither	-	-
16	VLDELSLLGRASHLES	PCNX1	E1C7I6	2	-	LSLLGRASHL
16	VKLLSPLGKPVTVQIS	MAN2A1	F1NKR1	2	-	LSPLGKPVTV
16	VKLLQGLGLQSALITD	MVP	A0A1D5PKF0	2	-	LQGLGLQSAL
16	VKGSIAYVPQQAWIQN		A0A1D5PAC0	2	-	IAYVPQQAWI
16	VKGDIFSFPSVDYEKY	IL2RG	A0A1D5PKP8	1	FPSVDYEKY	-
16	VKAVVPLGLDNAAFPF		A0A1D5PDQ5	2	-	VVPLGLDNAA
16	VGmGQKDSYVGDEAQS		F1P476;P60706	1	VGMGQKDSY	-
16	VGFVTYNKVLHFYNVK	SEC24C	E1BUD8	2	-	VTYNKVLHFY
16	VERLVSIGYPHELLNF	NT5C2	A0A1D5PTE9	2	-	LVSIGYPHEL
16	VEILKMLSDYDDWRPA	CMIP	A0A1D5PGH8	2	-	LKMLSDYDDW
16	VEAVEQNTLQEFLKLA		A0A1L1RS48	2	-	VEQNTLQEFL
16	VDRLESLGQSELASRL		A0A1L1S0N9	2	-	LESLGQSELA
16	VDATVNQMLANRYGIR		A0A1L1RRU9	1	VNQMLANRY	-
16	VAYLKNIGFDEAFNYK	PTGR1	A0A1D5PY35	2	-	LKNIGFDEAF
16	TVMLRHENILGFIAAD	ACVR1B	A0A1D5PT02	2	-	LRHENILGFI
16	TVLYETELLHFAEDVK	FAM129A	F1NG00	2	-	LYETELLHFA
16	TVLmRHENILGFIAAD	BMPR1B	F1NTD3	Neither	-	-
16	TTSNVLIIGELLKQAD	CCT6	Q5ZJ54	2	-	VLIIGELLKQ
16	TRRTLRGHLAKIYAMH	GNB1	A0A1D5PYJ0	1	LRGHLAKIY	-
16	TQTLSELDLAIPFKVT		A0A1L1RSV8	2	-	LSELDLAIPF
16	TQPTFFLYRSGVYDDP	CTSS	H9KYW5	1	FFLYRSGVY	-
16	TPSFVDIFISKSATLT		P01875	Neither	-	-
16	TPSDVIEKELMEKLKK	gI	Q9E6L5	1	IEKELMEKL	-
16	TPNSIKILGRFQILKT	TBCK	F1NLC9	2	-	IKILGRFQIL
16	TPNLEILMIGENPVIG	Lrrn1	A4ZZA2	2	-	ILMIGENPVI
16	TPGALEHFHMRLFRAQ	BCAP31	A0A1D5NXR2	1	FHMRLFRAQ	-
16	TPFNPYVLQRARGLIG	SYK	F1N9Y5	1	FNPYVLQRA	-
16	TPEFTVLNSFKVPSYT	APOB	F1NV02	Neither	-	-
16	TPEERHLSKMQNHGYE		A0A1D5PGC7	Neither	-	-
16	TPAEVDWRMRGYVTPV	LOC420160	A0A1D5PFI5	1	WRMRGYVTP	-
16	TNNISATPTFLFFRNK	TXNL1	A0A1D5P763	2	-	ISATPTFLFF
16	TNGSGGSPLKERNLPE	CASKIN2	E1C2D3	Neither	-	-
16	TmQNIGAMSSYLFIVK	SLC38A2	Q5F468	2	-	MQNIGAMSSY
16	TMNMPMAMKVLPLAPS	CD74	F1NYL5	Neither	-	-
16	TLSDYNIQKESTLHLV	UBB	P0CG62	2	-	IQKESTLHLV
16	TKVVHFLGSTKPWNYT		A0A1D5PXY1	Neither	-	-
16	TKPLPGIIMGGILPFG		A0A1D5PRZ1;Q5ZLM5	2	-	IIMGGILPFG
16	TKDIILPFRVIPLVRE	AP2M1	Q5ZMP6	1	FRVIPLVRE	-
16	TIGTLNMLGLAKRVGA	UXS1	E1BV28	2	-	LNMLGLAKRV
16	TGSEVTFRTSQRYNLQ	TIMD4	A0A1L1RJJ0	1	VTFRTSQRY	-
16	TGQIRYAGIEEAMLRG	APOB	F1NV02	2	-	IRYAGIEEAM
16	TGNRVTFRTSQRYNLQ	TIMD4	A0A1L1RJJ0	1	VTFRTSQRY	-
16	TFNRFEVEPGQTYQVT	IL17RA	A0A1D5PA54	1	FEVEPGQTY	-
16	TETVLRQAIAERIKPV		A0A1D5PZV6	Neither	-	-
16	TELLIRKLPFQRLVRE		A0A1I7Q449	2	-	IRKLPFQRLV
16	TEISFTVNDPKSYDPY		P08251;F1NSV6	1	FTVNDPKSY	-
16	TEDKITSAKIKKFIQE	PDIA3	Q8JG64	Neither	-	-
16	TEAPLNPKANREKmTQ		F1P476;P60706	1	LNPKANREK	-
16	TDYLMKILTERGYSFT	ACTB	P60706	1	MKILTERGY	-
16	TDNLIKFDHVPLVTPN	ABCD3	Q5F4B9	1	FDHVPLVTP	-
16	TDIIEELGEQREQLER	VTI1B	E1BUX5	2	-	IEELGEQREQ
16	SYISTIGVDFKIRTIE	RAB1B	A0A1D5PE33	2	-	ISTIGVDFKI
16	SVVPSPKVSDTVVEPY		P09244	Neither	-	-
16	SVKTVKGRKEIRYGSL	REEP3	F1NBY2	1	VKGRKEIRY	-
16	SVIIESLGHEERYELL	ATP8A1	F1NX55	2	-	IESLGHEERY
16	STRLAmLSNNLTHWKK		A0A1D5PL90	2	-	LAMLSNNLTH
16	STLLKPISEQIQMVQN	CAP1	A0A1D5Q032	2	-	LKPISEQIQM
16	SSVLALVGKAHALKHK	CYGB	Q5QRU7	2	-	LALVGKAHAL
16	SSEVLTSIGKPAQFIF	MDV056	Q9E6M9	2	-	LTSIGKPAQF
16	SSEGISLFPELRIIST	CLSTN1	A0A1D5NU56	Both	FPELRIIST	ISLFPELRII
16	SRLLVQGESELWVLPH	CD72AGL	A0A1L1RYW3	2	-	LVQGESELWV
16	SRLESLGTPGTWNHIT	GOT1	F1NTM7	2	-	LESLGTPGTW
16	SREMLQQSKILKVIRK		A0A1L1RL18;A0A1D5P5R0	2	-	LQQSKILKVI
16	SPYEVRGFPTIYFAPA	PDIA3	Q8JG64	1	FPTIYFAPA	-
16	SPRTSFSIQGLRPYTE	IL6ST	A0A1D5PMY8	1	FSIQGLRPY	-
16	SPQNLLYFRLYGKDYR	ENTPD1	A0A1D5PDC4	1	YFRLYGKDY	-
16	SPNILRLIYQGRFLHG	UBL3	Q5ZJ13	2	-	LRLIYQGRFL
16	SPLSFLQWKATAYGSQ	GLMP	A0A1L1RPC8	1	FLQWKATAY	-
16	SPKRYDSIELRPVGST	CXCL8	A0A1D5PGQ4	1	YDSIELRPV	-
16	SPEEIAMATVTALRRT	ALDOC	P53449	Neither	-	-
16	SNLYRIGQSKVFFRAG	MYH9	P14105	2	-	LYRIGQSKVF
16	SMPFIEAFRQFQFKAR	CTPS1	A0A1L1RSU2	2	-	IEAFRQFQFK
16	SLVEIRNFLGEKYIRR		A0A1L1S0Q8	1	IRNFLGEKY	-
16	SLRELRHLKILHVKSN	LRRC8D	E1BYZ5	2	-	LRELRHLKIL
16	SLNCEDVMLQLVLRYL	FAM160A2	F1NSN2	2	-	LNCEDVMLQL
16	SLKNFKALVYHVGDTI	MDV096	Q77MP7	Neither	-	-
16	SLEELTRRAGGLYSRT		A0A1L1RK36	1	LTRRAGGLY	-
16	SLDKNGVDLLMKYIYK		A0A1D5PXN9	Both	VDLLMKYIY	LDKNGVDLLM
16	SKRNILPTFSSSYLKN	P2RX4	F1NC81	1	ILPTFSSSY	-
16	SKDELSSWIQQSFKHY	RCN2	A0A1D5P5X1	2	-	LSSWIQQSFK
16	SHLLVQGESELWVLPR	CD72AGL	E1BT58	2	-	LVQGESELWV
16	SGYFETRGQKYLIEPL	ADAMDEC1	F1NU67	1	YFETRGQKY	-
16	SGSQIVDIDKRKYLVP	GABARAPL2	F1NNM2	Both	IVDIDKRKY	IVDIDKRKYL
16	SGQISKLTKTSQTLKL	CD74	F1NYL5	2	-	LTKTSQTLKL
16	SGLTVLSQPLMYVKVL		A0A1D5PAJ1	2	-	LTVLSQPLMY
16	SFRITILPQQYLRPVE	BACE1	A0A1D5PSJ2	2	-	ITILPQQYLR
16	SEVLTSIGKPAQFIFA	MDV056	Q9E6M9	2	-	LTSIGKPAQF
16	SDYVTELGHPYVWVQK		A0A1D5PXB2	1	YVTELGHPY	-
16	SDYNIQKESTLHLVLR	UBB	P0CG62	2	-	IQKESTLHLV
16	SDVSVVKRSQRYLHSQ		A0A1L1RKJ7	1	SVVKRSQRY	-
16	SDVSISYLPLAHMFER	ACSL5	F1NNV2	2	-	ISYLPLAHMF
16	SDVLDTLGRPGYYTLF	POSTN	F1N8W3	2	-	LDTLGRPGYY
16	SDSQITASSILEWPDQ	DCBLD2	E1C341	2	-	ITASSILEWP
16	SDSLGSLGATLHYRLE	ITGAD	A0A1D5PYR9	2	-	LGSLGATLHY
16	SDLSILRLASPLHFVN	FAM134A	A0A1D5PQL9	2	-	LRLASPLHFV
16	SDKGFIVINQKGIDPF	CCT6	Q5ZJ54	Neither	-	-
16	SDALETLGFLNHYQMK	LOC101749377	A0A1L1RMH8	2	-	LETLGFLNHY
16	SAVINKVKSSLYSRAG	NOTCH1	F1NZ70	1	INKVKSSLY	-
16	RTTIYKRDPSKQYGLK		A0A1L1RUL6	1	YKRDPSKQY	-
16	RTLSDYNIQKESTLHL	UBB	P0CG62	2	-	LSDYNIQKES
16	RTLRGHLAKIYAmHWG	GNB1	A0A1D5PYJ0	Neither	-	-
16	RTLMNLGSLAVAKGDG	IGSF9	A0A1D5PDK5	2	-	LMNLGSLAVA
16	RTEWIAAKADQQYWDG		P15979	1	IAAKADQQY	-
16	RSREVWLFEQVDLIQQ	NCOA4	Q5ZMB1	2	-	VWLFEQVDLI
16	RSEVDLLDIRAEYKRM	ANXA11	A0A1D5PN32	Both	LDIRAEYKR	VDLLDIRAEY
16	RSELEEIQVQHPNRFK	CYB5R1	A0A1L1RLZ8	2	-	LEEIQVQHPN
16	RSEIDMLDIREVFRTK	ANXA6	A0A1D5PY67	Both	IDMLDIREV	IDMLDIREVF
16	RSEIDLLDIRHEFRKN		A0A1D5PQU4	Both	LDIRHEFRK	IDLLDIRHEF
16	RSAQILSSALSEMQKF	MMP15	A0A1D5PR25	2	-	SSALSEMQKF
16	RSAIEAVSPQTFKVSL		F1NJ24	2	-	IEAVSPQTFK
16	RQLISQIGNAMGYVRM	WASHC4	R4GHH2	2	-	ISQIGNAMGY
16	RQKAEADKNDKSVKDL	HSP90AA1	A0A1D5P5R0	Neither	-	-
16	RQALEMLGKASRLLVR	NAPG	E1BWS2	2	-	LEMLGKASRL
16	RNDYQLIGIQDGYLSL	EIF5A2	Q07460	2	-	YQLIGIQDGY
16	RKIQMQSGTAYSHRLN	APOB	F1NV02	2	-	IQMQSGTAYS
16	RKGKIISLHQEKFLYS	LNPEP	A0A1D5PL84	2	-	IISLHQEKFL
16	RKGAHIKKIDFGRLTG	PLD4	E1BVB3	2	-	IKKIDFGRLT
16	RIIIHIFSLQQMTLHK	TBK1	E1C581	2	-	IFSLQQMTLH
16	RIAVQFHSDRSYTDTG	ST14	A0A1D5P6M2	1	VQFHSDRSY	-
16	RGFQIMPHVQYIYTEA	TIMP3	P26652	1	FQIMPHVQY	-
16	RETLQQHKLLKVIRKK		A0A1L1S093	2	-	LQQHKLLKVI
16	RERRIQVFSLQRFLDG	IRF5	A0A1D5PAU6	2	-	IQVFSLQRFL
16	REmLQQSKILKVIRKN		A0A1L1RL18;A0A1D5P5R0	2	-	LQQSKILKVI
16	REIRRFSLMPPVRYQA		A0A1L1RK43	1	FSLMPPVRY	-
16	RDISLAFFEAASMMRQ	JAK1	F1NMJ9	Neither	-	-
16	RDDVALKNFAKYFLHQ	FTH	P08267	1	VALKNFAKY	-
16	RAYNLAKEQRLNFGDD	STUB1	Q5ZHY5	2	-	LAKEQRLNFG
16	QVKAIKQLGDHVTNLR	FTH	P08267	2	-	IKQLGDHVTN
16	QVFLDELGSLKAFKKE	CNP	A0A1D5PLA1	2	-	LDELGSLKAF
16	QSPKIALLNVELELKA		A0A1L1RXV5	2	-	IALLNVELEL
16	QSGQISKLTKTSQTLK	CD74	F1NYL5	2	-	ISKLTKTSQT
16	QPTFFLYRSGVYDDPR	CTSS	H9KYW5	1	FFLYRSGVY	-
16	QPETTVAVLGKDIRFT	LRIG1	E1C726	2	-	VAVLGKDIRF
16	QKATHLEERmDLRIAE	LOC101748113	A0A1L1RR46	Neither	-	-
16	QIEKLSNSEQKWWLKF	LY75	F1NC84	2	-	IEKLSNSEQK
16	QFKLVLLGESAVGKSS		A0A1D5PKU6;Q5ZIP7	2	-	LVLLGESAVG
16	QEYIEAVSFQYFIKTR		A0A1L1RXJ7	2	-	IEAVSFQYFI
16	QERYHSLAPmYYRGAQ		A0A1D5PKU6;Q5ZIP7	1	YHSLAPMYY	-
16	PTNSIMFTKLNPFTLG	GPI	A0A1L1RPE8	Neither	-	-
16	PRIVDIMGKELNWNEQ	GPD2	F1NCA2	2	-	VDIMGKELNW
16	PGGSGGSGGYGGRSRY	HNRNPA2B1	Q5ZME1	Neither	-	-
16	PFIEAFRQFQFKARRE	CTPS1	A0A1L1RSU2	2	-	IEAFRQFQFK
16	NVVPTFGKKKGPNANS		A0A1L1RWQ5	1	VPTFGKKKG	-
16	NVKYNNDKSRDYTRPD	PTBP1	A0A1D5PRK6	1	YNNDKSRDY	-
16	NVAGDSKNDPPmEAAG		A0A1L1RMD5	Neither	-	-
16	NSIELQNNLMVNLQRK	APOB	F1NV02	2	-	IELQNNLMVN
16	NSFWPTAAGTWQRIPK	EVI2A	A0A1D5NZ80	Neither	-	-
16	NRVKVELKNGETYEAK	HTRA1	A0A1D5PSR5	1	VELKNGETY	-
16	NPVIYAFAGEKFRKYL	CCR5	B2BJC3	1	FAGEKFRKY	-
16	NPIIYAFIGVKFRNDF	CXCR5	G4U4M4	Neither	-	-
16	NPGLLHTEELGFLREW	ST13P5	F1NH21	2	-	LLHTEELGFL
16	NNKLESLPAAVFSLQK	LRRC8D	E1BYZ5	2	-	LESLPAAVFS
16	NMPMAMKVLPLAPSVG	CD74	F1NYL5	2	-	MKVLPLAPSV
16	NMDQFTPVKIEGYDDQ		A0A1D5PJX2	1	FTPVKIEGY	-
16	NLLEKLNANQQNILKF	TMEM33	E1BW27	2	-	LEKLNANQQN
16	NLDQFTPVKIDGYDEQ	CAPZA2	P28497	1	FTPVKIDGY	-
16	NKLYYFNQEILYRQFS	TLR1A	F6SU23	Neither	-	-
16	NKADLASKRMVEYEEA		A0A1D5PKU6	1	LASKRMVEY	-
16	NIEVFVTKSSRGNRIG		A0A1D5PUX5	Both	FVTKSSRGN	VTKSSRGNRI
16	NFAKYFLHQSHEEREH	FTH	P08267	Neither	-	-
16	NDVELYGQYLERLKRF	ABHD17B	Q5ZJ01	Both	NDVELYGQY	VELYGQYLER
16	NDQYLKLLGAMKYRIL		A0A1L1RXB2	2	-	LKLLGAMKYR
16	NDKGRLSKEDIERMVQ	HSPA8	F1NWP3	2	-	LSKEDIERMV
16	NASLIGIGYTLALRPG	VDAC3	A0A1L1RQZ3	2	-	LIGIGYTLAL
16	MYLVWTLGHPIRVKYS		A0A1L1RMD7	2	-	VWTLGHPIRV
16	mVGmGQKDSYVGDEAQ		F1P476;P60706	1	VGMGQKDSY	-
16	MPWFHGRISREESEHR	SYK	F1N9Y5	1	FHGRISREE	-
16	MPFIEAFRQFQFKARR	CTPS1	A0A1L1RSU2	2	-	IEAFRQFQFK
16	MPDGQFKDIKLSDYRG	PRDX1	P0CB50	1	FKDIKLSDY	-
16	mNQYVNKKFSNQYKAT		A0A1D5NU47	1	VNKKFSNQY	-
16	MKILYYRDARSFNRYE		A0A1L1RQY0	1	RDARSFNRY	-
16	MFHLEYLGLSAMMIRR	TLR1A	F6SU23	2	-	LEYLGLSAMM
16	MDLKIIHPDKYHIAPK	HVCN1	F1NMC8	1	LKIIHPDKY	-
16	MDLFAKLATGSYLPQT		A0A1L1RMY2	1	FAKLATGSY	-
16	MAALRSEYQATYKQTQ	APOB	F1NV02	1	LRSEYQATY	-
16	LTTIGKDLDFEKAKPR	EIF4G1	A0A1D5P490	2	-	LTTIGKDLDF
16	LTEAPLNPKANREKmT		F1P476;P60706	1	LNPKANREK	-
16	LSQLTKLGKPFKYIVT	DYNLT1	F1P561	2	-	LTKLGKPFKY
16	LSNLFSVEPMSYTRFS		A0A1D5PDQ5	Neither	-	-
16	LSLAYGRKVHHYTIER	SYK	F1N9Y5	1	YGRKVHHYT	-
16	LSILRLASPLHFVNTH	FAM134A	A0A1D5PQL9	2	-	LRLASPLHFV
16	LSDYNIQKESTLHLVL	UBB	P0CG62	2	-	IQKESTLHLV
16	LQRKIQMQSGTAYSHR	APOB	F1NV02	2	-	IQMQSGTAYS
16	LQRAYNLAKEQRLNFG	STUB1	Q5ZHY5	2	-	LAKEQRLNFG
16	LPSRSLALLGTLSLAG	SLC52A3	A0A1D5PEQ1	2	-	LALLGTLSLA
16	LPSEGILYYVAIRQQH	LAMP3	E1BU34	1	LPSEGILYY	-
16	LPLNTLGPVMKMEPLN	AP2B1	A0A1D5P7Y8	2	-	LNTLGPVMKM
16	LPKMDITGLSGNPYVK	SYT11	A0A1L1RQY7	Neither	-	-
16	LPKEISTTGFTVPFIG	APOB	F1NV02	2	-	ISTTGFTVPF
16	LPIDKRQLYEFDIKVP	GNS	F1NI04	1	LPIDKRQLY	-
16	LPEVLQLNVDQELIPG	MADCAM1	R4GFV0	2	-	VLQLNVDQEL
16	LPALLPSLPSAFRHHK		A0A1D5PS73	Both	LPSLPSAFR	LPSLPSAFRH
16	LPALEKLPTEEYAKVM	LAPTM5	A0A1D5PS13	2	-	LEKLPTEEYA
16	LNQGSSIVIPAQHVPQ		A0A1D5P112	Neither	-	-
16	LNPIIYAFVGEKFKKY	CCR8	A0A1D5P622	1	FVGEKFKKY	-
16	LNPFLYAFIGVKFRND	CCR7	E3VW39	Neither	-	-
16	LNERLAKLSDGVAVLK	HSPD1	Q5ZL72	2	-	LAKLSDGVAV
16	LNDLDRIAQTSYIPTQ	GNAI1	E1BXS2	2	-	LDRIAQTSYI
16	LMDLKIIHPDKYHIAP	HVCN1	F1NMC8	1	LKIIHPDKY	-
16	LMDLFAKLATGSYLPQ		A0A1L1RMY2	1	FAKLATGSY	-
16	LLKNLGYLGYTSGFSL		Q5F468;F1NYN5	2	-	LKNLGYLGYT
16	LKNLGYLGYTSGFSLS	SLC38A1	F1NYN5	2	-	LKNLGYLGYT
16	LKNLGYLGYTSGFSLL	SLC38A2	Q5F468	2	-	LKNLGYLGYT
16	LHNLEHSLGLHSYQLG	CTSS	H9KYW5	Neither	-	-
16	LGVVSTFEQYQFLYDT	PTPRC	A0A1D5P441	2	-	VSTFEQYQFL
16	LGSLFANRSEKFVIAR		E1BZ15	1	LFANRSEKF	-
16	LGPELVVLGPGEQLTV	MVP	A0A1D5PKF0	2	-	LVVLGPGEQL
16	LGLLEKLNLGDNRISH	LRIG2	F1NI53	2	-	LEKLNLGDNR
16	LGAMTSLGSYNKYKYN	SLC6A6	F1P1E9	Both	LGSYNKYKY	MTSLGSYNKY
16	LGALASLGNLNIPYKI	NOTCH1	F1NZ70	2	-	LGALASLGNL
16	LEVYVVADNTmYKKYN	ADAMDEC1	F1NU67	1	VADNTMYKK	-
16	LERIDTLGIYGKVQIK	LGALS8	A0A1D5PM55	2	-	LERIDTLGIY
16	LENSIKLLAVQELLDR	EEPD1	A0A1D5NVM3	2	-	IKLLAVQELL
16	LEKVKQRVLKQYDYDS	FAM129A	F1NG00	1	VKQRVLKQY	-
16	LEELTRRAGGLYSRTS		A0A1L1RK36	1	LTRRAGGLY	-
16	LEEIVEKQGDVIEYLQ	TMEM192	F1P5A2	2	-	VEKQGDVIEY
16	LEDLKKLGTPIEMRYQ	HSPH1	E1BT08	2	-	LKKLGTPIEM
16	LDSVESVLPYEYTAFD		A0A1D5PRZ1	1	VESVLPYEY	-
16	LDSNLYRIGQSKVFFR	MYH9	P14105	2	-	LYRIGQSKVF
16	LDSIMKVGQMQILRRQ		A0A1L1RK22	2	-	IMKVGQMQIL
16	LDNLDKLGEQDYLPSQ	GNA13	A0A1D5PQE8	2	-	LDKLGEQDYL
16	LDKIDIVKQNEYTPSD	GNAS	A0A1D5PDG4	1	IDIVKQNEY	-
16	LAPYKLKPIAAEVYEH		A0A1D5P4L7	Neither	-	-
16	LANVIRYFPTQALNFA		A0A1D5PU22	2	-	IRYFPTQALN
16	LAKVTQFKTMEFARYI	MFAP3	F1NWZ4	Both	FKTMEFARY	VTQFKTMEFA
16	LAGPVRGVGGPSQQVm	SNRPB	Q9PV94	2	-	VRGVGGPSQQ
16	LAGLLGVKERVRLRAA	CERS2	A0A1D5PKE9	Neither	-	-
16	KYGNLVLIGGAAVFAT	COX7B	F1NL83	2	-	LVLIGGAAVF
16	KYAKYLPHSAGRYAAK		A0A1L1RJ87	1	YLPHSAGRY	-
16	KWPGLKEFSQQRWKAL		A0A1D5PBP3	2	-	LKEFSQQRWK
16	KVVQVYRKKYVIYIER		A0A1L1RLA3	1	VVQVYRKKY	-
16	KVTQFKTMEFARYIEE	MFAP3	F1NWZ4	Both	FKTMEFARY	VTQFKTMEFA
16	KVLLAPLGDDFRYAES	MAN2A1	F1NKR1	2	-	LAPLGDDFRY
16	KVIELQKDKQVAYVYL	ITGA4	A0A1D5PKL9	2	-	LQKDKQVAYV
16	KVAVNGVHTLEYKHRF	LGALS8	A0A1D5PM55	1	VHTLEYKHR	-
16	KTTTAFIPLRKYESVE	CXCL13L2	F1NBL8	1	TAFIPLRKY	-
16	KSSDSLGSLGATLHYR	ITGAD	A0A1D5PYR9	2	-	LGSLGATLHY
16	KSMDLLGKQLSLYSFG		A0A1D5P5I2	2	-	MDLLGKQLSL
16	KSDAISKSELTKFKIK	SEPT6	F1NLX2	2	-	ISKSELTKFK
16	KPQLSKLGVPLYAVVK	PRXL2A	Q5ZI34	2	-	LSKLGVPLYA
16	KPIHTIILNPHVHLVG	CAMK2D	A0A1D5PNB0	1	IHTIILNPH	-
16	KPEAITQIQPQKLVLQ	ITGB1	A0A1D5PNB4	2	-	ITQIQPQKLV
16	KNELFASVPNNFLEDG	chTLR1-type2	R4GMK0	Neither	-	-
16	KMSMSTMNMPMAMKVL	CD74	F1NYL5	Neither	-	-
16	KLKELSRRTTFIRVTQ	GMPR	R4GLI2	2	-	LKELSRRTTF
16	KLESLQRKMPIGTQPA	CD74	F1NYL5	2	-	LESLQRKMPI
16	KKYNKDVNTVRQRVFG	ADAMDEC1	F1NU67	1	VNTVRQRVF	-
16	KKVEEIREmVDNDLGF	ESCO1	F1NTQ0	2	-	VEEIREMVDN
16	KKETFVLKEGVEYRVK	ARHGDIB	A0A1L1RL53	1	FVLKEGVEY	-
16	KIRKIGEAEAFVIEAI	FLOT2	A0A1L1RV80	2	-	IRKIGEAEAF
16	KHSQFIGYPIRLFVEK	HSP90AA1	A0A1D5P5R0	1	YPIRLFVEK	-
16	KHEAAWLIGKVVPLQK	GART	A0A547	2	-	AWLIGKVVPL
16	KGQILRTDNISFTLKR	JAK1	F1NMJ9	2	-	ILRTDNISFT
16	KGNIIISTPEKWDILS		A0A1D5NUU1	Neither	-	-
16	KGKGEFAIRPEKKADP	CYB5R1	A0A1L1RLZ8	1	FAIRPEKKA	-
16	KFQVWDLGGQTSIRPY	ARL1	A0A1L1RMP9	2	-	VWDLGGQTSI
16	KEYGIHFYPTFRFFKA	QSOX2	A0A1D5PH81	1	YPTFRFFKA	-
16	KETYIRIKKNEYTIPK	PLK1	A0A1L1RPS3	1	YIRIKKNEY	-
16	KENIPLNRINGTSSPQ	PPP1R13B	F1NWV9	2	-	LNRINGTSSP
16	KDLGWQNLGRAQSKLS	DKK2	R4GHZ2	2	-	WQNLGRAQSK
16	KDIVGHSDKKIHILVP	CHSY3	R4GKW1	1	VGHSDKKIH	-
16	KDEVLKIMPVQKQTRA		A0A1L1RU84	2	-	LKIMPVQKQT
16	KDELILEGNDIELVSN		A0A1L1S0Q8	2	-	LILEGNDIEL
16	KARIAQSLGAKMLLIA		A0A1D5PUN9	2	-	AQSLGAKMLL
16	KADLASKRmVEYEEAQ		A0A1D5PKU6	1	LASKRMVEY	-
16	IYYVYQQSGQISKLTK	CD74	F1NYL5	2	-	YQQSGQISKL
16	IYIDIVGLTQFKKTLG	MGAT5	F1NEL5	2	-	IDIVGLTQFK
16	IVYEDFLMYKSGVYQH		A0A1D5PUR5	1	FLMYKSGVY	-
16	IVEKQGDVIEYLQRHN	TMEM192	F1P5A2	2	-	VEKQGDVIEY
16	ITSLYLLGHDIRISAS	MGAT5	F1NEL5	2	-	LYLLGHDIRI
16	ITQVIKVLNPQKQQLR	AP1G1	F1NDA9	2	-	IKVLNPQKQQ
16	ITKSWSRWTVPSFLKN	chB1	Q90WF6	2	-	WSRWTVPSFL
16	ITKLENFIQEHLKIIG	CD151	Q5ZII8	2	-	LENFIQEHLK
16	ISVMDYFPTSRFVHPE	PLD4	E1BVB3	Both	FPTSRFVHP	MDYFPTSRFV
16	ISRGTIEILSDVQLIK		A0A1D5PK69	2	-	IEILSDVQLI
16	ISRFILPIGATVNMDG	SLC1A4	E1BRV6	2	-	ILPIGATVNM
16	ISPGYNFRFAKYYKDS	P2RX4	F1NC81	1	YNFRFAKYY	-
16	ISLERIDTLGIYGKVQ	LGALS8	A0A1D5PM55	2	-	LERIDTLGIY
16	ISHYAIKKNVKLPELP	JAK1	F1NMJ9	1	YAIKKNVKL	-
16	ISFVFVKKDPTYYVST	LAMP3	E1BU34	1	FVKKDPTYY	-
16	ISFTVNDPKSYDPYVK	ATP1B1	P08251	1	FTVNDPKSY	-
16	ISFFYYSNGKPYTGKD		E1C603	1	FYYSNGKPY	-
16	ISEIKAASFPRMQLKY	LRIG2	F1NI53	2	-	ISEIKAASFP
16	IRNKIRAIGKMARVFS	LOC101748851	A0A1D5P2F6	2	-	IRAIGKMARV
16	IRHIELLGYEKRFFPS	NCF1C	F1NW14	2	-	IELLGYEKRF
16	IQGSLAYVPQQAWIQN	ABCC2	E1C6S5	2	-	LAYVPQQAWI
16	IQDLEKFEPGRIHRIQ	IL17RA	A0A1D5PA54	Neither	-	-
16	IPVLSDLTKQISRDYG	PRDX3	A0A1D5PNR4	1	LTKQISRDY	-
16	IPNLDKLGYAKDMRFA	CYB5R1	A0A1L1RLZ8	2	-	LDKLGYAKDM
16	IPIGTLLHRGAIEWEG		A0A1D5P4L7	2	-	LLHRGAIEWE
16	IPIDIISEKINRYDNS	ATF6B	A0A1D5NU01	1	IISEKINRY	-
16	IPGEFTNKLNLIYTYS	TM9SF2L	Q5ZLM5	1	FTNKLNLIY	-
16	IPETEITGLNPGTLYT	PTPRJ	Q9W6V5	2	-	ITGLNPGTLY
16	IPELDGKTAKMYRGGK		A0A1D5PLR1	1	LDGKTAKMY	-
16	IPEIRRFDPVPAQYVR	NRP2	E1BZ39	1	IPEIRRFDP	-
16	IPALFLLGRDGYMIRR	PRADC1	F1NZN0	2	-	LFLLGRDGYM
16	INVVISKGIPYYEGSL	DCBLD2	E1C341	1	VISKGIPYY	-
16	INSEFHEKDTFYIFNH		A0A1D5PRZ1	1	FHEKDTFYI	-
16	INPVIYAFVGEKFRKY		F1NPK8	1	FVGEKFRKY	-
16	INPVIYAFAGEKFRKY	CCR5	B2BJC3	1	FAGEKFRKY	-
16	INGIQGFQNISFVAET	IL2RB	F1NDV9	2	-	IQGFQNISFV
16	ILYYVAIRQQHFTAKL	LAMP3	E1BU34	2	-	YVAIRQQHFT
16	ILDQLGSKVWGQLIDP	SETX	A0A1D5PDM8	2	-	LDQLGSKVWG
16	IKTVETRDGQVINETS		A0A1L1RW09	Neither	-	-
16	IKSQIQQLGFEEDLAS	UGGT1	F1NTV6	2	-	IQQLGFEEDL
16	IKAIVGSQQSQYVETD	IFNGR1	F1P571	2	-	IVGSQQSQYV
16	IGTLNMLGLAKRVGAR	UXS1	E1BV28	2	-	LNMLGLAKRV
16	IGNVLPVGTMPEGTIV	RPL8	F1NIX0	2	-	VLPVGTMPEG
16	IGKITSEQLHHFVQNN		A0A1L1RMV9	2	-	ITSEQLHHFV
16	IGGIFASRHLHLDLLH		A0A1D5PAC0	Neither	-	-
16	IGDLIImGAPGSYYWT	ITGA4	A0A1D5PKL9	1	IIMGAPGSY	-
16	IESLSLNGVPNIFLST	MDV096	Q77MP7	2	-	LSLNGVPNIF
16	IERNLILTPSADFFET		R4GMK0;F6SU23	2	-	LILTPSADFF
16	IERLKALGFPESLVIQ	RAD23A	A0A1D5P2K1	2	-	LKALGFPESL
16	IERLKALGFPEGLVIQ	RAD23B	F1N9B7	2	-	LKALGFPEGL
16	IDSFRPLYTHEYKGPK		A0A1D5PHU6	1	FRPLYTHEY	-
16	IDRFFAVVHPFRYKIR	GPR183	F1P0K6	1	FAVVHPFRY	-
16	IDEIDAIGTKRYDSNS	PSMC1	F1NSP7	1	IDAIGTKRY	-
16	IDEAIYYFKANVFFKN	ARPC3	E1C8Y3	Neither	-	-
16	IAKDVKQFYDQAFQQA	CD81	F1NW06	2	-	VKQFYDQAFQ
16	IAEIKIQGLDSSLLLQ	VPS13C	E1C224	2	-	IQGLDSSLLL
16	HWQLWKKAHGKEYRHQ	CTSS	H9KYW5	1	WKKAHGKEY	-
16	HVTNLRKMGAPKYGmA	FTH	P08267	2	-	LRKMGAPKYG
16	HTDELQAQAQSSLLRL	GILT	K7XM59	2	-	LQAQAQSSLL
16	HSGTFYVEPAERYIKD	ADAM10	Q5F3N4	1	FYVEPAERY	-
16	HRISLERIDTLGIYGK	LGALS8	A0A1D5PM55	2	-	LERIDTLGIY
16	HRGEVQFLGRYALLRK	B4GALT5	E1C298	2	-	VQFLGRYALL
16	HPKALSYRKATALQPH	ITGAD	A0A1D5PYR9	Neither	-	-
16	HLYTLIVRPDNTYEVK	CALR	A0A1D5P0U5	1	LIVRPDNTY	-
16	HIPLTYITSKSYTVER	ERAP1	F1NB92	1	LTYITSKSY	-
16	HDRTLTIVDTGIGmTK	HSP90AA1	A0A1D5P5R0	2	-	IVDTGIGMTK
16	HDDRVVPLHSLKFIAT		A0A1L1RM83	2	-	VVPLHSLKFI
16	HAETFIYKSGKSYRAD	HEPH	A0A1D5PB38	1	FIYKSGKSY	-
16	GYPGFALQYYPYYGRL		P08251;F1NSV6	1	YPGFALQYY	-
16	GVTTLDIVRANTFVAE		A0A1L1RNR3	1	VTTLDIVRA	-
16	GVLVLERPLLIETYVG		A0A1L1RND1	1	ERPLLIETY	-
16	GVLFYMPTSHVQQMTF	gH	Q9E6P6	2	-	YMPTSHVQQM
16	GTSSLSASKWTTFLKA	SEMA7A	F1NIZ9	2	-	LSASKWTTFL
16	GTPLQKIGVSFSFAKK	GPATCH8	A0A1D5PKM3	2	-	LQKIGVSFSF
16	GSTSHSFKSMRRYSTQ	APOB	F1NV02	1	FKSMRRYST	-
16	GSQIVDIDKRKYLVPS	GABARAPL2	F1NNM2	Both	IVDIDKRKY	IVDIDKRKYL
16	GSGLTVLSQPLMYVKV		A0A1D5PAJ1	2	-	LTVLSQPLMY
16	GSEVTFRTSQRYNLQG	TIMD4	A0A1L1RJJ0	1	VTFRTSQRY	-
16	GSEEIFKTEPLDYYKT	PTPRJ	Q9W6V5	1	FKTEPLDYY	-
16	GSDAFKGIRPLSYQQA	RHOH	E1BVI6	Neither	-	-
16	GRDIIVIGNDITYRIG		A0A1D5PL68	Both	IVIGNDITY	IIVIGNDITY
16	GQKDSYVGDEAQSKRG		F1P476;P60706	1	VGDEAQSKR	-
16	GQISKLTKTSQTLKLE	CD74	F1NYL5	2	-	LTKTSQTLKL
16	GQESFRSITRSYYRGA	RAB2A	Q90965	1	FRSITRSYY	-
16	GQERYHSLAPMYYRGA		A0A1D5PKU6;Q5ZIP7	1	YHSLAPMYY	-
16	GQERFHTITTSYYRGA	RAB10	F1NMT5	1	FHTITTSYY	-
16	GQERFHALGPIYYRDS	RAB21	F1NC27	1	FHALGPIYY	-
16	GPLIRPLPSQHMFEHV	TMX3	F1P212	2	-	IRPLPSQHMF
16	GPISSILVNKYGSRPI	SLC16A1	Q5ZLZ6	Neither	-	-
16	GPFDLAAIPIGAYEPR		A0A1L1RWI7	Neither	-	-
16	GNVGGKRKADGYNQPD		A0A1D5P155	Neither	-	-
16	GNRVTFRTSQRYNLQG	TIMD4	A0A1L1RJJ0	1	VTFRTSQRY	-
16	GNLANVIRYFPTQALN		A0A1D5PU22	2	-	IRYFPTQALN
16	GNKIKDLGTIEPLKKL		A0A1D5NYF7	2	-	IKDLGTIEPL
16	GNIVGLVGVDQFLVKT		A0A1D5PZV6	2	-	VGLVGVDQFL
16	GLVFYSQEFKQYSIPF		A0A1L1RKJ7	1	FYSQEFKQY	-
16	GKTIGVFKPKSEEPYG	PI4K2B	A0A1D5PM73	1	FKPKSEEPY	-
16	GKKVLHMDRNSYYGGE		A0A1D5PXW8	1	LHMDRNSYY	-
16	GKGEFAIRPEKKADPV	CYB5R1	A0A1L1RLZ8	1	FAIRPEKKA	-
16	GKAVVLmGKNTMMRKA		A0A1D5PK69	1	MGKNTMMRK	-
16	GILYYVAIRQQHFTAK	LAMP3	E1BU34	2	-	YVAIRQQHFT
16	GGVFHVEKNGRYSLTR	CD44	A0A1D5PBN1	1	FHVEKNGRY	-
16	GGPISSILVNKYGSRP	SLC16A1	Q5ZLZ6	Neither	-	-
16	GFLPALEKLPTEEYAK	LAPTM5	A0A1D5PS13	2	-	LEKLPTEEYA
16	GEVVRQIGDALRQKIK	ALDH7A1	E1C4W4	2	-	VRQIGDALRQ
16	GENTVMMLQTARFLVK	ACOX1	F1NY37	2	-	VMMLQTARFL
16	GDRVFQARQLIYLSQK	ALB	A0A1D5NW68	Both	VFQARQLIY	VFQARQLIYL
16	GDNMLEPSSNMPWFKG		A0A1L1RMD5	2	-	LEPSSNMPWF
16	GDLEYMNEQKLNRYPS	TMEM59	Q5ZLJ8	Neither	-	-
16	GDIFSFPSVDYEKYYT	IL2RG	A0A1D5PKP8	1	FPSVDYEKY	-
16	GDHVTNLRKMGAPKYG	FTH	P08267	2	-	LRKMGAPKYG
16	GDAGLRLLSEHLTmLQ	CMIP	A0A1D5PGH8	2	-	LRLLSEHLTM
16	GAYLSLKDLPSQYSHG	IL2RB	F1NDV9	2	-	LKDLPSQYSH
16	GASLATIGSAEEMDFM		A0A1L1RX20	2	-	LATIGSAEEM
16	GASILATAANLLRHYP		A0A1D5P204	1	TAANLLRHY	-
16	GAHDFITRLPQGYDTE		A0A1D5NZ84	Both	FITRLPQGY	ITRLPQGYDT
16	FQVSVNKKHLLLYNHR	LGALS8	A0A1D5PM55	1	VNKKHLLLY	-
16	FPSSLLPSFPSRFIIG	PIK3C2B	A0A1D5PQ64	1	LPSFPSRFI	-
16	FPKFEPVQTLLLSSKK	SEMA4D	Q90665	Both	FPKFEPVQT	VQTLLLSSKK
16	FPGGFISFVFVKKDPT	LAMP3	E1BU34	1	FISFVFVKK	-
16	FPDPNLYLLSSKQVLT	FLT1	F1P382	2	-	LYLLSSKQVL
16	FLPALEKLPTEEYAKV	LAPTM5	A0A1D5PS13	2	-	LEKLPTEEYA
16	FLDNLDKLGEQDYLPS	GNA13	A0A1D5PQE8	2	-	LDKLGEQDYL
16	FIYSVARRHPFLYAPA	ALB	A0A1D5NW68	1	IYSVARRHP	-
16	FIDSFRPLYTHEYKGP		A0A1D5PHU6	1	FRPLYTHEY	-
16	FGKTFKVIGTKIYSFG	SORT1	A0A1D5PNT8	1	FKVIGTKIY	-
16	FGGLKIVTPEEYYNVK	CREG1	Q5ZJ73	1	LKIVTPEEY	-
16	FGDVVYTFEIPFHGKT	STARD3	H9L0L3	1	FEIPFHGKT	-
16	FERLKRKNPADYENDQ	UQCRQ	A0A1L1RXR5	1	LKRKNPADY	-
16	FDQRVMEHFIKLYKKK	HSPA5	Q90593	1	VMEHFIKLY	-
16	FDKPFLEKLGITSVPS	QSOX2	A0A1D5PH81	2	-	LEKLGITSVP
16	EVLTSIGKPAQFIFAL	MDV056	Q9E6M9	2	-	LTSIGKPAQF
16	EVKSLGKPERYKLLHV		A0A1D5PJF6	2	-	VKSLGKPERY
16	EVKLNKLAFLNQFHFG	ATP6V0D1	E1BVF8	2	-	LNKLAFLNQF
16	ETSFTKESYKKYIKDY		A0A1D5P7K3	1	FTKESYKKY	-
16	ETLQQHKLLKVIRKKL		A0A1L1S093	2	-	LQQHKLLKVI
16	ESLSLNGVPNIFLSTK	MDV096	Q77MP7	2		LSLNGVPNIF
16	ESKVFYYKMKGDYHRY		A0A1D5PYS5	1	FYYKMKGDY	-
16	ERLAKLSDGVAVLKVG	HSPD1	Q5ZL72	2	-	LAKLSDGVAV
16	EQYIYKRKSDGIYIIN		A0A1L1RWE5	1	YKRKSDGIY	-
16	EQFVKKIGGVFAFKIK		A0A1L1RR82	2	-	VKKIGGVFAF
16	EPTVIDEVRTGTYRQL		A0A1D5PC38	1	IDEVRTGTY	-
16	EPLSLTALNTRSLHIV	TLR1A	F6SU23	2	-	LTALNTRSLH
16	ENQLLQIGLKSEFRQN	AP2A2	E1C866	2	-	LLQIGLKSEF
16	ENDVSTLGYDLTFSTE		A0A1D5NTL4	2	-	VSTLGYDLTF
16	EMLQQSKILKVIRKNI		A0A1L1RL18;A0A1D5P5R0	2	-	LQQSKILKVI
16	EMIRKIGDTSASYRYT	LMNB1	F1NAM2	2	-	IRKIGDTSAS
16	ELTRRAGGLYSRTSRP		A0A1L1RK36	1	LTRRAGGLY	-
16	ELPKFEMHRGHEHPHL	CD40LG	Q9I8D8	1	FEMHRGHEH	-
16	ELAKVTQFKTMEFARY	MFAP3	F1NWZ4	Both	FKTMEFARY	VTQFKTMEFA
16	EKYEISSVPTFLFFKN	GLRX3	A0A1D5NW30	2	-	ISSVPTFLFF
16	EKHLLYGRPAVLYRTK	ENPP2	A0A1D5PQ63	1	LYGRPAVLY	-
16	EISFTVNDPKSYDPYV		P08251;F1NSV6	1	FTVNDPKSY	-
16	EILKKIDIPSVFIGEA		A0A1D5PEQ0	2	-	LKKIDIPSVF
16	EIIKRFEQKGFRLVAM		A0A1D5PZM9	Both	FEQKGFRLV	IKRFEQKGFR
16	EIAWVSSIMLATTYGA	LOC416086	E1C9D2	2	-	VSSIMLATTY
16	EGVVDIFQTVKMLRTQ	PTPRS	A0A1D5PPA5	Both	FQTVKMLRT	VDIFQTVKML
16	EGVEYRVKIHFKVNRD	ARHGDIB	A0A1L1RL53	1	YRVKIHFKV	-
16	EGRIILPSYDMEYRIV	NRP2	E1BZ39	1	LPSYDMEYR	-
16	EGDLTKDNLLNFIKSN		A0A1L1RKM2	2	-	LTKDNLLNFI
16	EELPKFEMHRGHEHPH	CD40LG	Q9I8D8	1	FEMHRGHEH	-
16	EEIVEKQGDVIEYLQR	TMEM192	F1P5A2	2	-	VEKQGDVIEY
16	EEIPDRFHYRHNKRIQ	ENPP4	A0A1L1RKQ7	1	FHYRHNKRI	-
16	EDLHMQLTHLLQINKR	MOSPD2	F1NHN4	Neither	-	-
16	EDGTVRIWHSSTYRLE	COPB2	A0A1L1RUT1	1	VRIWHSSTY	-
16	EAVIAQISSHVKAIDT	ADAM10	Q5F3N4	2	-	IAQISSHVKA
16	EAIKVHSFPTLKFFPA		P12244	2	-	VHSFPTLKFF
16	EAEYLPDKSDKYDSRD	MOSPD2	F1NHN4	1	YLPDKSDKY	-
16	EAAKVREERLRQYAEK	EEF1D	A0A1D5PPL7	1	VREERLRQY	-
16	DYSGFKTFLSHHYYEG	CERK	F1NF59	1	FKTFLSHHY	-
16	DYNIQKESTLHLVLRL		P0CG62;O42388	2	-	IQKESTLHLV
16	DYGRFVLTAGKFYGDA	CALR	A0A1D5P0U5	1	FVLTAGKFY	-
16	DVRKLAFSVPEKIQLL	TLR2B	F1NUH0	1	VRKLAFSVP	-
16	DVKKIEKFHSQLmRLM	SRP9	Q5ZHT7	2	-	IEKFHSQLMR
16	DSYTLHKILPNKVDPL	PSMC5	F1NU79	Neither	-	-
16	DSNLYRIGQSKVFFRA	MYH9	P14105	2	-	LYRIGQSKVF
16	DSmAQQNLKMRPVLLK		R4GKM5	Neither	-	-
16	DSERIQMLEQQVLVYK		F1ND53	2	-	IQMLEQQVLV
16	DSDRLLALSTDNGLWV	SORT1	A0A1D5PNT8	2	-	LLALSTDNGL
16	DRQHTLKHFEHVRmVD		A0A1L1RZU6	Neither	-	-
16	DRDDVALKNFAKYFLH	FTH	P08267	1	VALKNFAKY	-
16	DPPHQYVPWVVINGKH	GILT	K7XM59	Neither	-	-
16	DPKYFHYRVERIFIDD	TPTE	E1BUX1	1	FHYRVERIF	-
16	DPDLNmHPLLFSLGKT		A0A1D5PP58	2	-	LNMHPLLFSL
16	DNPRIVLEVMRRYIHH	QSOX2	A0A1D5PH81	1	IVLEVMRRY	-
16	DNLKLLELIGRGRYGA	BRK-3	O42124	2	-	LELIGRGRYG
16	DNLDKLGEQDYLPSQQ	GNA13	A0A1D5PQE8	2	-	LDKLGEQDYL
16	DNELELYKTKTYRQIR	SLC12A2	A0A1D5PPU2	1	YKTKTYRQI	-
16	DLEYMNEQKLNRYPSS	TMEM59	Q5ZLJ8	Neither	-	-
16	DLEPIGKASLVKSTPV	RCJMB04_20e18	Q5ZJ70	2	-	LEPIGKASLV
16	DLEEELERTIRSYQNQ	MIA2	A0A1D5NVG6	1	ELERTIRSY	-
16	DKPQLQGIPVLVLGNK	ARL8B	F1P0Z7	2	-	LQGIPVLVLG
16	DKIDIVKQNEYTPSDQ	GNAS	A0A1D5PDG4	1	IDIVKQNEY	-
16	DKGRLSKEDIERMVQE	HSPA8	F1NWP3	2	-	LSKEDIERMV
16	DIPEIRRFDPVPAQYV	NRP2	E1BZ39	Both	IPEIRRFDP	IRRFDPVPAQ
16	DIPALFLLGRDGYMIR	PRADC1	F1NZN0	2	-	LFLLGRDGYM
16	DILDKLGDQIAVIHEK	UTRN	A0A1D5Q017	2	-	LDKLGDQIAV
16	DHYKVEGFPTIYFAPR	PDIA4	A0A1D5PWP7	Both	FPTIYFAPR	VEGFPTIYFA
16	DHVTNLRKMGAPKYGm	FTH	P08267	2	-	LRKMGAPKYG
16	DGRKVTERHHTKYVLK	HAVCR1	A0A1L1RLV3	1	VTERHHTKY	-
16	DGLIKQIGENLIVPGG	DPYSL2	Q90635	2	-	IKQIGENLIV
16	DGINIAKIGLHDLRFK		A0A1D5PAC0	2	-	IAKIGLHDLR
16	DGGRKLTPQGQRDLDR	RPS19	A0A1D5PDV6	2	-	LTPQGQRDLD
16	DGGQVFEAGLAPYKLK		A0A1D5P4L7	1	VFEAGLAPY	-
16	DEVLKIMPVQKQTRAG		A0A1L1RU84	2	-	LKIMPVQKQT
16	DENTVYSIGEDGKFIQ		A0A1D5PXH9	2	-	VYSIGEDGKF
16	DDPIINTHLAKLYDNL	PSMD11	F1NPA2	1	INTHLAKLY	-
16	DDNTIRVLGRASLLSY		A0A1D5PG00	2	-	IRVLGRASLL
16	DDIQLEFVRIDPFVRT		A0A1L1RJH9	1	VRIDPFVRT	-
16	DATREIRRFSLMPPVR		A0A1L1RK43	2	-	IRRFSLMPPV
16	DARALMLQGVDLLADA	HSPD1	Q5ZL72	2	-	LQGVDLLADA
16	DAKPSEEQIRRFQKYG	TEX264	E1C8H2	Neither	-	-
16	DAILSGPVAEYINISK	CAP1	A0A1D5Q032	1	ILSGPVAEY	-
16	DAGLRLLSEHLTMLQV	CMIP	A0A1D5PGH8	2	-	LRLLSEHLTM
16	DAFMAEFVYEYSRRHP	ALB	A0A1D5NW68	1	FVYEYSRRH	-
16	DAARLVMLYALHYERH	VPS45	H9L0C0	Neither	-	-
16	AYQLSKIGALLAISAR	DHRS7	E1BV75	2	-	LSKIGALLAI
16	AVSEGTKAVTKYTSSK	H2B-I	P0C1H3	1	EGTKAVTKY	-
16	AVQTISSSAAARLFSK		A0A1D5PDQ5	2	-	ISSSAAARLF
16	AVQSLDKNGVDLLMKY		A0A1D5PXN9	2	-	LDKNGVDLLM
16	AVLLPKKTDSHKAKAK		P02263	1	LPKKTDSHK	-
16	AVKIHSFPTLKFFPAG		A0A1L1RKM2	2	-	IHSFPTLKFF
16	ATVLELFRSPNYRQPI	SLC2A14	F1NTJ1	1	FRSPNYRQP	-
16	ATNNISATPTFLFFRN	TXNL1	A0A1D5P763	2	-	ISATPTFLFF
16	ASSTYFYRGTKYWKFD	MMP15	A0A1D5PR25	1	YFYRGTKYW	-
16	ASNDKYSSRVVRVISA		P01038	Neither	-	-
16	ASLSVQKAAIQAFRKM	APOB	F1NV02	2	-	VQKAAIQAFR
16	ASLLDYIGSQAQYLHT	DNAJC13	A0A1D5NZ71	2	-	LDYIGSQAQY
16	ASILATAANLLRHYPT		A0A1D5P204	1	TAANLLRHY	-
16	ARTPTYALRTSALQSN		A0A1D5PCD2	Neither	-	-
16	AQRLEKHELIEFRRIA	CLTCL1	A0A1D5PW75	2	-	LEKHELIEFR
16	AQLALIAASQNFLQPG	TLN1	E1C2S1	2	-	LALIAASQNF
16	APYKLKPIAAEVYEHT		A0A1D5P4L7	Neither	-	-
16	APLNPKANREKmTQIm		F1P476;P60706	1	LNPKANREK	-
16	APEEISAMVLTKMKET	HSPA5	Q90593	Neither	-	-
16	ANVIRYFPTQALNFAF		A0A1D5PU22	2	-	IRYFPTQALN
16	ANVIRQLGSLSKFAED	WASF2	H9L0D7	2	-	IRQLGSLSKF
16	ANNLQDFGLQLPFLKE		A0A1D5NXK1;F1NUH0	2	-	LQDFGLQLPF
16	ALSNLFSVEPMSYTRF		A0A1D5PDQ5	1	FSVEPMSYT	-
16	AKLKELSRRTTFIRVT	GMPR	R4GLI2	2	-	LKELSRRTTF
16	AIKGMHIRKATKYLKD		A0A1D5PR07	1	MHIRKATKY	-
16	AHQKSWRATRYEEYEN		A0A1L1RK36	1	WRATRYEEY	-
16	AGTVLYETELLHFAED	FAM129A	F1NG00	2	-	LYETELLHFA
16	AGTTLTVLGQPKVAPT		R9PXM5	2	-	LTVLGQPKVA
16	AGQESFRSITRSYYRG	RAB2A	Q90965	1	FRSITRSYY	-
16	AGQERYRAITSAYYRG	RAB11A	Q5ZJN2	1	YRAITSAYY	-
16	AGQERYHSLAPMYYRG		A0A1D5PKU6;Q5ZIP7	1	YHSLAPMYY	-
16	AGQERFRTITTAYYRG		A0A1D5P8V7	1	FRTITTAYY	-
16	AGPRGGGRGSNRPGGP		A0A1L1RQG3	Neither	-	-
16	AGIIRNIPQKKMEKYR		A0A1L1RWQ8	1	IPQKKMEKY	-
16	AGELKDLAPAVDWMPF	ECE-1	Q9DGN6	2	-	LKDLAPAVDW
16	AEPLAFTFSHDYRGST	APOB	F1NV02	1	FTFSHDYRG	-
16	AEKIRKIGEAEAFVIE	FLOT2	A0A1L1RV80	2	-	IRKIGEAEAF
16	ADYNIQKESTLHLVLR	UBA52	O42388	2	-	IQKESTLHLV
16	ADLQIQVTQPNSFLDT	APOB	F1NV02	2	-	IQVTQPNSFL
16	ADIAYWIGLQKNKYPW	chB1	Q90WF6	1	WIGLQKNKY	-
16	ADDGKIVIFQSRPEVQ	TMEM59	Q5ZLJ8	1	IVIFQSRPE	-
16	AAPNLVKIGLEEEFKK	PTPRE	F1P521	2	-	LVKIGLEEEF
16	AALLAVGGVIGYTRKG		F1N919	2	-	LAVGGVIGYT
16	AAEFIQQFNSQAFSVG		A0A1D5NY35	2	-	IQQFNSQAFS
17	YVYQQSGQISKLTKTSQ	CD74	F1NYL5	2	-	YQQSGQISKL
17	YVYQLIGDDVKVERIEY		A0A1L1RUC8	2	-	YQLIGDDVKV
17	YVRDLVQRRIPGIYVLS	PPT1	F1NYK1	1	VQRRIPGIY	-
17	YVKLEQLGIPSQVLKYD	ARHGAP1	A0A1D5PN07	2	-	LEQLGIPSQV
17	YTTSLAKLGFPMGAAYE	NAGA	Q90744	2	-	LAKLGFPMGA
17	YTRNTKGGDAPAAGEDA		A0A1L1S0V3	2	-	NTKGGDAPAA
17	YSTRLAmLSNNLTHWKK		A0A1D5PL90	2	-	LAMLSNNLTH
17	YSPEEIAMATVTALRRT	ALDOC	P53449	Neither	-	-
17	YSLELLGRASTLKDDQK	TRAPPC11	E1C4H1	2	-	LELLGRASTL
17	YSKILFKAEPLAFTFSH	APOB	F1NV02	2	-	LFKAEPLAFT
17	YRGFQIMPHVQYIYTEA	TIMP3	P26652	1	FQIMPHVQY	-
17	YPSGAWRYWTERGLVSG		A0A1D5PUR5	1	YPSGAWRYW	-
17	YPEGRDIIVIGNDITYR		A0A1D5PL68	Both	IVIGNDITY	IIVIGNDITY
17	YPEEISSMVLTKMKEIA	HSPA8	F1NWP3	Neither	-	-
17	YPDISRLADPQVWIDAG	SLC6A6	F1P1E9	2	-	ISRLADPQVW
17	YPASTVQILGAEKALFR	NOP56	A0A1L1RXD1	2	-	VQILGAEKAL
17	YNLMIVRLNSKWDLRRL		A0A1L1RK58	Neither	-	-
17	YKIGGIGTVPVGRVETG		A0A1L1RMD5	2	-	IGGIGTVPVG
17	YGRALQASALSAWRGQR	ALDOC	P53449	2	-	LQASALSAWR
17	YGGVFHVEKNGRYSLTR	CD44	A0A1D5PBN1	1	FHVEKNGRY	-
17	YGDLEYMNEQKLNRYPS	TMEM59	Q5ZLJ8	Neither	-	-
17	YFGGLKIVTPEEYYNVK	CREG1	Q5ZJ73	1	LKIVTPEEY	-
17	YEGVVDIFQTVKMLRTQ	PTPRS	A0A1D5PPA5	Both	FQTVKMLRT	VDIFQTVKML
17	YDPKYFHYRVERIFIDD	TPTE	E1BUX1	1	YDPKYFHYR	-
17	YDAEIHFTRLANINFYE	ITGA2	F1N8T2	Both	YDAEIHFTR	FTRLANINFY
17	WVKAVVPLGLDNAAFPF		A0A1D5PDQ5	2	-	VVPLGLDNAA
17	WTQTLSELDLAIPFKVT		A0A1L1RSV8	2	-	LSELDLAIPF
17	WEKNLRLVMLHNLEHSL	CTSS	H9KYW5	2	-	LVMLHNLEHS
17	VYEDFLMYKSGVYQHVS		A0A1D5PUR5	1	FLMYKSGVY	-
17	VVYALKRQGRTLYGFGG	H4-I	P62801	2	-	LKRQGRTLYG
17	VVLGSFYWQVTRQLQDT	chB1	Q90WF6	Neither	-	-
17	VVFLKQLGTGLLLVTGP		F6UD95	2	-	LKQLGTGLLL
17	VVEELTRKTYFTEKEVQ	NCS1	P62167	Both	VEELTRKTY	VEELTRKTYF
17	VTNAIYRFNPVLLKSDD	PM20D1	F1N9I7	Neither	-	-
17	VTIYYVYQQSGQISKLT	CD74	F1NYL5	2	-	YQQSGQISKL
17	VTIKLWDIGGQPRFRSM	ARL8B	F1P0Z7	2	-	LWDIGGQPRF
17	VTDRIENVDQLGFFIYR	ITM2B	F1NM17	Both	VDQLGFFIY	IENVDQLGFF
17	VSSVLALVGKAHALKHK	CYGB	Q5QRU7	2	-	LALVGKAHAL
17	VSLPLNTLGPVMKMEPL	AP2B1	A0A1D5P7Y8	2	-	LNTLGPVMKM
17	VSEIQKLDGQVKELVLK		A0A1L1RXM7	2	-	IQKLDGQVKE
17	VRRLIGLDAELSYVRND	RYK	F1NYV9	Both	IGLDAELSY	LIGLDAELSY
17	VRNKLYYFNQEILYRQF	TLR1A	F6SU23	Neither	-	-
17	VQSLDKNGVDLLMKYIY		A0A1D5PXN9	Both	VDLLMKYIY	LDKNGVDLLM
17	VPVFEPLPPQYFIRVVS		A0A1D5NUU1	Neither	-	-
17	VPNTKIQMSYSVKWKKS	TM9SF3	F1NRG5	2	-	IQMSYSVKWK
17	VPLIERLGTPQQIAIAR	CYFIP1	A0A1D5P655	2	-	IERLGTPQQI
17	VPKNYIKVKPHPWYAGR	GRAPL	E1BXR0	1	IKVKPHPWY	-
17	VPINAVMAMKTKTYQVA		A0A1D5PAC0	1	VMAMKTKTY	-
17	VPEWLESIKMHQYAEHF	EPHA2	A0A1D5PXE5	Neither	-	-
17	VPDHVNMSELIKIIRRR	MAP1LC3B	Q5ZLF8	Neither	-	-
17	VNVVPTFGKKKGPNANS		A0A1L1RWQ5	1	VPTFGKKKG	-
17	VNRIYKLSNNLTLLRTH	PLXNA1	F1N804	2	-	IYKLSNNLTL
17	VmVGmGQKDSYVGDEAQ		F1P476;P60706	1	VGMGQKDSY	-
17	VMEMAELGPLNKFLQKN	SYK	F1N9Y5	2	-	MAELGPLNKF
17	VLPKEISTTGFTVPFIG	APOB	F1NV02	2	-	ISTTGFTVPF
17	VLPHFLQSDSAKYWIGG	CD72AGL	A0A1L1RYW3	1	FLQSDSAKY	-
17	VLHAVQLVKQKAYRSHE	TPP2	F1P257	1	VKQKAYRSH	-
[truncated: 2,089 more rows]
